# Supplementary material for: Crystal structure and thermal properties of bis­[μ-2-(meth­oxy­carbonyl­hydrazinyl­idene)acetato-κ3 N 1,O:O]bis­[di­aqua­(thio­cyanato-κN)manganese(II)] tetra­hydrate
Source: Acta Crystallogr E Crystallogr Commun. 2018 Oct 26;74(Pt 11):1653–7. doi: 10.1107/S2056989018014871 (PMC6218922; doi:10.1107/S2056989018014871)
Supplement: Supplementary file 1 [file e-74-01653-sup1.cif]

##############################################################################
#                                                                            #
# This CIF contains the data in a paper accepted for publication in          #
# Acta Crystallographica Section E. It conforms to the requirements of       #
# Notes for Authors for Acta Crystallographica Section E, and has been       #
# peer reviewed under the auspices of the IUCr Commission on Journals.       #
#                                                                            #
# Full details of the Crystallographic Information File format               #
# are given in the paper "The Crystallographic Information File (CIF):       #
# a New Standard Archive File for Crystallography" by S. R. Hall, F. H.      #
# Allen and I. D. Brown [Acta Cryst. (1991), A47, 655-685].                  #
#                                                                            #
# The current version of the core CIF dictionary is obtainable from          #
# ftp://ftp.iucr.org/pub/cif_core.dic.                                       #
#                                                                            #
# Software is freely available for graphical display of the structure(s)     #
# in this CIF. For information consult the CIF software page                 #
# http://www.iucr.org/resources/cif/software.                                #
#                                                                            #
# This file may be used for bona fide research purposes within the           #
# scientific community so long as proper attribution is given to the journal # 
# article from which it was obtained.                                        #
#                                                                            #
##############################################################################
data_I
_audit_creation_method     'SHELXL-2018/3'
_journal_date_recd_electronic     2018-10-08
_journal_date_accepted     2018-10-20
_journal_name_full     'Acta Crystallographica, Section E'
_journal_year     2018
_journal_volume     74
_journal_issue     11
_journal_page_first     1653
_journal_page_last     1657
_journal_paper_category     GM
_journal_paper_doi     10.1107/S2056989018014871
_journal_coeditor_code     JJ2203
_publ_contact_author_name     'Thathan Premkumar'
_publ_contact_author_address
;
The University College, Sungkyunkwan University, Suwon 440-746, South Korea
;
_publ_contact_author_email
                             'thathanpremkumar@gmail.com, drsgovind@yahoo.co.in'
_publ_contact_author_fax     ?
_publ_contact_author_phone     ?
_publ_section_title
;\
Crystal structure and thermal properties of
bis[\m-2-(methoxycarbonylhydrazinylidene)acetato-\k^3^<i>N</i>^1^,<i>O</i>:\
<i>O</i>]bis[diaqua(thiocyanato-\k<i>N</i>)manganese(II)] tetrahydrate
;
_publ_section_title_footnote     .
loop_
    _publ_author_name
    _publ_author_footnote
    _publ_author_address
    'Poornima, Subbiyan' .
;
Department of Chemistry, Bharathiar University, Coimbatore 641 046,
Tamilnadu,
India
;
    'Premkumar, Thathan' .
;
The University College, Sungkyunkwan University, Suwon 440-746,
Republic of Korea
Department of Chemistry, Sungkyunkwan University, Suwon 440-746,
Republic of Korea
;
    'Butcher, Raymond J.' .
;
Department of Chemistry, Howard University, Washington, DC 20059,
USA
;
    'Govindarajan, Subbaiah' .
;
Department of Chemistry, Bharathiar University, Coimbatore 641 046,
Tamilnadu,
India
;
_publ_section_synopsis
;
The title compound was prepared by a template method starting from manganese(II)
nitrate with a Schiff base ligand. The product of condensation was between
methyl carbazate and glyoxylic acid, and formed <i>in situ</i> in aqueous
solution containing ammonium thiocyanate. The manganese compound crystallized
in the monoclinic space group <i>P2~1~/n</i>  and exists as a centrosymmetric
dimer.
;
_chemical_name_systematic
;\
Bis[\m-2-(methoxycarbonylhydrazinylidene)acetato-\
\k^3^<i>N</i>^1^,<i>O</i>:<i>O</i>]bis[diaqua(thiocyanato-\
\k<i>N</i>)manganese(II)] tetrahydrate
;
_chemical_name_common     ?
_chemical_formula_moiety     'C10 H18 Mn2 N6 O12 S2, 4(H2 O)'
_chemical_formula_sum     'C10 H26 Mn2 N6 O16 S2'
_chemical_formula_iupac     '[Mn2 (C4 H5 N2 O4)2 (N C S)2 (H2 O)4], 4H2 O'
_chemical_formula_weight     660.37
_chemical_melting_point     ?
_space_group_crystal_system     monoclinic
_space_group_name_H-M_alt     'P 21/n'
_space_group_name_Hall     '-P 2yn'
loop_
    _space_group_symop_operation_xyz
    'x, y, z'
    '-x+1/2, y+1/2, -z+1/2'
    '-x, -y, -z'
    'x-1/2, -y-1/2, z-1/2'
_cell_length_a     9.7060(3)
_cell_length_b     8.3654(3)
_cell_length_c     16.0082(6)
_cell_angle_alpha     90
_cell_angle_beta     90.653(2)
_cell_angle_gamma     90
_cell_volume     1299.69(8)
_cell_formula_units_Z     2
_cell_measurement_reflns_used     6980
_cell_measurement_theta_min     2.466
_cell_measurement_theta_max     30.545
_cell_measurement_temperature     120(2)
_exptl_crystal_description     rod
_exptl_crystal_colour     colourless
_exptl_crystal_size_max     0.460
_exptl_crystal_size_mid     0.240
_exptl_crystal_size_min     0.170
_exptl_crystal_density_diffrn     1.687
_exptl_crystal_density_meas     ?
_exptl_crystal_density_method     ?
_exptl_crystal_F_000     676
_exptl_absorpt_coefficient_mu     1.211
_exptl_absorpt_correction_type     multi-scan
_exptl_absorpt_process_details
;
(SADABS; Sheldrick, 1996)
;
_exptl_absorpt_correction_T_min     0.6577
_exptl_absorpt_correction_T_max     0.7461
_diffrn_ambient_temperature     120(2)
_diffrn_source     'fine focus sealed tube'
_diffrn_radiation_type     MoK\a
_diffrn_radiation_wavelength     0.71073
_diffrn_radiation_monochromator     graphite
_diffrn_measurement_device_type     'Bruker APEXII CCD'
_diffrn_measurement_method     'omega and phi scans'
_diffrn_detector_area_resol_mean     ?
_diffrn_reflns_number     12223
_diffrn_reflns_av_R_equivalents     0.0240
_diffrn_reflns_av_unetI/netI     0.0266
_diffrn_reflns_theta_min     2.442
_diffrn_reflns_theta_max     30.546
_diffrn_reflns_theta_full     25.500
_diffrn_measured_fraction_theta_max     0.985
_diffrn_measured_fraction_theta_full     0.999
_diffrn_reflns_limit_h_min     -13
_diffrn_reflns_limit_h_max     12
_diffrn_reflns_limit_k_min     -11
_diffrn_reflns_limit_k_max     11
_diffrn_reflns_limit_l_min     -22
_diffrn_reflns_limit_l_max     22
_refine_special_details     ?
_reflns_number_total     3915
_reflns_number_gt     3408
_reflns_threshold_expression     'I > 2\s(I)'
_refine_ls_structure_factor_coef     Fsqd
_refine_ls_matrix_type     full
_refine_ls_R_factor_all     0.0324
_refine_ls_R_factor_gt     0.0247
_refine_ls_wR_factor_gt     0.0567
_refine_ls_wR_factor_ref     0.0599
_refine_ls_goodness_of_fit_ref     1.048
_refine_ls_restrained_S_all     1.048
_refine_ls_number_reflns     3915
_refine_ls_number_parameters     200
_refine_ls_number_restraints     0
_refine_ls_hydrogen_treatment     mixed
_refine_ls_weighting_scheme     calc
_refine_ls_weighting_details
              'w=1/[\s^2^(Fo^2^)+(0.0256P)^2^+0.5439P] where P=(Fo^2^+2Fc^2^)/3'
_atom_sites_solution_hydrogens     mixed
_atom_sites_solution_primary     direct
_atom_sites_solution_secondary     difmap
_refine_ls_shift/su_max     0.003
_refine_ls_shift/su_mean     0.000
_refine_diff_density_max     0.491
_refine_diff_density_min     -0.336
_refine_ls_extinction_method     none
_refine_ls_extinction_coef     .
loop_
    _atom_type_symbol
    _atom_type_description
    _atom_type_scat_dispersion_real
    _atom_type_scat_dispersion_imag
    _atom_type_scat_source
    'C' 'C' 0.0033 0.0016
                         'International Tables Vol C Tables 4.2.6.8 and 6.1.1.4'
    'H' 'H' 0.0000 0.0000
                         'International Tables Vol C Tables 4.2.6.8 and 6.1.1.4'
    'N' 'N' 0.0061 0.0033
                         'International Tables Vol C Tables 4.2.6.8 and 6.1.1.4'
    'O' 'O' 0.0106 0.0060
                         'International Tables Vol C Tables 4.2.6.8 and 6.1.1.4'
    'S' 'S' 0.1246 0.1234
                         'International Tables Vol C Tables 4.2.6.8 and 6.1.1.4'
    'Mn' 'Mn' 0.3368 0.7283
                         'International Tables Vol C Tables 4.2.6.8 and 6.1.1.4'
_computing_data_collection
;
APEX2 (Bruker, 2014)
;
_computing_cell_refinement
;
SAINT (Bruker, 2014)
;
_computing_data_reduction
;
SAINT (Bruker, 2014)
;
_computing_structure_solution
;
SIR92 (Altomare <i>et al.</i>,  1993)
;
_computing_structure_refinement
;
<i>SHELXL2018/3</i> (Sheldrick, 2015) and
<i>shelXle</i>  (H\"ubschle <i>et al.</i>,  2011)
;
_computing_molecular_graphics     ?
_computing_publication_material     ?
loop_
    _atom_site_type_symbol
    _atom_site_label
    _atom_site_fract_x
    _atom_site_fract_y
    _atom_site_fract_z
    _atom_site_U_iso_or_equiv
    _atom_site_adp_type
    _atom_site_calc_flag
    _atom_site_occupancy
    _atom_site_disorder_assembly
    _atom_site_disorder_group
    Mn Mn1 0.59833(2) 0.18522(2) 0.50685(2) 0.00920(5) Uani d 1 . .
    S S1 0.95128(4) -0.10626(4) 0.66382(2) 0.02029(8) Uani d 1 . .
    O O1 0.55108(9) -0.03030(10) 0.42219(5) 0.01108(16) Uani d 1 . .
    O O2 0.60023(10) -0.15606(10) 0.30205(5) 0.01546(18) Uani d 1 . .
    O O3 0.74296(10) 0.44631(11) 0.48516(5) 0.01696(18) Uani d 1 . .
    O O4 0.87386(10) 0.57439(11) 0.38944(6) 0.0191(2) Uani d 1 . .
    O O1W 0.57632(11) 0.34713(11) 0.61341(6) 0.01577(18) Uani d 1 . .
    H H1W1 0.528(2) 0.303(3) 0.6488(14) 0.046(6) Uiso d 1 . .
    H H1W2 0.646(2) 0.379(3) 0.6349(14) 0.041(6) Uiso d 1 . .
    O O2W 0.42696(10) 0.30284(11) 0.44755(6) 0.01524(18) Uani d 1 . .
    H H2W1 0.414(2) 0.292(2) 0.3989(13) 0.028(5) Uiso d 1 . .
    H H2W2 0.396(2) 0.389(3) 0.4635(15) 0.055(7) Uiso d 1 . .
    O O3W 0.82278(12) 0.48163(13) 0.68375(7) 0.0247(2) Uani d 1 . .
    H H3W1 0.787(3) 0.562(3) 0.6975(15) 0.053(7) Uiso d 1 . .
    H H3W2 0.887(3) 0.509(3) 0.6565(16) 0.062(8) Uiso d 1 . .
    O O4W 0.38041(13) 0.28790(14) 0.27902(7) 0.0265(2) Uani d 1 . .
    H H4W1 0.426(3) 0.353(3) 0.2471(15) 0.057(7) Uiso d 1 . .
    H H4W2 0.370(2) 0.206(3) 0.2527(14) 0.044(6) Uiso d 1 . .
    N N1 0.70220(10) 0.21438(11) 0.37662(6) 0.01068(19) Uani d 1 . .
    N N2 0.77597(11) 0.34553(12) 0.35488(6) 0.0123(2) Uani d 1 . .
    H H2N 0.8177(18) 0.349(2) 0.3097(11) 0.018(4) Uiso d 1 . .
    N N11 0.77393(12) 0.06901(13) 0.55969(7) 0.0184(2) Uani d 1 . .
    C C11 0.84668(13) -0.00547(15) 0.60238(8) 0.0140(2) Uani d 1 . .
    C C1 0.60689(12) -0.03982(14) 0.35114(7) 0.0107(2) Uani d 1 . .
    C C2 0.68949(12) 0.10135(14) 0.32384(7) 0.0117(2) Uani d 1 . .
    H H2A 0.730139 0.106396 0.270198 0.014 Uiso calc 1 . .
    C C3 0.79375(13) 0.45612(14) 0.41613(7) 0.0125(2) Uani d 1 . .
    C C4 0.89246(17) 0.70729(17) 0.44739(9) 0.0256(3) Uani d 1 . .
    H H4A 0.947018 0.791232 0.420758 0.038 Uiso calc 1 . .
    H H4B 0.940626 0.669641 0.497796 0.038 Uiso calc 1 . .
    H H4C 0.802229 0.750334 0.462554 0.038 Uiso calc 1 . .
loop_
    _atom_site_aniso_label
    _atom_site_aniso_U_11
    _atom_site_aniso_U_22
    _atom_site_aniso_U_33
    _atom_site_aniso_U_12
    _atom_site_aniso_U_13
    _atom_site_aniso_U_23
    Mn1 0.01079(9) 0.00955(9) 0.00729(8) 0.00015(6) 0.00089(6) -0.00039(6)
    S1 0.01857(16) 0.02354(17) 0.01866(15) 0.00707(12) -0.00337(12) 0.00329(13)
    O1 0.0138(4) 0.0112(4) 0.0083(4) -0.0019(3) 0.0033(3) -0.0009(3)
    O2 0.0215(5) 0.0138(4) 0.0113(4) -0.0043(3) 0.0066(3) -0.0045(3)
    O3 0.0233(5) 0.0163(4) 0.0114(4) -0.0045(4) 0.0061(3) -0.0022(3)
    O4 0.0254(5) 0.0149(4) 0.0170(4) -0.0098(4) 0.0085(4) -0.0039(3)
    O1W 0.0211(5) 0.0149(4) 0.0114(4) -0.0064(4) 0.0040(4) -0.0029(3)
    O2W 0.0185(5) 0.0151(4) 0.0121(4) 0.0051(3) -0.0019(3) -0.0013(3)
    O3W 0.0230(6) 0.0228(5) 0.0284(5) -0.0034(4) 0.0049(4) 0.0034(4)
    O4W 0.0377(6) 0.0246(5) 0.0171(5) -0.0057(5) -0.0050(4) 0.0004(4)
    N1 0.0108(5) 0.0092(4) 0.0121(4) -0.0004(3) 0.0019(3) 0.0019(4)
    N2 0.0165(5) 0.0102(4) 0.0102(4) -0.0032(4) 0.0058(4) 0.0003(4)
    N11 0.0173(6) 0.0175(5) 0.0202(5) 0.0004(4) -0.0033(4) 0.0005(4)
    C11 0.0130(6) 0.0140(5) 0.0151(5) -0.0015(4) 0.0009(4) -0.0018(4)
    C1 0.0115(5) 0.0107(5) 0.0098(5) -0.0003(4) 0.0005(4) 0.0002(4)
    C2 0.0139(6) 0.0123(5) 0.0090(5) -0.0004(4) 0.0033(4) 0.0002(4)
    C3 0.0125(6) 0.0113(5) 0.0136(5) -0.0009(4) 0.0027(4) 0.0004(4)
    C4 0.0331(8) 0.0186(6) 0.0254(7) -0.0131(6) 0.0074(6) -0.0091(5)
_geom_special_details
;
 All esds (except the esd in the dihedral angle between two l.s. planes)
 are estimated using the full covariance matrix.  The cell esds are taken
 into account individually in the estimation of esds in distances, angles
 and torsion angles; correlations between esds in cell parameters are only
 used when they are defined by crystal symmetry.  An approximate (isotropic)
 treatment of cell esds is used for estimating esds involving l.s. planes.
;
loop_
    _geom_bond_atom_site_label_1
    _geom_bond_atom_site_label_2
    _geom_bond_site_symmetry_2
    _geom_bond_distance
    _geom_bond_publ_flag
    Mn1 N11 . 2.1289(11) ?
    Mn1 O2W . 2.1448(9) ?
    Mn1 O1W . 2.1905(9) ?
    Mn1 O1 3_656 2.2606(8) ?
    Mn1 O1 . 2.2985(8) ?
    Mn1 N1 . 2.3388(10) ?
    Mn1 O3 . 2.6216(9) ?
    S1 C11 . 1.6390(13) ?
    O1 C1 . 1.2679(13) ?
    O2 C1 . 1.2515(14) ?
    O3 C3 . 1.2177(14) ?
    O4 C3 . 1.3318(14) ?
    O4 C4 . 1.4578(16) ?
    O1W H1W1 . 0.83(2) ?
    O1W H1W2 . 0.80(2) ?
    O2W H2W1 . 0.79(2) ?
    O2W H2W2 . 0.82(3) ?
    O3W H3W1 . 0.79(2) ?
    O3W H3W2 . 0.80(3) ?
    O4W H4W1 . 0.87(3) ?
    O4W H4W2 . 0.81(2) ?
    N1 C2 . 1.2731(15) ?
    N1 N2 . 1.3576(14) ?
    N2 C3 . 1.3577(15) ?
    N2 H2N . 0.833(17) ?
    N11 C11 . 1.1588(17) ?
    C1 C2 . 1.4955(16) ?
    C2 H2A . 0.9500 ?
    C4 H4A . 0.9800 ?
    C4 H4B . 0.9800 ?
    C4 H4C . 0.9800 ?
loop_
    _geom_angle_atom_site_label_1
    _geom_angle_atom_site_label_2
    _geom_angle_atom_site_label_3
    _geom_angle_site_symmetry_1
    _geom_angle_site_symmetry_3
    _geom_angle
    _geom_angle_publ_flag
    N11 Mn1 O2W . . 177.02(4) ?
    N11 Mn1 O1W . . 93.31(4) ?
    O2W Mn1 O1W . . 88.79(4) ?
    N11 Mn1 O1 . 3_656 93.09(4) ?
    O2W Mn1 O1 . 3_656 89.24(3) ?
    O1W Mn1 O1 . 3_656 83.93(3) ?
    N11 Mn1 O1 . . 91.69(4) ?
    O2W Mn1 O1 . . 87.15(3) ?
    O1W Mn1 O1 . . 157.45(3) ?
    O1 Mn1 O1 3_656 . 73.84(3) ?
    N11 Mn1 N1 . . 92.90(4) ?
    O2W Mn1 N1 . . 84.12(4) ?
    O1W Mn1 N1 . . 132.57(4) ?
    O1 Mn1 N1 3_656 . 142.48(3) ?
    O1 Mn1 N1 . . 68.99(3) ?
    N11 Mn1 O3 . . 90.32(4) ?
    O2W Mn1 O3 . . 88.45(3) ?
    O1W Mn1 O3 . . 69.22(3) ?
    O1 Mn1 O3 3_656 . 153.09(3) ?
    O1 Mn1 O3 . . 132.76(3) ?
    N1 Mn1 O3 . . 63.78(3) ?
    C1 O1 Mn1 . 3_656 134.25(7) ?
    C1 O1 Mn1 . . 119.59(7) ?
    Mn1 O1 Mn1 3_656 . 106.16(3) ?
    C3 O3 Mn1 . . 113.53(8) ?
    C3 O4 C4 . . 115.53(10) ?
    Mn1 O1W H1W1 . . 108.5(15) ?
    Mn1 O1W H1W2 . . 116.8(16) ?
    H1W1 O1W H1W2 . . 110(2) ?
    Mn1 O2W H2W1 . . 119.7(14) ?
    Mn1 O2W H2W2 . . 123.1(17) ?
    H2W1 O2W H2W2 . . 111(2) ?
    H3W1 O3W H3W2 . . 105(2) ?
    H4W1 O4W H4W2 . . 106(2) ?
    C2 N1 N2 . . 118.52(10) ?
    C2 N1 Mn1 . . 118.34(8) ?
    N2 N1 Mn1 . . 123.15(7) ?
    N1 N2 C3 . . 115.37(10) ?
    N1 N2 H2N . . 120.8(12) ?
    C3 N2 H2N . . 123.0(12) ?
    C11 N11 Mn1 . . 163.64(10) ?
    N11 C11 S1 . . 178.43(12) ?
    O2 C1 O1 . . 126.34(11) ?
    O2 C1 C2 . . 117.00(10) ?
    O1 C1 C2 . . 116.65(10) ?
    N1 C2 C1 . . 116.15(10) ?
    N1 C2 H2A . . 121.9 ?
    C1 C2 H2A . . 121.9 ?
    O3 C3 O4 . . 125.80(11) ?
    O3 C3 N2 . . 124.05(11) ?
    O4 C3 N2 . . 110.14(10) ?
    O4 C4 H4A . . 109.5 ?
    O4 C4 H4B . . 109.5 ?
    H4A C4 H4B . . 109.5 ?
    O4 C4 H4C . . 109.5 ?
    H4A C4 H4C . . 109.5 ?
    H4B C4 H4C . . 109.5 ?
loop_
    _geom_torsion_atom_site_label_1
    _geom_torsion_atom_site_label_2
    _geom_torsion_atom_site_label_3
    _geom_torsion_atom_site_label_4
    _geom_torsion_site_symmetry_1
    _geom_torsion_site_symmetry_2
    _geom_torsion_site_symmetry_3
    _geom_torsion_site_symmetry_4
    _geom_torsion
    _geom_torsion_publ_flag
    C2 N1 N2 C3 . . . . -175.42(11) ?
    Mn1 N1 N2 C3 . . . . 4.17(14) ?
    Mn1 O1 C1 O2 3_656 . . . -7.27(19) ?
    Mn1 O1 C1 O2 . . . . 173.28(10) ?
    Mn1 O1 C1 C2 3_656 . . . 173.21(8) ?
    Mn1 O1 C1 C2 . . . . -6.24(13) ?
    N2 N1 C2 C1 . . . . -179.86(10) ?
    Mn1 N1 C2 C1 . . . . 0.53(14) ?
    O2 C1 C2 N1 . . . . -175.83(11) ?
    O1 C1 C2 N1 . . . . 3.73(16) ?
    Mn1 O3 C3 O4 . . . . -178.58(10) ?
    Mn1 O3 C3 N2 . . . . 1.36(16) ?
    C4 O4 C3 O3 . . . . -4.53(19) ?
    C4 O4 C3 N2 . . . . 175.52(12) ?
    N1 N2 C3 O3 . . . . -3.54(18) ?
    N1 N2 C3 O4 . . . . 176.40(10) ?
loop_
    _geom_hbond_atom_site_label_D
    _geom_hbond_atom_site_label_H
    _geom_hbond_atom_site_label_A
    _geom_hbond_site_symmetry_A
    _geom_hbond_distance_DH
    _geom_hbond_distance_HA
    _geom_hbond_distance_DA
    _geom_hbond_angle_DHA
    _geom_hbond_publ_flag
    O1W H1W1 O2 3_656 0.83(2) 1.92(2) 2.7158(13) 160(2) yes
    O1W H1W2 O3W . 0.80(2) 2.07(2) 2.8627(15) 174(2) yes
    O2W H2W1 O4W . 0.79(2) 1.94(2) 2.7332(14) 174.6(19) yes
    O2W H2W2 O3 3_666 0.82(3) 2.11(3) 2.8852(13) 159(2) yes
    O2W H2W2 O1W 3_666 0.82(3) 2.54(2) 3.0865(13) 125(2) yes
    O3W H3W1 O4W 3_666 0.79(2) 2.09(3) 2.8264(17) 155(2) yes
    O3W H3W2 O4 3_766 0.80(3) 2.54(3) 3.2158(15) 144(2) yes
    O4W H4W1 S1 4_565 0.87(3) 2.52(3) 3.3159(12) 153(2) yes
    O4W H4W2 O3W 4_565 0.81(2) 1.97(2) 2.7754(16) 173(2) yes
    N2 H2N O2 2_655 0.833(17) 1.967(17) 2.7971(13) 173.9(17) yes
_shelx_space_group_comment
;
The symmetry employed for this shelxl refinement is uniquely defined
by the following loop, which should always be used as a source of
symmetry information in preference to the above space-group names.
They are only intended as comments.
;
_shelx_estimated_absorpt_T_min     0.606
_shelx_estimated_absorpt_T_max     0.821
_shelx_hkl_file
;
   2   0   0    0.16    0.06
  -2   0   0    0.17    0.06
  -3   0   0   -0.01    0.08
   3   0   0    0.14    0.09
   4   0   0  309.97    7.01
  -4   0   0  315.40    7.04
  -5   0   0    0.18    0.13
   6   0   0  507.15   11.23
  -6   0   0  496.54   11.28
  -7   0   0   -0.07    0.19
   7   0   0    0.07    0.19
  -8   0   0   10.90    0.68
   8   0   0   10.32    0.64
   9   0   0    0.48    0.33
  -9   0   0   -0.05    0.31
  10   0   0   34.75    1.36
 -10   0   0   33.66    1.41
  11   0   0    1.03    0.56
 -11   0   0   -0.12    0.46
 -12   0   0    2.31    0.57
 -13   0   0   -0.92    0.75
   0  -1   0    0.06    0.04
   1  -1   0   98.71    2.19
   1   1   0   97.02    2.20
  -2  -1   0  220.18    4.96
  -2   1   0  219.32    4.91
   2   1   0  226.40    4.96
  -3  -1   0  246.71    5.57
   3  -1   0  243.87    5.50
   3   1   0  250.76    5.56
  -3   1   0  247.45    5.52
  -4  -1   0   66.68    1.73
   4  -1   0   68.18    1.66
   4   1   0   66.60    1.71
  -4   1   0   68.57    1.70
  -5  -1   0   12.00    0.55
   5  -1   0   13.42    0.51
   5   1   0   12.54    0.54
  -5   1   0   12.85    0.54
   6  -1   0    0.52    0.19
  -6  -1   0    0.08    0.16
   6   1   0    0.24    0.20
  -6   1   0    0.03    0.15
   7  -1   0    0.88    0.24
  -7  -1   0    0.51    0.21
  -7   1   0    0.20    0.21
   7   1   0    0.54    0.26
  -8  -1   0   16.94    0.83
   8  -1   0   19.07    0.80
  -8   1   0   17.76    0.86
   8   1   0   18.21    0.85
  -9  -1   0   41.91    1.54
   9  -1   0   44.78    1.46
   9   1   0   43.90    1.51
  -9   1   0   48.69    1.60
 -10  -1   0    2.15    0.50
 -10   1   0    2.10    0.56
  10   1   0    2.77    0.52
 -11  -1   0   39.75    1.68
 -11   1   0   39.17    1.64
  11   1   0   40.67    1.66
 -12  -1   0   22.92    1.41
 -12   1   0   21.65    1.37
 -13  -1   0   10.99    1.15
 -13   1   0   15.35    1.39
   0  -2   0    1.98    0.14
  -1  -2   0   10.12    0.33
   1  -2   0    9.56    0.31
   1   2   0    8.84    0.29
  -2  -2   0  151.89    3.47
   2  -2   0  152.50    3.44
   2   2   0  153.87    3.48
  -3  -2   0   11.56    0.46
   3  -2   0   12.00    0.41
   3   2   0   11.53    0.45
  -3   2   0   11.92    0.39
  -4  -2   0  192.47    4.48
  -4   2   0  196.37    4.40
   4   2   0  189.40    4.46
  -5  -2   0  139.29    3.42
  -5   2   0  142.66    3.34
   5   2   0  140.70    3.40
  -6  -2   0  106.06    2.77
  -6   2   0  109.16    2.70
   6   2   0  108.14    2.74
  -7  -2   0   84.42    2.38
  -7   2   0   86.70    2.31
   7   2   0   88.52    2.35
  -8  -2   0    2.85    0.39
   8   2   0    2.80    0.41
  -8   2   0    2.60    0.39
  -9  -2   0   25.17    1.15
  -9   2   0   23.74    1.07
   9   2   0   23.36    1.09
 -10  -2   0   78.91    2.48
  10   2   0   78.25    2.40
 -11  -2   0   16.23    1.15
  11   2   0   15.18    1.18
 -11   2   0   16.89    1.11
 -12  -2   0    4.88    0.81
 -12   2   0    4.50    0.76
 -13  -2   0   16.76    1.41
 -13   2   0   15.03    1.52
   0  -3   0    0.14    0.11
  -1  -3   0    1.93    0.20
  -1  -3   0    1.70    0.08
   1  -3   0    2.24    0.19
   1   3   0    1.71    0.14
   2  -3   0    1.52    0.17
  -2  -3   0    0.96    0.13
  -2  -3   0    1.26    0.17
   2   3   0    1.44    0.16
  -3  -3   0   98.05    2.41
   3  -3   0  103.95    2.39
   3   3   0  100.90    2.44
  -4  -3   0   33.86    1.02
  -4   3   0   33.65    0.91
   4   3   0   33.21    1.02
  -5  -3   0   36.21    1.13
  -5   3   0   35.17    1.03
   5   3   0   35.47    1.13
  -6  -3   0    1.33    0.30
  -6   3   0    1.23    0.24
   6   3   0    1.13    0.27
  -7  -3   0   -0.16    0.24
  -7   3   0    0.25    0.20
   7   3   0   -0.20    0.26
  -8  -3   0   60.07    1.91
  -8   3   0   59.70    1.80
   8   3   0   62.20    1.88
  -9  -3   0  120.72    3.34
  -9   3   0  120.08    3.22
   9   3   0  121.73    3.26
 -10  -3   0    0.02    0.45
  10   3   0    0.21    0.38
 -11  -3   0   25.65    1.38
 -11   3   0   22.46    1.24
 -12  -3   0    8.24    1.02
 -12   3   0    9.34    1.11
 -13  -3   0    0.38    0.86
 -13   3   0   -0.33    0.78
   0  -4   0    2.70    0.25
   0   4   0    2.23    0.11
   1  -4   0  175.02    3.99
  -1  -4   0  175.93    4.01
   1   4   0  170.68    3.91
  -2  -4   0   33.88    0.97
   2  -4   0   34.58    0.93
  -2  -4   0   31.57    0.82
   2   4   0   31.28    0.91
  -3  -4   0  272.02    6.31
   3  -4   0  282.08    6.22
  -3  -4   0  272.06    6.19
   3   4   0  277.43    6.26
  -4  -4   0    8.43    0.43
   4  -4   0    8.80    0.42
  -4   4   0    8.74    0.36
   4   4   0    8.80    0.47
  -5  -4   0   31.16    1.03
  -5   4   0   31.29    0.93
   5   4   0   32.94    1.07
  -6  -4   0   26.38    0.97
   6   4   0   25.51    0.98
  -6   4   0   25.28    0.86
  -7  -4   0   22.96    0.98
   7   4   0   23.37    0.99
  -7   4   0   23.93    0.89
  -8  -4   0    4.85    0.58
   8   4   0    6.00    0.64
  -8   4   0    5.16    0.53
  -9  -4   0   18.79    1.20
  -9   4   0   20.51    0.99
   9   4   0   20.48    1.10
 -10  -4   0    2.35    0.59
  10   4   0    3.11    0.65
 -10   4   0    1.62    0.55
 -11  -4   0    6.65    0.84
 -11   4   0    6.69    0.76
 -12  -4   0    0.73    0.75
 -12   4   0    1.24    0.69
 -13  -4   0   11.15    1.26
 -13   4   0   10.37    1.20
   0  -5   0    0.21    0.18
   0   5   0    0.00    0.06
   1  -5   0  165.87    3.79
  -1  -5   0  163.02    3.81
   1   5   0  157.04    3.67
   2  -5   0   53.13    1.36
  -2  -5   0   47.23    1.49
   2   5   0   49.44    1.32
  -3  -5   0    1.41    0.27
  -3  -5   0    1.11    0.15
   3  -5   0    1.63    0.25
   3   5   0    1.07    0.23
  -4  -5   0   42.60    1.21
   4  -5   0   43.88    1.25
  -4  -5   0   44.58    1.36
   4   5   0   44.89    1.32
   5  -5   0   20.64    0.74
  -5  -5   0   19.50    0.76
  -5  -5   0   18.98    0.85
   5   5   0   19.85    0.82
  -5   5   0   20.73    0.67
  -6  -5   0    1.88    0.34
  -6   5   0    2.17    0.27
   6   5   0    2.35    0.36
  -7  -5   0   54.05    1.72
  -7   5   0   55.03    1.59
   7   5   0   57.34    1.78
  -8  -5   0    6.17    0.71
  -8   5   0    6.53    0.55
   8   5   0    6.83    0.72
  -9  -5   0    7.04    0.87
  -9   5   0    6.73    0.66
   9   5   0    8.04    0.86
 -10  -5   0    7.48    0.81
 -11  -5   0    4.03    0.76
 -11   5   0    2.18    0.65
 -12  -5   0    3.93    0.88
 -12   5   0    1.86    0.74
   0  -6   0   82.71    2.12
   0   6   0   81.12    1.91
  -1  -6   0   39.22    1.18
   1  -6   0   38.72    1.15
   1   6   0   36.81    1.02
  -1   6   0   38.39    0.89
  -2  -6   0   14.11    0.66
   2  -6   0   14.23    0.61
   2   6   0   14.51    0.57
  -3  -6   0  189.27    4.54
   3  -6   0  190.99    4.44
   3   6   0  187.72    4.44
  -4  -6   0   85.34    2.07
   4  -6   0   87.64    2.22
  -4  -6   0   84.88    2.32
   4   6   0   85.52    2.26
  -5  -6   0   10.08    0.68
  -5  -6   0    9.39    0.53
   5  -6   0    9.91    0.55
   5   6   0    9.93    0.66
  -5   6   0   10.01    0.45
  -6  -6   0   37.26    1.36
  -6  -6   0   36.67    1.22
   6   6   0   37.50    1.33
  -6   6   0   37.98    1.12
  -7  -6   0   28.79    1.12
  -7  -6   0   26.02    1.20
   7   6   0   27.75    1.19
  -7   6   0   28.65    0.98
  -8  -6   0   -0.22    0.40
  -8  -6   0    0.01    0.36
   8   6   0   -0.29    0.44
  -8   6   0    0.02    0.31
  -9  -6   0   11.21    0.98
  -9   6   0   12.25    0.86
 -10  -6   0   29.80    1.44
 -11  -6   0    3.25    0.78
 -11   6   0    1.82    0.67
 -12   6   0   21.73    1.55
   0  -7   0   -0.19    0.23
   0   7   0    0.02    0.12
   1  -7   0    4.15    0.42
  -1  -7   0    4.38    0.46
  -1   7   0    3.95    0.21
   1   7   0    4.00    0.32
   2  -7   0    0.49    0.27
  -2  -7   0    0.51    0.26
   2   7   0    0.32    0.19
  -3  -7   0    5.60    0.53
   3  -7   0    5.95    0.46
   3   7   0    5.78    0.48
  -4  -7   0    3.54    0.49
   4  -7   0    3.41    0.40
  -5  -7   0    8.92    0.45
   5  -7   0    8.99    0.57
  -5  -7   0    9.50    0.71
   5   7   0    9.10    0.67
  -5   7   0    8.64    0.42
  -6  -7   0   94.02    2.69
  -6   7   0   93.17    2.34
   6   7   0   94.17    2.62
  -7  -7   0    1.22    0.49
  -7  -7   0    0.46    0.37
  -7   7   0    0.88    0.30
   7   7   0    0.75    0.49
  -8  -7   0   44.55    1.57
  -8  -7   0   46.40    1.73
  -8   7   0   43.40    1.44
   8   7   0   40.38    1.70
  -9  -7   0   -0.26    0.33
  -9   7   0   -0.38    0.42
 -10  -7   0   -1.00    0.65
 -10  -7   0    0.83    0.59
 -10   7   0   -0.41    0.55
 -11  -7   0    3.98    0.97
 -11  -7   0    2.45    0.77
 -11   7   0    3.82    0.79
   0  -8   0  109.01    2.80
   0   8   0  106.26    2.54
   1  -8   0  111.56    2.82
  -1  -8   0  107.56    2.85
  -1   8   0  107.78    2.51
   1   8   0  107.74    2.64
  -2  -8   0   -0.14    0.31
   2  -8   0    0.15    0.28
   2   8   0    0.17    0.24
  -2   8   0    0.03    0.10
  -3  -8   0    0.57    0.34
   3  -8   0    0.00    0.29
   3   8   0    0.35    0.28
  -4  -8   0   27.62    1.20
   4  -8   0   30.40    1.08
   4   8   0   30.28    1.15
  -5  -8   0    2.31    0.51
   5  -8   0    1.74    0.37
  -5   8   0    1.77    0.24
   5   8   0    2.37    0.49
  -6  -8   0   74.75    2.34
   6   8   0   74.84    2.26
  -6   8   0   73.64    1.92
  -7  -8   0    8.07    0.63
  -7  -8   0    6.94    0.76
  -7   8   0    7.60    0.62
   7   8   0    8.77    1.01
  -8  -8   0   22.04    1.06
  -8   8   0   21.25    1.02
  -9  -8   0    8.20    0.99
  -9  -8   0   11.55    1.08
  -9   8   0   10.51    0.98
 -10   8   0   48.06    1.89
   0  -9   0    0.20    0.39
   0   9   0    0.05    0.21
   1  -9   0   54.19    1.66
  -1  -9   0   53.02    1.69
   1   9   0   53.18    1.50
  -1   9   0   52.63    1.36
   2  -9   0   80.72    2.23
  -2  -9   0   77.82    2.29
   2   9   0   81.17    2.13
  -2   9   0   77.25    1.87
  -3  -9   0    0.44    0.40
   3  -9   0    0.36    0.35
   3   9   0    0.25    0.40
  -3   9   0    0.27    0.15
   4  -9   0    6.85    0.61
  -4  -9   0    6.00    0.69
   4   9   0    6.01    0.64
   5  -9   0   38.53    1.32
  -5  -9   0   36.52    1.49
   5   9   0   35.43    1.49
  -5   9   0   35.88    1.03
  -6  -9   0    2.27    0.61
   6   9   0    1.85    0.67
  -6   9   0    1.94    0.33
  -7  -9   0    0.54    0.55
  -7   9   0    1.35    0.40
  -8  -9   0   14.57    1.16
  -8   9   0   14.66    0.99
   0 -10   0   22.48    1.07
   0  10   0   21.82    0.85
  -1 -10   0   17.63    1.02
   1 -10   0   19.35    0.95
  -1  10   0   19.27    0.71
   1  10   0   18.80    0.87
   2 -10   0   12.87    0.80
  -2 -10   0   13.62    0.94
   2  10   0   13.78    0.87
  -2  10   0   13.15    0.53
  -3 -10   0   42.64    1.61
   3 -10   0   41.63    1.45
   3  10   0   42.43    1.52
  -3  10   0   39.83    1.07
   4 -10   0   15.75    0.88
  -4 -10   0   13.72    1.03
  -4  10   0   14.35    0.57
   4  10   0   16.10    1.13
  -5 -10   0    2.85    0.63
   5 -10   0    3.83    0.59
   5  10   0    2.49    0.78
  -5  10   0    2.93    0.32
  -6 -10   0    0.27    0.60
  -7 -10   0    4.17    0.77
   0 -11   0    0.99    0.49
   1 -11   0    2.95    0.57
  -1 -11   0    2.18    0.64
  -2 -11   0    1.65    0.55
   2 -11   0    1.98    0.58
   3 -11   0    2.79    0.62
  -3 -11   0    2.19    0.68
   4 -11   0    1.06    0.52
  -4 -11   0    0.93    0.62
   5 -11   0   25.49    1.23
  -5 -11   0   24.33    1.44
 -13   0   1    1.02    0.73
  12   0  -1    0.98    0.71
 -12   0   1   -0.85    0.55
  11   0  -1   20.52    1.19
 -11   0   1   19.29    1.18
  10   0  -1    0.04    0.40
 -10   0   1   -0.33    0.33
  -9   0   1   54.48    1.82
   9   0  -1   56.61    1.73
   8   0  -1    0.01    0.23
  -8   0   1    0.28    0.27
   7   0  -1    5.20    0.46
  -7   0   1    5.07    0.47
  -6   0   1    0.02    0.17
   6   0  -1    0.79    0.22
  -5   0   1  283.88    6.55
   5   0  -1  290.31    6.52
  -4   0   1    0.04    0.11
   4   0  -1    0.06    0.10
  -3   0   1  233.89    5.24
   3   0  -1  232.03    5.23
  -2   0   1    0.07    0.06
   2   0  -1    0.04    0.06
   1   0  -1  219.39    5.18
  -1   0   1  226.97    5.08
  -1   0  -1  412.81    9.88
   1   0   1  450.27    9.79
  -2   0  -1    0.07    0.06
   2   0   1    0.05    0.05
  -3   0  -1   55.00    1.37
   3   0   1   54.58    1.36
   4   0   1    0.01    0.11
  -4   0  -1   -0.01    0.09
  -5   0  -1  520.59   11.55
   5   0   1  514.04   11.50
  -6   0  -1    0.07    0.19
   6   0   1    0.05    0.17
  -7   0  -1  193.50    4.71
   7   0   1  196.81    4.64
   8   0   1    0.48    0.26
  -8   0  -1    0.07    0.27
  -9   0  -1    4.71    0.56
   9   0   1    6.18    0.62
  10   0   1    0.11    0.42
 -10   0  -1    0.04    0.36
 -11   0  -1  194.56    5.10
 -12   0  -1   -1.14    0.57
 -13   0  -1    0.98    0.71
 -13  -1   1   16.81    1.42
 -13   1   1   17.33    1.46
 -12  -1   1    0.30    0.59
 -12   1   1    0.30    0.56
 -11  -1   1   21.95    1.26
  11   1  -1   20.86    1.21
 -11   1   1   22.29    1.24
  10  -1  -1    4.17    0.54
 -10  -1   1    3.71    0.59
  10   1  -1    3.80    0.56
  -9  -1   1   17.08    0.94
   9  -1  -1   17.33    0.86
  -9   1   1   16.68    0.91
   9   1  -1   17.20    0.85
   8  -1  -1    1.39    0.31
  -8  -1   1    0.58    0.29
   8   1  -1    1.04    0.31
  -8   1   1    0.96    0.32
  -7  -1   1   20.85    0.89
   7  -1  -1   19.60    0.77
   7   1  -1   21.09    0.85
  -7   1   1   19.76    0.83
  -6  -1   1   32.17    1.09
   6  -1  -1   31.83    1.00
   6   1  -1   33.04    1.06
  -6   1   1   33.09    1.07
   5  -1  -1    9.46    0.42
  -5  -1   1    9.47    0.49
   5   1  -1    9.63    0.48
  -5   1   1   10.31    0.47
   4  -1  -1  158.06    3.61
  -4  -1   1  157.88    3.70
  -4   1   1  157.34    3.65
   4   1  -1  156.51    3.68
  -3  -1   1  177.27    4.08
   3  -1  -1  173.19    3.99
   3   1  -1  180.46    4.07
  -3   1   1  180.64    4.03
  -2  -1   1   77.85    1.86
   2  -1  -1   79.49    1.79
   2  -1  -1   79.67    1.82
   2   1  -1   77.73    1.86
  -2   1   1   78.74    1.81
   1  -1  -1   79.28    1.74
  -1  -1   1   69.09    1.78
   1   1  -1   75.98    1.74
  -1   1   1   79.17    1.71
   0  -1  -1   41.64    0.99
   0  -1   1   39.77    0.95
   0  -1   1   46.98    0.95
   0   1  -1   38.77    0.95
   1   1   1  275.72    6.06
  -2  -1  -1 1000.00   22.34
   2   1   1  990.64   22.23
  -3  -1  -1   17.92    0.58
   3   1   1   17.16    0.56
  -3   1  -1   18.14    0.55
  -4  -1  -1   22.24    0.73
  -4   1  -1   21.88    0.69
   4   1   1   21.16    0.71
  -5  -1  -1    1.02    0.21
   5  -1   1    1.11    0.18
  -5   1  -1    1.35    0.20
   5   1   1    0.98    0.19
  -6  -1  -1    4.40    0.35
   6  -1   1    4.81    0.38
  -6   1  -1    3.67    0.37
   6   1   1    4.73    0.41
  -7  -1  -1  134.26    3.44
   7  -1   1  136.77    3.32
  -7   1  -1  135.11    3.41
   7   1   1  137.14    3.43
  -8  -1  -1   12.33    0.73
   8   1   1   11.67    0.70
  -8   1  -1   10.60    0.68
  -9  -1  -1   58.65    1.89
  -9   1  -1   57.34    1.87
   9   1   1   59.30    1.83
 -10  -1  -1    5.88    0.68
  10   1   1    7.25    0.79
 -10   1  -1    6.36    0.70
 -11  -1  -1    3.23    0.65
 -11   1  -1    3.77    0.63
  11   1   1    3.70    0.71
 -12  -1  -1    4.42    0.79
 -12   1  -1    4.97    0.80
 -13  -1  -1   24.15    1.62
 -13   1  -1   19.33    1.59
 -13  -2   1   -0.10    0.77
 -13   2   1    0.61    0.78
 -12  -2   1    2.56    0.69
 -12   2   1    1.13    0.61
 -11  -2   1   22.43    1.28
  11   2  -1   21.60    1.29
 -11   2   1   21.96    1.24
 -10  -2   1   27.60    1.32
  10   2  -1   28.94    1.31
  -9  -2   1   12.04    0.86
  -9   2   1   13.69    0.79
   9   2  -1   13.95    0.86
  -8  -2   1   96.69    2.67
  -8   2   1   94.38    2.58
   8   2  -1   94.66    2.60
  -7  -2   1   70.75    2.04
   7   2  -1   72.50    2.02
  -7   2   1   71.76    1.99
  -6  -2   1   28.07    0.98
   6  -2  -1   29.01    0.85
  -6   2   1   23.29    0.89
   6   2  -1   28.81    0.99
  -5  -2   1   25.49    0.90
  -5   2   1   26.35    0.83
   5   2  -1   25.66    0.89
  -4  -2   1   34.17    1.02
  -4   2   1   33.91    0.94
   4   2  -1   34.13    1.01
  -3  -2   1    3.51    0.26
   3  -2  -1    4.22    0.24
   3   2  -1    3.71    0.25
  -3   2   1    3.75    0.20
  -2  -2   1  217.48    4.88
   2  -2  -1  215.97    4.87
   2   2  -1  223.07    4.90
  -2   2   1  213.93    4.78
   1  -2  -1  145.36    3.24
  -1  -2   1  155.26    3.22
  -1  -2   1  134.51    3.19
   1   2  -1  138.19    3.22
   0  -2   1   15.03    0.41
   0  -2  -1   15.22    0.45
   0   2  -1   14.12    0.37
  -1  -2  -1  309.18    6.60
   1  -2   1  293.82    6.53
   1   2   1  288.79    6.70
   2  -2   1    6.96    0.25
  -2  -2  -1    6.18    0.27
   2   2   1    6.30    0.27
  -3  -2  -1  387.21    8.70
   3   2   1  395.42    8.71
  -4  -2  -1    5.23    0.34
   4   2   1    5.01    0.33
  -4   2  -1    5.11    0.29
  -5  -2  -1   53.48    1.50
  -5   2  -1   53.60    1.44
   5   2   1   52.32    1.48
  -6  -2  -1    2.12    0.31
   6   2   1    2.03    0.30
  -6   2  -1    1.84    0.27
  -7  -2  -1    0.32    0.23
   7   2   1    0.43    0.25
  -7   2  -1    0.22    0.22
  -8  -2  -1    1.32    0.35
   8   2   1    2.28    0.36
  -8   2  -1    1.67    0.34
  -9  -2  -1   11.68    0.83
   9   2   1   12.23    0.81
  -9   2  -1   12.57    0.79
 -10  -2  -1    3.16    0.57
  10   2   1    4.62    0.64
 -11  -2  -1   10.17    0.96
 -11   2  -1    8.64    0.93
  11   2   1   10.75    1.09
 -12  -2  -1   25.16    1.50
 -12   2  -1   23.57    1.41
 -13  -2  -1    1.14    0.82
 -13   2  -1   -0.03    0.79
 -13  -3   1    1.51    0.89
 -13   3   1    0.53    0.79
 -12  -3   1    1.23    0.72
 -12   3   1   -0.13    0.57
 -11  -3   1    0.14    0.50
 -11   3   1    0.66    0.50
 -10  -3   1   73.84    2.42
 -10   3   1   78.65    2.61
  10   3  -1   75.08    2.39
  -9  -3   1    3.28    0.54
  -9   3   1    2.75    0.45
   9   3  -1    3.21    0.47
  -8  -3   1   21.31    1.01
   8   3  -1   21.01    0.98
  -8   3   1   21.71    0.92
  -7  -3   1    8.95    0.63
  -7   3   1    9.17    0.55
   7   3  -1    9.03    0.63
  -6  -3   1   61.62    1.80
   6   3  -1   63.16    1.80
  -6   3   1   62.91    1.70
  -5  -3   1   21.17    0.81
  -5   3   1   21.76    0.72
   5   3  -1   22.32    0.82
   4  -3  -1   34.46    1.12
  -4  -3   1   37.35    1.11
   4   3  -1   40.35    1.14
  -4   3   1   38.98    1.01
   3  -3  -1  354.94    7.89
  -3  -3   1  352.68    7.91
   3   3  -1  344.60    7.93
  -3   3   1  363.89    8.00
  -2  -3   1  257.50    5.81
   2  -3  -1  264.12    5.85
   2   3  -1  260.52    5.85
  -1  -3   1   52.61    1.28
   1  -3  -1   51.66    1.30
   1   3  -1   49.77    1.24
   0  -3  -1   35.17    0.95
   0  -3   1   35.70    0.91
   0   3  -1   35.32    0.84
   1  -3   1  265.62    5.78
  -1  -3  -1  256.18    5.85
   1   3   1  259.80    5.84
   2  -3   1   76.58    1.79
  -2  -3  -1   74.03    1.79
  -2  -3  -1   77.06    1.88
   2   3   1   75.96    1.82
   3  -3   1  102.97    2.39
  -3  -3  -1  102.44    2.45
   3   3   1  101.63    2.46
  -4  -3  -1   19.90    0.70
  -4   3  -1   19.70    0.63
   4   3   1   20.19    0.71
  -5  -3  -1    0.55    0.20
   5   3   1    1.02    0.21
  -5   3  -1    0.94    0.18
  -6  -3  -1    2.18    0.34
  -6   3  -1    2.09    0.27
   6   3   1    2.41    0.32
  -7  -3  -1   21.55    0.93
   7   3   1   21.84    0.92
  -7   3  -1   21.23    0.84
  -8  -3  -1    0.21    0.31
  -8   3  -1    0.11    0.25
   8   3   1    0.62    0.29
  -9  -3  -1    2.19    0.47
  -9   3  -1    1.99    0.41
   9   3   1    2.30    0.43
 -10  -3  -1   39.96    1.61
  10   3   1   35.82    1.52
 -11  -3  -1   21.69    1.33
 -11   3  -1   21.02    1.23
 -12  -3  -1    0.24    0.69
 -12   3  -1    1.12    0.64
 -13  -3  -1    3.74    0.91
 -13   3  -1    2.08    0.93
 -13  -4   1    1.91    0.96
 -13   4   1    3.28    1.01
 -12  -4   1    8.39    1.01
 -12   4   1    6.96    0.93
 -11  -4   1    6.36    0.83
 -11   4   1    8.16    0.91
 -10  -4   1    4.54    0.68
  10   4  -1    4.49    0.62
 -10   4   1    5.53    0.66
  -9   4   1    2.32    0.43
   9   4  -1    2.34    0.51
  -8  -4   1  110.50    2.96
  -8   4   1  104.34    2.80
   8   4  -1  105.68    2.93
  -7  -4   1   27.78    1.10
  -7   4   1   28.10    1.01
   7   4  -1   29.45    1.11
  -6  -4   1   20.68    0.85
   6   4  -1   19.89    0.85
  -6   4   1   20.56    0.75
  -5  -4   1   49.04    1.45
   5  -4  -1   49.91    1.39
   5   4  -1   50.26    1.48
  -5   4   1   50.77    1.33
  -4  -4   1  131.45    3.13
   4  -4  -1  127.57    3.10
   4   4  -1  128.82    3.17
  -4   4   1  132.78    3.00
   3  -4  -1    0.11    0.15
  -3  -4   1    0.05    0.11
  -3  -4   1    0.28    0.19
   3   4  -1    0.06    0.15
   2  -4  -1  205.21    4.64
  -2  -4   1  202.38    4.64
  -2  -4   1  198.86    4.52
   2   4  -1  204.19    4.62
  -1  -4   1   51.04    1.30
   1  -4  -1   49.56    1.32
   1   4  -1   48.63    1.23
   0  -4   1   63.63    1.53
   0  -4  -1   62.54    1.58
   0   4  -1   60.37    1.42
   0   4   1   58.50    1.36
   1  -4   1   11.28    0.42
  -1  -4  -1   10.81    0.48
   1   4   1   10.69    0.36
  -2  -4  -1  341.46    7.76
   2  -4   1  352.21    7.67
   2   4   1  340.29    7.67
  -3  -4  -1   92.27    2.34
   3  -4   1   92.40    2.22
  -3  -4  -1   91.31    2.21
   3   4   1   94.56    2.28
   4  -4   1    7.36    0.38
  -4  -4  -1    8.34    0.49
  -4  -4  -1    6.38    0.40
   4   4   1    7.39    0.44
  -5  -4  -1   93.88    2.42
  -5   4  -1   93.08    2.30
   5   4   1   95.94    2.44
  -6  -4  -1   13.53    0.67
   6   4   1   12.56    0.67
  -6   4  -1   12.14    0.57
  -7  -4  -1    0.01    0.26
  -7   4  -1    0.22    0.21
   7   4   1   -0.10    0.28
  -8  -4  -1   85.50    2.46
  -8   4  -1   82.60    2.31
   8   4   1   83.27    2.42
  -9  -4  -1    0.00    0.42
   9   4   1   -0.03    0.43
  -9   4  -1   -0.02    0.35
 -10  -4  -1    0.30    0.48
  10   4   1    0.13    0.53
 -11  -4  -1   16.24    1.23
 -11   4  -1   14.25    1.08
 -12  -4  -1    2.59    0.83
 -12   4  -1    4.76    0.80
 -13  -4  -1    9.87    1.28
 -13   4  -1   10.66    1.21
 -12  -5   1    2.55    0.85
 -12   5   1    0.98    0.72
 -11  -5   1    1.10    0.70
 -11   5   1    1.65    0.60
 -10  -5   1   17.37    1.16
  -9  -5   1    7.91    0.81
   9   5  -1    6.41    0.67
  -9   5   1    6.81    0.73
  -8  -5   1   49.28    1.70
  -8   5   1   49.19    1.55
   8   5  -1   50.17    1.73
  -7  -5   1    1.93    0.39
   7   5  -1    1.13    0.38
  -7   5   1    1.57    0.31
  -6  -5   1    0.93    0.28
  -6   5   1    1.41    0.25
   6   5  -1    1.39    0.35
  -5  -5   1    0.40    0.21
   5  -5  -1    0.28    0.21
   5   5  -1    0.15    0.26
  -5   5   1    0.04    0.14
  -4  -5   1   55.05    1.51
  -4  -5   1   59.29    1.64
   4  -5  -1   56.35    1.56
   4   5  -1   56.63    1.61
  -4   5   1   58.94    1.40
  -3  -5   1  296.39    6.66
  -3  -5   1  284.17    6.49
   3  -5  -1  291.28    6.62
   3   5  -1  292.38    6.63
  -2  -5   1    1.11    0.25
   2  -5  -1    1.24    0.23
   2   5  -1    0.82    0.17
   1  -5  -1   20.47    0.82
  -1  -5   1   23.82    0.76
   1   5  -1   21.58    0.66
   0  -5   1   38.99    1.08
   0  -5  -1   36.79    1.12
   0   5   1   36.96    0.89
   0   5  -1   38.09    0.95
   1  -5   1   39.91    1.09
   1   5   1   37.88    1.00
  -2  -5  -1    0.05    0.20
   2  -5   1    0.30    0.15
   2   5   1    0.07    0.12
   3  -5   1   89.35    2.14
  -3  -5  -1   83.17    2.24
   3   5   1   86.69    2.17
   4  -5   1   88.84    2.19
  -4  -5  -1   89.13    2.35
  -4  -5  -1   86.91    2.18
   4   5   1   88.31    2.27
  -5  -5  -1    8.52    0.55
  -5  -5  -1    7.93    0.50
  -5   5  -1    8.99    0.43
   5   5   1    8.72    0.56
  -6  -5  -1   69.46    2.04
  -6  -5  -1   67.98    1.95
  -6   5  -1   70.78    1.84
   6   5   1   70.28    2.00
  -7  -5  -1   26.76    1.08
  -7   5  -1   27.74    0.99
   7   5   1   28.34    1.13
  -8  -5  -1    0.55    0.38
  -8   5  -1    1.08    0.33
   8   5   1    1.41    0.42
   9   5   1    0.77    0.51
  -9   5  -1    0.54    0.39
 -10  -5  -1   34.44    1.55
 -11  -5  -1    1.54    0.71
 -11   5  -1    0.97    0.62
 -12  -5  -1    3.78    0.89
 -12   5  -1    3.44    0.83
 -12   6   1   19.59    1.52
 -11  -6   1    0.66    0.77
 -11   6   1    0.97    0.63
 -10  -6   1    0.76    0.58
  -9  -6   1    2.33    0.53
  -9   6   1    1.83    0.48
  -8  -6   1    8.76    0.75
   8   6  -1    9.63    0.92
  -8   6   1    9.51    0.67
  -7  -6   1   11.96    0.77
  -7  -6   1   13.66    0.87
   7   6  -1   12.76    0.87
  -7   6   1   11.80    0.64
   6  -6  -1    0.98    0.28
  -6  -6   1   -0.05    0.31
  -6  -6   1   -0.22    0.25
  -6   6   1    0.02    0.18
   6   6  -1    0.08    0.31
  -5  -6   1  217.85    5.08
  -5  -6   1  216.88    5.26
   5  -6  -1  221.42    5.16
   5   6  -1  221.49    5.23
  -5   6   1  216.64    4.96
   4  -6  -1    1.08    0.28
  -4  -6   1    0.61    0.17
  -4  -6   1    0.62    0.29
  -4   6   1    0.63    0.12
   4   6  -1    1.25    0.28
   3  -6  -1    0.53    0.22
  -3  -6   1    0.87    0.28
   3   6  -1    0.18    0.20
   2  -6  -1    0.07    0.22
  -2  -6   1    0.10    0.23
   2   6  -1    0.12    0.17
  -1  -6   1  163.90    3.84
   1  -6  -1  160.84    3.86
   1   6  -1  159.42    3.72
   0  -6  -1   39.15    1.20
   0   6   1   38.88    0.95
   0   6  -1   37.98    1.00
  -1  -6  -1  104.79    2.70
   1   6   1  106.42    2.50
  -1   6  -1  108.70    2.43
  -2  -6  -1   99.14    2.61
   2  -6   1  102.22    2.50
   2   6   1  103.93    2.47
  -3  -6  -1    3.02    0.41
   3  -6   1    3.13    0.32
   3   6   1    2.65    0.31
   4  -6   1    0.45    0.23
  -4  -6  -1    0.07    0.13
  -4  -6  -1    0.32    0.23
   4   6   1    0.07    0.22
  -5  -6  -1   17.80    0.71
   5  -6   1   18.33    0.72
  -5  -6  -1   19.84    0.90
  -5   6  -1   18.13    0.64
   5   6   1   17.95    0.84
  -6  -6  -1   35.46    1.18
  -6  -6  -1   34.94    1.30
   6   6   1   36.47    1.29
  -6   6  -1   35.26    1.09
  -7  -6  -1   19.91    1.03
  -7  -6  -1   21.00    0.95
  -7   6  -1   18.83    0.81
   7   6   1   20.08    1.01
  -8  -6  -1   45.22    1.72
  -8  -6  -1   47.64    1.64
  -8   6  -1   46.73    1.50
   8   6   1   48.14    1.72
  -9  -6  -1   22.04    1.22
  -9  -6  -1   19.48    1.35
  -9   6  -1   22.44    1.04
 -10  -6  -1   18.52    1.12
 -10  -6  -1   20.13    1.31
 -10   6  -1   21.23    1.12
 -11  -6  -1    6.59    0.94
 -11   6  -1    6.33    0.87
 -11  -7   1   -1.40    0.87
 -11  -7   1   -1.69    0.57
 -11   7   1   -0.17    0.75
 -10  -7   1    0.91    0.68
 -10  -7   1    1.63    0.65
 -10   7   1    1.66    0.58
  -9  -7   1   35.26    1.56
  -9  -7   1   33.40    1.53
  -9   7   1   35.50    1.37
  -8  -7   1    3.35    0.54
  -8  -7   1    4.75    0.69
  -8   7   1    3.49    0.48
   8   7  -1    3.62    0.72
  -7  -7   1   25.15    1.05
  -7  -7   1   24.58    1.19
  -7   7   1   24.95    0.94
   7   7  -1   24.95    1.26
  -6  -7   1    0.87    0.29
  -6  -7   1    1.04    0.43
   6  -7  -1    0.75    0.31
   6   7  -1    0.75    0.40
  -6   7   1    0.44    0.23
   5  -7  -1    6.91    0.54
  -5  -7   1    6.65    0.42
  -5  -7   1    7.67    0.66
  -5   7   1    6.23    0.37
   5   7  -1    7.26    0.65
   4  -7  -1   18.22    0.78
  -4  -7   1   16.94    0.85
   4   7  -1   18.05    0.84
   3  -7  -1   60.70    1.72
  -3  -7   1   59.64    1.75
   3   7  -1   59.94    1.69
  -2  -7   1    7.92    0.57
   2  -7  -1    7.93    0.55
   2   7  -1    7.73    0.48
   1  -7  -1   55.61    1.62
  -1  -7   1   55.76    1.59
  -1   7   1   55.95    1.28
   1   7  -1   54.70    1.46
   0  -7  -1    0.18    0.26
   0  -7   1    0.17    0.24
   0   7  -1    0.29    0.14
   0   7   1    0.22    0.12
   1  -7   1   38.06    1.17
  -1  -7  -1   38.33    1.27
   1   7   1   38.77    1.06
  -1   7  -1   38.82    0.99
   2  -7   1    0.88    0.26
   2   7   1    0.79    0.22
  -2   7  -1    0.43    0.12
   3  -7   1    0.73    0.27
  -3  -7  -1    0.95    0.34
   3   7   1    0.90    0.26
   4  -7   1    0.20    0.26
  -4  -7  -1   -0.08    0.30
  -5  -7  -1    1.17    0.34
  -5  -7  -1    0.98    0.20
   5  -7   1    1.60    0.32
   5   7   1    1.12    0.39
  -6  -7  -1    1.26    0.29
  -6  -7  -1    1.37    0.45
   6   7   1    1.32    0.43
  -6   7  -1    1.32    0.26
  -7  -7  -1   23.64    1.02
  -7  -7  -1   25.78    1.18
  -7   7  -1   24.92    0.95
   7   7   1   24.76    1.20
  -8  -7  -1    1.36    0.55
  -8  -7  -1    1.20    0.46
  -8   7  -1    0.93    0.36
   8   7   1    2.25    0.64
  -9  -7  -1    2.62    0.63
  -9   7  -1    1.99    0.52
 -10  -7  -1   14.12    1.15
 -10  -7  -1   14.88    1.26
 -10   7  -1   15.28    1.11
 -11  -7  -1   16.52    1.45
 -11  -7  -1   15.54    1.23
 -11   7  -1   16.35    1.42
 -10  -8   1    1.43    0.79
 -10   8   1    1.01    0.67
  -9  -8   1    1.00    0.62
  -9  -8   1    2.75    0.66
  -9   8   1    1.11    0.54
  -8  -8   1    0.26    0.49
  -8  -8   1    0.48    0.47
  -8   8   1   -0.09    0.41
  -7  -8   1   14.35    1.00
  -7   8   1   14.30    0.73
   7   8  -1   12.30    1.09
  -6  -8   1    2.52    0.31
  -6  -8   1    3.33    0.60
   6  -8  -1    2.88    0.46
   6   8  -1    2.89    0.62
  -6   8   1    2.69    0.34
   5  -8  -1   57.69    1.73
  -5  -8   1   54.40    1.84
  -5   8   1   56.18    1.43
   5   8  -1   56.90    1.80
   4  -8  -1   36.72    1.26
  -4  -8   1   35.84    1.34
   4   8  -1   38.07    1.30
   3  -8  -1    9.16    0.62
  -3  -8   1    9.88    0.69
   2  -8  -1    5.67    0.52
  -2  -8   1    4.75    0.52
  -2   8   1    5.25    0.20
   2   8  -1    5.27    0.50
   1  -8  -1   37.00    1.28
  -1  -8   1   38.52    1.26
   1   8  -1   36.37    1.11
  -1   8   1   36.73    0.93
   0  -8   1   42.66    1.34
   0  -8  -1   44.99    1.42
   0   8  -1   42.03    1.17
   0   8   1   41.29    1.12
  -1  -8  -1   90.43    2.54
   1  -8   1   96.22    2.46
  -1   8  -1   94.16    2.23
   1   8   1   93.70    2.30
   2  -8   1    1.73    0.36
  -2  -8  -1    2.27    0.44
  -2   8  -1    1.90    0.20
   2   8   1    1.83    0.31
   3  -8   1    0.99    0.33
  -3  -8  -1    0.68    0.38
   3   8   1    0.98    0.32
  -4  -8  -1    6.20    0.68
   4  -8   1    7.96    0.59
   4   8   1    7.18    0.62
  -5  -8  -1   47.58    1.72
   5  -8   1   52.68    1.54
   5   8   1   49.41    1.66
  -6  -8  -1   17.98    1.08
  -6  -8  -1   16.82    0.55
  -6   8  -1   18.37    0.74
   6   8   1   19.06    1.11
  -7  -8  -1    0.89    0.52
  -7  -8  -1    1.43    0.37
  -7   8  -1    0.83    0.34
   7   8   1    1.65    0.59
  -8  -8  -1    4.02    0.72
  -8  -8  -1    4.32    0.54
  -8   8  -1    4.69    0.57
  -9  -8  -1    2.40    0.65
  -9  -8  -1    2.44    0.71
  -9   8  -1    3.09    0.61
 -10  -8  -1    1.51    0.84
 -10  -8  -1    2.53    0.82
 -10   8  -1    3.59    0.76
  -8  -9   1   23.89    1.43
  -8   9   1   24.22    1.15
  -7  -9   1   28.08    1.42
  -7   9   1   28.54    1.08
   6  -9  -1   -0.19    0.37
  -6  -9   1   -0.01    0.46
  -6   9   1    0.04    0.27
   6   9  -1   -0.49    0.65
   5  -9  -1    2.47    0.49
  -5  -9   1    1.87    0.53
   5   9  -1    1.67    0.59
  -5   9   1    1.68    0.24
   4  -9  -1   13.34    0.80
  -4  -9   1   12.07    0.85
   4   9  -1   13.21    0.95
  -4   9   1   13.15    0.44
  -3  -9   1    3.25    0.57
   3  -9  -1    3.94    0.52
   3   9  -1    4.54    0.54
  -3   9   1    3.98    0.23
   2  -9  -1   12.14    0.78
  -2  -9   1   12.26    0.77
  -2   9   1   11.93    0.39
   2   9  -1   11.47    0.77
  -1  -9   1   26.16    1.09
   1  -9  -1   24.90    1.06
  -1   9   1   25.66    0.75
   1   9  -1   26.46    0.95
   0  -9  -1    1.09    0.43
   0  -9   1    1.39    0.41
   0   9  -1    1.12    0.26
   0   9   1    1.30    0.24
   1  -9   1    0.04    0.31
  -1  -9  -1   -0.18    0.37
   1   9   1    0.06    0.25
  -1   9  -1    0.51    0.22
   2  -9   1    3.18    0.44
  -2  -9  -1    2.32    0.51
  -2   9  -1    2.15    0.25
   2   9   1    2.12    0.39
   3  -9   1   38.20    1.29
  -3  -9  -1   36.32    1.42
  -3   9  -1   36.79    1.02
   3   9   1   37.43    1.30
   4  -9   1   31.98    1.16
  -4  -9  -1   28.96    1.29
   4   9   1   29.29    1.24
   5  -9   1    2.86    0.50
  -5  -9  -1    3.54    0.64
   5   9   1    3.01    0.62
  -5   9  -1    2.51    0.31
  -6  -9  -1   18.57    1.17
  -6   9  -1   17.81    0.78
   6   9   1   19.67    1.28
  -7  -9  -1    2.26    0.64
  -7   9  -1    2.80    0.45
  -8  -9  -1    0.57    0.65
  -8   9  -1    0.44    0.50
  -9  -9  -1    7.33    1.29
  -7 -10   1    7.88    0.93
  -6 -10   1    7.41    0.90
   6 -10  -1    8.21    0.82
   5 -10  -1    1.62    0.48
  -5 -10   1    1.02    0.55
   5  10  -1    0.57    0.67
  -5  10   1    1.27    0.26
  -4 -10   1   12.58    1.01
   4 -10  -1   14.33    0.92
   4  10  -1   13.66    1.14
  -4  10   1   12.26    0.46
   3 -10  -1    0.66    0.42
  -3 -10   1    1.03    0.50
   3  10  -1    0.27    0.51
  -3  10   1    0.81    0.16
  -2 -10   1   17.89    1.04
   2 -10  -1   16.89    0.92
  -2  10   1   17.72    0.55
   2  10  -1   16.78    0.97
   1 -10  -1    9.86    0.80
  -1 -10   1   10.50    0.85
  -1  10   1   11.69    0.52
   1  10  -1   10.73    0.74
   0 -10   1    1.79    0.48
   0 -10  -1    1.50    0.50
   0  10  -1    1.62    0.36
   0  10   1    1.69    0.32
   1 -10   1    2.81    0.49
  -1 -10  -1    3.31    0.58
   1  10   1    2.97    0.42
  -1  10  -1    3.14    0.35
  -2 -10  -1    3.91    0.64
   2 -10   1    5.04    0.58
   2  10   1    3.50    0.51
  -2  10  -1    4.16    0.44
  -3 -10  -1   26.45    1.30
   3 -10   1   27.00    1.14
  -3  10  -1   25.04    0.83
   3  10   1   25.34    1.19
   4 -10   1   33.88    1.27
  -4 -10  -1   32.28    1.44
  -4  10  -1   28.80    0.96
   4  10   1   29.17    1.39
   5 -10   1    7.14    0.73
  -5 -10  -1    6.17    0.78
  -5  10  -1    5.34    0.50
   5  10   1    5.74    0.82
  -6 -10  -1    3.27    0.71
  -7 -10  -1    3.22    0.78
  -5 -11   1    9.35    0.99
   5 -11  -1   10.73    0.87
  -4 -11   1    6.18    0.79
   4 -11  -1    6.59    0.75
  -3 -11   1   13.97    1.04
   3 -11  -1   13.08    0.92
  -2 -11   1    1.00    0.59
   2 -11  -1    0.45    0.50
  -1 -11   1    1.73    0.55
   1 -11  -1    1.51    0.51
   0 -11   1   42.33    1.51
   0 -11  -1   40.13    1.59
   1 -11   1    0.88    0.46
  -1 -11  -1    1.56    0.58
   2 -11   1    0.25    0.48
  -2 -11  -1    0.09    0.56
   3 -11   1    5.08    0.66
  -3 -11  -1    3.92    0.74
   4 -11   1    7.11    0.76
  -4 -11  -1    6.36    0.85
  -5 -11  -1   17.23    1.29
 -13   0   2    0.11    0.75
  12   0  -2   13.90    1.38
 -12   0   2   10.16    1.10
  11   0  -2    0.46    0.55
 -11   0   2   -0.39    0.46
  10   0  -2   38.14    1.46
 -10   0   2   38.64    1.53
   9   0  -2   -0.07    0.31
  -9   0   2    0.00    0.29
  -8   0   2    7.83    0.62
   8   0  -2    8.57    0.59
  -7   0   2   -0.40    0.20
   7   0  -2    0.03    0.23
   6   0  -2  619.92   14.05
  -6   0   2  644.93   14.14
  -5   0   2   -0.11    0.10
   5   0  -2    0.03    0.15
  -4   0   2    0.26    0.14
   4   0  -2    0.27    0.12
  -3   0   2   -0.01    0.08
   3   0  -2   -0.03    0.08
   2   0  -2   11.18    0.37
  -2   0   2   10.92    0.37
   1   0  -2    0.11    0.05
   1   0  -2    0.07    0.05
  -1   0   2    0.11    0.04
   0   0  -2  377.61    8.24
   0   0  -2  372.96    8.49
  -2   0  -2   36.50    0.93
  -3   0  -2    0.18    0.09
   3   0   2   -0.02    0.08
   4   0   2   28.90    0.85
  -4   0  -2   28.53    0.87
  -5   0  -2    0.03    0.14
   5   0   2    0.14    0.16
  -6   0  -2   30.62    1.04
   6   0   2   30.60    1.00
  -7   0  -2   -0.06    0.21
   7   0   2    0.26    0.21
   8   0   2   96.83    2.55
  -8   0  -2   93.65    2.62
   9   0   2   -0.39    0.32
  -9   0  -2    0.10    0.33
 -10   0  -2   24.37    1.18
 -11   0  -2    0.45    0.44
 -12   0  -2   14.34    1.19
 -13  -1   2   21.45    1.58
 -13   1   2   22.79    1.60
 -12  -1   2   13.68    1.11
 -12   1   2   13.94    1.14
  11  -1  -2    0.49    0.52
 -11  -1   2    0.28    0.37
 -11   1   2    0.60    0.48
  11   1  -2   -0.81    0.56
  10  -1  -2    1.02    0.43
 -10  -1   2   -0.08    0.37
  10   1  -2    0.37    0.44
 -10   1   2   -0.26    0.44
  -9  -1   2   22.21    1.09
   9  -1  -2   23.35    0.97
   9   1  -2   23.95    1.00
  -9   1   2   21.92    1.05
  -8  -1   2  224.93    5.49
   8  -1  -2  224.63    5.31
  -8   1   2  222.41    5.44
   8   1  -2  228.47    5.41
  -7  -1   2    1.11    0.29
   7  -1  -2    1.19    0.26
  -7   1   2    1.35    0.26
   7   1  -2    1.32    0.29
  -6  -1   2  114.29    2.98
   6  -1  -2  118.39    2.87
  -6   1   2  120.53    2.95
   6   1  -2  118.45    2.95
   5  -1  -2   33.52    0.96
  -5  -1   2   32.55    1.04
  -5   1   2   32.54    1.00
   5   1  -2   32.75    1.02
  -4  -1   2  271.94    6.19
   4  -1  -2  271.27    6.09
  -4   1   2  271.94    6.14
   4   1  -2  271.34    6.17
  -3  -1   2    1.73    0.19
   3  -1  -2    1.69    0.15
   3  -1  -2    1.67    0.15
   3   1  -2    1.55    0.17
  -3   1   2    1.91    0.17
   2  -1  -2  240.14    5.19
   2  -1  -2  230.37    5.15
  -2  -1   2  232.06    5.22
   2   1  -2  228.82    5.22
  -2   1   2  233.89    5.17
  -1  -1   2  117.14    2.67
   1  -1  -2  122.68    2.67
   1  -1  -2  116.85    2.61
  -1   1   2  118.13    2.63
   1   1  -2  114.27    2.67
   0  -1  -2   28.52    0.71
   0  -1  -2   31.70    0.76
   0  -1  -2   30.49    0.71
   0   1   2   30.53    0.72
   0   1  -2   30.57    0.75
  -1  -1  -2    7.64    0.28
  -1  -1  -2    7.73    0.25
   1   1   2    7.29    0.25
  -2  -1  -2  771.65   17.30
   2   1   2  763.13   17.30
  -3  -1  -2  214.30    4.95
  -3   1  -2  221.35    4.93
   3   1   2  220.16    4.95
  -4  -1  -2    5.31    0.33
  -4   1  -2    5.26    0.29
   4   1   2    5.40    0.32
  -5  -1  -2   84.89    2.22
   5   1   2   87.42    2.20
  -5   1  -2   88.09    2.20
  -6  -1  -2  231.80    5.49
   6   1   2  236.88    5.45
  -6   1  -2  231.86    5.45
  -7  -1  -2    0.46    0.24
  -7   1  -2    0.54    0.26
  -8  -1  -2   30.65    1.18
  -8   1  -2   28.76    1.13
   8   1   2   30.50    1.10
  -9  -1  -2   23.69    1.06
  -9   1  -2   24.62    1.10
   9   1   2   25.32    1.09
 -10  -1  -2    9.93    0.84
 -10   1  -2    8.73    0.81
  10   1   2   11.01    0.88
 -11  -1  -2   -0.19    0.44
  11   1   2   -1.31    0.48
 -11   1  -2   -0.60    0.44
 -12  -1  -2   78.21    2.70
 -12   1  -2   79.84    2.68
 -13  -1  -2    0.70    0.81
 -13   1  -2   -0.81    0.77
 -13  -2   2   29.73    1.75
 -13   2   2   33.06    1.82
 -12  -2   2    0.90    0.58
 -12   2   2    2.14    0.64
 -11  -2   2   18.52    1.19
 -11   2   2   17.61    1.15
  11   2  -2   17.70    1.24
 -10  -2   2   19.79    1.12
  10   2  -2   22.06    1.13
  -9  -2   2    1.04    0.39
   9  -2  -2    0.57    0.30
   9   2  -2    1.21    0.44
  -9   2   2    0.27    0.32
   8  -2  -2    0.75    0.27
  -8  -2   2    0.50    0.32
  -8   2   2    0.79    0.28
   8   2  -2    0.75    0.33
   7  -2  -2   92.67    2.34
  -7  -2   2   93.20    2.54
  -7   2   2   94.20    2.46
   7   2  -2   92.28    2.50
  -6  -2   2    5.23    0.40
   6  -2  -2    5.74    0.37
   6   2  -2    5.40    0.46
  -6   2   2    5.56    0.40
  -5  -2   2  183.77    4.34
   5  -2  -2  177.30    4.15
  -5   2   2  183.03    4.24
   5   2  -2  183.81    4.32
  -4  -2   2   12.31    0.53
   4  -2  -2   12.48    0.48
   4  -2  -2   12.83    0.42
   4   2  -2   12.39    0.52
  -4   2   2   12.99    0.48
   3  -2  -2  190.18    4.32
  -3  -2   2  191.45    4.37
   3  -2  -2  189.37    4.21
  -3   2   2  194.19    4.27
   3   2  -2  184.55    4.36
   2  -2  -2  539.77   11.79
  -2  -2   2  541.80   12.04
   2   2  -2  525.85   11.80
   1  -2  -2   12.29    0.41
  -1  -2   2   11.68    0.37
  -1   2   2   12.70    0.29
   1   2  -2   11.55    0.39
   0  -2   2   40.03    0.92
   0  -2  -2   40.39    1.02
   0   2   2   39.55    0.91
   0   2  -2   38.94    0.96
   0   2   2   39.27    0.90
  -1  -2  -2  540.64   11.82
  -1  -2  -2  478.03   11.85
   1  -2   2  530.97   11.53
  -1  -2  -2  546.61   11.50
   1   2   2  515.73   11.81
  -2  -2  -2   27.13    0.75
  -2  -2  -2   28.24    0.79
   2   2   2   26.93    0.75
  -3  -2  -2  624.87   14.09
   3   2   2  630.30   13.83
  -4  -2  -2  297.64    6.71
  -4   2  -2  290.48    6.65
   4   2   2  299.81    6.71
  -5  -2  -2   47.50    1.40
   5   2   2   49.26    1.39
  -5   2  -2   49.14    1.35
  -6  -2  -2   28.53    1.01
   6   2   2   28.11    0.99
  -6   2  -2   26.84    0.94
  -7  -2  -2   13.51    0.71
   7   2   2   13.65    0.66
  -7   2  -2   13.75    0.68
  -8  -2  -2   12.29    0.76
  -8   2  -2   13.12    0.73
   8   2   2   12.64    0.76
  -9  -2  -2   55.14    1.86
  -9   2  -2   55.41    1.80
   9   2   2   55.70    1.79
 -10  -2  -2   52.94    1.85
  10   2   2   49.79    1.77
 -10   2  -2   44.30    1.75
 -11  -2  -2   -0.26    0.51
  11   2   2    1.04    0.57
 -11   2  -2   -0.12    0.48
 -12  -2  -2   15.56    1.24
 -12   2  -2   12.88    1.12
 -13  -2  -2    1.39    0.80
 -13   2  -2    0.14    0.66
 -13  -3   2    0.84    0.81
 -13   3   2    3.18    0.92
 -12  -3   2    4.75    0.85
 -12   3   2    5.78    0.87
 -11  -3   2   18.63    1.23
 -11   3   2   17.76    1.15
 -10  -3   2   12.93    0.95
 -10   3   2   12.88    1.06
  10   3  -2   13.88    1.05
  -9  -3   2   50.91    1.80
  -9   3   2   52.48    1.70
   9   3  -2   50.89    1.73
  -8  -3   2    1.56    0.38
   8   3  -2    0.63    0.37
  -8   3   2    0.97    0.30
  -7  -3   2    2.08    0.35
  -7   3   2    1.87    0.32
   7   3  -2    1.69    0.35
  -6  -3   2   -0.04    0.18
  -6   3   2    0.63    0.21
   6   3  -2    0.12    0.24
  -5  -3   2   42.07    1.29
   5   3  -2   42.75    1.29
  -5   3   2   42.82    1.19
  -4  -3   2   10.47    0.50
   4  -3  -2   10.78    0.47
  -4   3   2   11.51    0.42
   4   3  -2   12.02    0.53
  -3  -3   2   76.16    1.91
   3  -3  -2   76.80    1.90
  -3   3   2   76.80    1.78
   3   3  -2   76.73    1.94
   2  -3  -2   57.65    1.46
  -2  -3   2   56.76    1.42
   2   3  -2   56.52    1.45
  -2   3   2   57.91    1.29
  -1  -3   2   50.13    1.26
   1  -3  -2   55.25    1.38
  -1  -3   2   55.80    1.30
   1   3  -2   52.57    1.31
   0  -3  -2   15.90    0.56
   0  -3   2   16.85    0.48
   0   3   2   16.92    0.40
   0   3   2   16.70    0.40
   0   3  -2   16.87    0.48
   1  -3   2  174.44    3.85
  -1  -3  -2  175.18    3.98
   1   3   2  168.44    3.86
  -2  -3  -2  168.19    3.78
  -2  -3  -2  162.21    3.88
   2  -3   2  171.04    3.76
   2   3   2  168.43    3.82
  -3  -3  -2   31.27    0.89
  -3  -3  -2   30.53    0.94
   3   3   2   30.64    0.90
  -4  -3  -2   83.64    2.12
   4   3   2   84.22    2.12
  -5  -3  -2  140.14    3.40
  -5   3  -2  139.84    3.31
   5   3   2  138.17    3.39
  -6  -3  -2    5.36    0.45
  -6   3  -2    5.08    0.40
   6   3   2    6.30    0.54
  -7  -3  -2    4.41    0.50
  -7   3  -2    3.59    0.42
   7   3   2    5.47    0.51
  -8  -3  -2   27.51    1.16
  -8   3  -2   27.45    1.07
   8   3   2   28.08    1.13
  -9  -3  -2   10.15    0.78
   9   3   2    9.40    0.71
  -9   3  -2   10.06    0.73
 -10  -3  -2    1.10    0.43
  10   3   2    0.68    0.49
 -10   3  -2    1.04    0.51
 -11  -3  -2   13.73    1.11
 -11   3  -2   11.33    1.02
 -12  -3  -2   -0.02    0.68
 -12   3  -2    0.14    0.57
 -13  -3  -2    1.68    0.87
 -13   3  -2    1.87    0.87
 -13  -4   2   12.25    1.33
 -13   4   2   14.33    1.65
 -12  -4   2    0.45    0.72
 -12   4   2    0.49    0.68
 -11  -4   2    0.13    0.54
 -11   4   2   -0.30    0.48
 -10  -4   2    1.69    0.51
  10   4  -2    1.84    0.61
 -10   4   2    1.44    0.57
   9   4  -2   66.20    2.08
  -9   4   2   65.12    1.99
  -8  -4   2    1.57    0.38
   8   4  -2    1.49    0.44
  -8   4   2    1.57    0.34
  -7  -4   2   90.38    2.50
  -7   4   2   89.82    2.36
   7   4  -2   90.83    2.51
  -6  -4   2    0.35    0.23
   6   4  -2    0.50    0.26
  -6   4   2    0.27    0.18
  -5  -4   2   27.23    0.95
   5  -4  -2   27.56    0.91
  -5   4   2   28.68    0.85
   5   4  -2   27.11    0.98
   4  -4  -2   60.91    1.64
  -4  -4   2   61.20    1.66
   4   4  -2   62.52    1.70
  -4   4   2   62.89    1.52
  -3  -4   2  142.47    3.39
   3  -4  -2  147.66    3.45
   3   4  -2  146.51    3.46
  -2  -4   2    1.61    0.22
   2  -4  -2    1.27    0.22
  -2  -4   2    1.73    0.18
   2   4  -2    1.40    0.20
  -1  -4   2  328.87    7.11
   1  -4  -2  322.46    7.19
   1   4  -2  305.29    7.09
   0  -4  -2   41.94    1.17
   0  -4   2   41.87    1.07
   0   4   2   41.94    0.95
   0   4  -2   40.46    1.03
   0   4   2   40.68    0.95
  -1  -4  -2   38.93    1.11
   1  -4   2   38.42    0.98
   1   4   2   36.99    0.96
   2  -4   2   28.25    0.76
  -2  -4  -2   28.16    0.70
  -2  -4  -2   26.54    0.69
  -2  -4  -2   26.43    0.89
   2   4   2   27.20    0.79
   3  -4   2  125.29    2.88
  -3  -4  -2  120.94    2.89
  -3  -4  -2  124.66    3.04
   3   4   2  124.53    2.95
  -4  -4  -2    8.20    0.47
  -4  -4  -2    8.31    0.42
   4   4   2    7.27    0.44
  -5  -4  -2   10.90    0.55
   5   4   2   11.15    0.58
  -5   4  -2   10.43    0.47
  -6  -4  -2   13.64    0.71
  -6   4  -2   13.81    0.62
   6   4   2   14.61    0.72
  -7  -4  -2   94.31    2.60
  -7   4  -2   93.35    2.48
   7   4   2   97.80    2.60
  -8  -4  -2    8.03    0.74
  -8   4  -2    8.90    0.61
   8   4   2    7.74    0.62
   9   4   2   14.30    0.96
  -9   4  -2   17.30    0.92
 -10  -4  -2    4.17    0.65
 -10   4  -2    4.10    0.61
  10   4   2    2.49    0.67
 -11  -4  -2   20.89    1.36
 -11   4  -2   16.10    1.13
 -12  -4  -2    4.34    0.87
 -12   4  -2    3.53    0.77
 -13   4  -2   36.37    1.98
 -12  -5   2    0.34    0.81
 -12   5   2    0.71    0.74
 -11  -5   2   21.24    1.38
 -11   5   2   18.89    1.21
 -10  -5   2    4.77    0.72
  -9  -5   2   44.81    1.66
  -9   5   2   44.89    1.54
   9   5  -2   42.97    1.69
  -8  -5   2   13.15    0.86
   8   5  -2   11.73    0.88
  -8   5   2   11.61    0.73
  -7  -5   2   21.75    0.98
   7   5  -2   20.83    0.95
  -7   5   2   21.13    0.84
   6  -5  -2   -0.05    0.24
  -6  -5   2    0.24    0.25
  -6   5   2   -0.06    0.19
   6   5  -2    0.17    0.30
   5  -5  -2  220.52    5.17
  -5  -5   2  218.16    5.17
  -5   5   2  223.12    5.02
  -4  -5   2   22.04    0.77
  -4  -5   2   23.39    0.86
   4  -5  -2   22.79    0.80
  -4   5   2   22.86    0.65
   4   5  -2   22.69    0.85
  -3  -5   2  120.21    2.82
  -3  -5   2  114.21    3.03
   3  -5  -2  121.14    2.95
   3   5  -2  121.21    2.95
  -3   5   2  124.64    2.68
  -2  -5   2   24.55    0.64
  -2  -5   2   25.67    0.82
   2  -5  -2   24.79    0.85
   2   5  -2   24.66    0.80
   1  -5  -2    0.84    0.23
  -1  -5   2    1.19    0.22
   1   5  -2    0.62    0.15
   0  -5  -2    9.55    0.50
   0  -5   2    9.61    0.44
   0   5  -2    9.66    0.37
   0   5   2    9.81    0.29
  -1  -5  -2  150.60    3.69
   1  -5   2  157.86    3.56
  -1   5  -2  156.34    3.48
   1   5   2  151.57    3.50
  -2  -5  -2   37.58    1.19
   2  -5   2   39.78    1.05
   2   5   2   38.95    1.06
  -3  -5  -2    1.01    0.14
  -3  -5  -2    1.54    0.32
   3  -5   2    1.10    0.19
   3   5   2    0.94    0.21
  -4  -5  -2    9.60    0.45
  -4  -5  -2    9.74    0.58
   4  -5   2    9.29    0.44
   4   5   2    8.73    0.50
  -5  -5  -2    5.18    0.43
  -5  -5  -2    5.83    0.54
   5   5   2    5.10    0.47
  -6  -5  -2    0.15    0.23
  -6  -5  -2    0.25    0.31
  -6   5  -2    0.30    0.18
   6   5   2    0.04    0.26
  -7  -5  -2    2.56    0.41
  -7   5  -2    2.39    0.36
   7   5   2    2.32    0.45
  -8  -5  -2   32.24    1.29
  -8   5  -2   31.83    1.18
   8   5   2   32.93    1.31
  -9   5  -2   69.98    2.09
   9   5   2   67.55    2.23
 -10  -5  -2    4.58    0.71
 -10   5  -2    3.72    0.57
 -11  -5  -2   21.58    1.42
 -11   5  -2   20.40    1.26
 -12  -5  -2   10.88    1.21
 -12   5  -2    8.48    1.04
 -11  -6   2   -0.07    0.73
 -11   6   2   -1.11    0.60
 -10  -6   2    7.06    0.86
  -9  -6   2   32.47    1.43
  -9   6   2   33.84    1.31
  -8  -6   2   12.08    0.88
   8   6  -2   11.75    0.99
  -8   6   2   13.02    0.76
  -7  -6   2   32.37    1.25
  -7   6   2   34.16    1.12
   7   6  -2   34.30    1.36
  -6  -6   2    4.16    0.45
   6  -6  -2    5.55    0.51
  -6  -6   2    5.34    0.57
   6   6  -2    4.79    0.53
  -6   6   2    4.75    0.40
   5  -6  -2    6.84    0.52
  -5  -6   2    6.75    0.57
  -5  -6   2    6.29    0.46
   5   6  -2    6.31    0.56
  -5   6   2    5.65    0.35
  -4  -6   2    5.18    0.36
  -4  -6   2    6.55    0.51
   4  -6  -2    5.53    0.41
   4   6  -2    6.16    0.49
  -4   6   2    5.20    0.26
  -3  -6   2   65.52    1.83
   3  -6  -2   69.14    1.85
  -3  -6   2   68.16    1.59
   3   6  -2   66.01    1.82
  -2  -6   2   43.32    1.28
   2  -6  -2   44.43    1.32
   2   6  -2   42.40    1.24
  -1  -6   2    2.16    0.29
   1  -6  -2    2.12    0.32
   1   6  -2    1.88    0.22
   0  -6  -2   44.17    1.34
   0  -6   2   44.01    1.24
   0   6   2   42.94    1.06
   0   6  -2   43.69    1.14
   1  -6   2   29.53    0.91
  -1  -6  -2   28.96    1.03
   1   6   2   29.15    0.82
  -1   6  -2   30.46    0.81
  -2  -6  -2   51.66    1.55
   2  -6   2   53.43    1.39
   2   6   2   50.88    1.37
   3  -6   2   18.26    0.66
  -3  -6  -2   17.08    0.80
   3   6   2   16.76    0.68
   4  -6   2   70.64    1.78
  -4  -6  -2   67.81    1.67
  -4  -6  -2   66.01    1.96
   4   6   2   68.46    1.87
  -5  -6  -2   57.50    1.80
  -5  -6  -2   57.39    1.56
   5   6   2   57.55    1.70
  -6  -6  -2  119.68    2.97
  -6  -6  -2  114.44    3.16
  -6   6  -2  118.02    2.90
   6   6   2  118.23    3.08
  -7  -6  -2    8.37    0.76
  -7  -6  -2    6.25    0.64
   7   6   2    8.82    0.75
  -7   6  -2    7.04    0.54
  -8  -6  -2    0.96    0.43
  -8  -6  -2    0.43    0.47
  -8   6  -2    0.67    0.33
   8   6   2    1.55    0.53
  -9  -6  -2    9.73    1.14
  -9  -6  -2   11.05    0.95
  -9   6  -2   11.34    0.86
 -10  -6  -2    7.57    0.85
 -10  -6  -2    7.62    0.79
 -10   6  -2    6.25    0.74
 -11  -6  -2   16.25    1.46
 -11   6  -2   14.85    1.29
 -11  -7   2    3.30    0.94
 -11   7   2    4.43    0.90
 -10  -7   2   -0.01    0.73
 -10  -7   2   -0.61    0.52
 -10   7   2    0.88    0.79
  -9  -7   2    7.16    0.85
  -9  -7   2    5.95    0.75
  -9   7   2    6.70    0.79
  -8  -7   2    7.22    0.79
  -8  -7   2    7.19    0.82
  -8   7   2    6.36    0.67
   8   7  -2    6.90    0.83
  -7  -7   2    0.09    0.43
  -7  -7   2    0.60    0.36
  -7   7   2   -0.14    0.27
   7   7  -2    0.42    0.47
   6  -7  -2    1.80    0.38
  -6  -7   2    1.62    0.34
  -6  -7   2    1.09    0.43
   6   7  -2    1.84    0.49
  -6   7   2    1.10    0.25
  -5  -7   2   10.83    0.72
  -5  -7   2   10.00    0.53
   5  -7  -2   11.59    0.67
  -5   7   2   11.54    0.47
   5   7  -2   11.22    0.77
   4  -7  -2   34.49    1.19
  -4  -7   2   34.69    1.24
  -4  -7   2   33.31    0.88
   4   7  -2   36.10    1.21
  -4   7   2   34.82    0.88
  -3  -7   2    0.37    0.30
   3  -7  -2    0.13    0.26
   3   7  -2    0.40    0.26
  -2  -7   2   20.88    0.85
   2  -7  -2   21.93    0.87
   2   7  -2   20.47    0.79
  -1  -7   2   24.35    0.89
   1  -7  -2   24.58    0.94
   1   7  -2   24.02    0.80
  -1   7   2   23.83    0.58
   0  -7   2   57.14    1.58
   0  -7  -2   55.65    1.68
   0   7   2   57.58    1.39
   0   7  -2   58.22    1.48
   1  -7   2   16.51    0.68
  -1  -7  -2   16.36    0.80
   1   7   2   15.67    0.56
  -1   7  -2   15.64    0.55
  -2  -7  -2  263.64    6.36
   2  -7   2  274.27    6.17
  -2   7  -2  272.47    6.03
   2   7   2  268.98    6.13
  -3  -7  -2   37.89    1.37
   3  -7   2   41.15    1.20
   3   7   2   41.57    1.24
   4  -7   2   10.74    0.56
  -4  -7  -2   10.26    0.72
  -5  -7  -2   19.26    1.00
  -5  -7  -2   19.17    0.63
  -5  -7  -2   18.51    0.62
   5   7   2   19.85    0.93
  -6  -7  -2   26.81    1.24
  -6  -7  -2   27.99    0.98
   6   7   2   29.92    1.22
  -6   7  -2   30.09    0.99
  -7  -7  -2    6.24    0.65
  -7  -7  -2    6.65    0.73
   7   7   2    7.34    0.83
  -7   7  -2    6.13    0.56
  -8  -7  -2   64.04    2.25
  -8   7  -2   68.25    1.96
   8   7   2   65.96    2.21
  -9  -7  -2    1.37    0.64
  -9   7  -2    1.60    0.52
 -10  -7  -2    1.41    0.61
 -10  -7  -2    1.85    0.73
 -10   7  -2    1.17    0.60
 -11  -7  -2    1.16    0.90
 -11  -7  -2    0.92    0.71
 -11   7  -2    2.04    0.80
 -10  -8   2    8.54    0.99
 -10   8   2    6.86    0.86
  -9  -8   2    3.63    0.79
  -9   8   2    3.04    0.60
  -8  -8   2    1.28    0.50
  -8  -8   2    1.56    0.60
  -8   8   2    1.39    0.44
  -7  -8   2    7.81    0.83
  -7  -8   2    7.46    0.66
   7   8  -2    6.61    0.82
  -7   8   2    7.95    0.62
  -6  -8   2   54.85    1.89
   6  -8  -2   60.06    1.80
   6   8  -2   56.31    1.95
  -6   8   2   55.21    1.52
   5  -8  -2   22.89    0.99
  -5  -8   2   22.04    1.06
  -5   8   2   21.28    0.69
   5   8  -2   20.42    1.09
   4  -8  -2    4.24    0.49
  -4  -8   2    3.86    0.53
  -4   8   2    3.39    0.23
   4   8  -2    3.77    0.51
   3  -8  -2    5.85    0.56
  -3  -8   2    6.25    0.62
   3   8  -2    6.46    0.61
  -2  -8   2   37.72    1.29
   2  -8  -2   37.77    1.33
   2   8  -2   38.99    1.23
   1  -8  -2    5.80    0.58
  -1  -8   2    7.07    0.61
  -1   8   2    6.30    0.27
   1   8  -2    6.53    0.47
   0  -8   2  170.35    4.07
   0  -8  -2  167.16    4.21
   0   8  -2  171.17    3.95
   0   8   2  168.52    3.85
   1  -8   2    1.22    0.35
  -1  -8  -2    1.45    0.38
  -1   8  -2    0.77    0.20
   1   8   2    1.13    0.23
  -2  -8  -2   11.83    0.78
   2  -8   2   13.30    0.67
  -2   8  -2   12.84    0.51
   2   8   2   12.75    0.62
   3  -8   2    4.97    0.50
  -3  -8  -2    3.88    0.54
  -3   8  -2    4.79    0.35
   3   8   2    4.70    0.51
   4  -8   2   31.31    1.04
  -4  -8  -2   28.98    1.23
   4   8   2   27.10    1.11
  -5  -8  -2    5.97    0.70
   5   8   2    5.90    0.68
  -6  -8  -2   65.61    2.19
  -6   8  -2   66.64    1.79
   6   8   2   64.75    2.05
  -7  -8  -2    1.16    0.35
  -7  -8  -2    1.53    0.62
  -7   8  -2    1.44    0.39
   7   8   2    1.43    0.63
  -8  -8  -2    1.39    0.54
  -8  -8  -2    1.37    0.47
  -8   8  -2    1.16    0.44
  -9  -8  -2    0.24    0.54
  -9  -8  -2   -0.22    0.62
  -9   8  -2    1.36    0.58
 -10  -8  -2   26.65    1.59
 -10   8  -2   28.06    1.54
  -9  -9   2    1.79    0.71
  -8  -9   2   42.77    1.84
  -8   9   2   43.55    1.53
  -7  -9   2    1.05    0.64
  -7   9   2    1.02    0.39
   6  -9  -2   19.01    0.97
  -6  -9   2   17.39    1.11
  -6   9   2   17.53    0.74
   6   9  -2   15.29    1.30
  -5  -9   2    7.18    0.76
   5  -9  -2    6.65    0.71
   5   9  -2    5.68    0.72
  -5   9   2    6.31    0.41
   4  -9  -2   12.39    0.79
  -4  -9   2   12.25    0.84
   4   9  -2   12.83    0.87
  -3  -9   2   62.56    1.93
   3  -9  -2   61.39    1.91
   3   9  -2   62.85    1.89
   2  -9  -2   58.04    1.82
  -2  -9   2   57.76    1.78
  -2   9   2   57.97    1.33
  -1  -9   2    7.38    0.65
   1  -9  -2    5.66    0.62
   1   9  -2    5.22    0.55
  -1   9   2    5.97    0.32
   0  -9   2    5.88    0.57
   0  -9  -2    6.70    0.71
   0   9   2    6.42    0.42
   0   9  -2    5.45    0.51
   1  -9   2    2.41    0.44
  -1  -9  -2    2.11    0.50
   1   9   2    2.38    0.31
  -1   9  -2    2.83    0.32
  -2  -9  -2    1.26    0.47
   2  -9   2    1.54    0.40
  -2   9  -2    1.30    0.26
   2   9   2    1.99    0.37
   3  -9   2   22.88    0.93
  -3  -9  -2   22.60    1.12
  -3   9  -2   22.22    0.78
   3   9   2   24.28    1.01
  -4  -9  -2   11.86    0.89
   4  -9   2   13.97    0.76
   4   9   2   13.49    0.92
  -4   9  -2   13.19    0.62
  -5  -9  -2    0.66    0.50
   5   9   2    0.18    0.52
  -6  -9  -2   11.77    1.01
   6   9   2   15.59    1.18
  -6   9  -2   12.06    0.70
  -7  -9  -2    0.14    0.58
  -7   9  -2   -0.12    0.39
  -8  -9  -2    0.40    0.62
  -8   9  -2    0.05    0.48
  -9  -9  -2    3.33    0.88
  -7 -10   2   21.89    1.37
   6 -10  -2   72.37    2.21
  -6 -10   2   64.94    2.30
   5 -10  -2    0.70    0.45
  -5 -10   2    0.71    0.55
   5  10  -2   -0.03    0.76
  -4 -10   2    8.48    0.90
   4 -10  -2    9.32    0.83
   4  10  -2    8.35    0.87
  -4  10   2    9.39    0.33
  -4  10   2   10.73    0.34
  -3 -10   2   31.32    1.31
   3 -10  -2   32.97    1.31
   3  10  -2   32.68    1.40
   2 -10  -2    1.76    0.47
  -2 -10   2    1.60    0.49
  -2  10   2    1.16    0.16
   2  10  -2    1.48    0.48
  -1 -10   2   24.63    1.09
   1 -10  -2   24.68    1.13
   1  10  -2   20.70    1.33
  -1  10   2   23.23    0.72
   0 -10  -2    3.78    0.62
   0 -10   2    3.63    0.54
   0  10  -2    3.78    0.45
   0  10   2    4.01    0.37
  -1 -10  -2    4.49    0.63
   1 -10   2    3.53    0.54
  -1  10  -2    3.59    0.40
   1  10   2    3.97    0.45
  -2 -10  -2   15.30    1.02
   2 -10   2   17.58    0.89
   2  10   2   15.35    0.90
  -2  10  -2   17.70    0.74
   3 -10   2   15.11    0.84
  -3 -10  -2   13.08    1.01
  -3  10  -2   13.28    0.68
   3  10   2   13.43    0.96
   4 -10   2   53.02    1.59
  -4 -10  -2   46.10    1.80
   4  10   2   46.88    1.71
  -4  10  -2   46.68    1.39
  -5 -10  -2    1.99    0.60
   5  10   2    0.84    0.70
  -6 -10  -2    2.34    0.68
  -7 -10  -2    6.74    1.05
  -5 -11   2   24.45    1.42
   5 -11  -2   27.05    1.26
   4 -11  -2    7.32    0.79
  -4 -11   2    5.75    0.82
   3 -11  -2    8.82    0.83
  -3 -11   2    8.71    0.89
  -2 -11   2    2.25    0.60
   2 -11  -2    1.68    0.53
  -1 -11   2   23.23    1.13
   1 -11  -2   22.72    1.17
   0 -11   2   14.36    0.93
   0 -11  -2   14.47    0.98
   1 -11   2    9.26    0.83
  -1 -11  -2    8.98    0.93
  -2 -11  -2    0.44    0.54
   2 -11   2    0.30    0.50
   3 -11   2   14.46    0.94
  -3 -11  -2   11.29    1.12
   4 -11   2    1.10    0.53
  -4 -11  -2    0.19    0.56
  -5 -11  -2   26.21    1.54
 -13   0   3    4.85    0.99
  12   0  -3    1.08    0.75
 -12   0   3    0.77    0.55
  11   0  -3   20.76    1.21
 -11   0   3   23.60    1.27
 -10   0   3    0.08    0.38
  10   0  -3   -0.12    0.40
  -9   0   3   10.35    0.77
   9   0  -3   10.24    0.72
  -8   0   3    0.06    0.25
   8   0  -3    0.11    0.25
  -7   0   3   44.43    1.43
   7   0  -3   44.42    1.35
  -6   0   3    0.17    0.20
   6   0  -3   -0.02    0.17
   5   0  -3   12.34    0.53
  -5   0   3   12.15    0.56
  -4   0   3    0.01    0.12
   4   0  -3    0.15    0.12
   3   0  -3   26.04    0.77
  -3   0   3   26.05    0.78
   2   0  -3    0.01    0.07
  -2   0   3    0.05    0.08
   2   0  -3    0.25    0.08
   1   0  -3  102.62    2.37
   1   0  -3  107.25    2.33
  -1   0   3   99.48    2.36
   0   0   3    0.05    0.05
   0   0  -3    0.04    0.06
   0   0  -3    0.09    0.06
  -1   0  -3  720.82   15.96
  -3   0  -3    2.31    0.21
  -4   0  -3    0.01    0.10
  -5   0  -3   94.06    2.38
  -6   0  -3   -0.15    0.18
   6   0   3   -0.17    0.15
  -7   0  -3   13.91    0.70
  -8   0  -3    0.06    0.25
  -9   0  -3    0.48    0.38
 -10   0  -3    0.15    0.40
 -11   0  -3   13.48    1.04
 -12   0  -3    0.60    0.61
 -13   0  -3    1.59    0.82
 -13  -1   3   13.03    1.40
  12  -1  -3   19.32    1.33
 -12  -1   3   19.06    1.32
 -12   1   3   22.44    1.38
  11  -1  -3    8.06    0.92
 -11  -1   3    6.09    0.74
  11   1  -3    5.88    0.80
 -11   1   3    5.58    0.73
 -10  -1   3   12.66    0.91
  10  -1  -3   15.06    0.88
 -10   1   3   12.23    0.94
  10   1  -3   14.93    0.99
   9  -1  -3   -0.22    0.30
  -9  -1   3    0.09    0.33
  -9   1   3    0.05    0.33
   9   1  -3    0.45    0.34
  -8  -1   3    2.65    0.41
   8  -1  -3    2.76    0.39
  -8   1   3    3.24    0.44
   8   1  -3    2.85    0.42
  -7  -1   3  117.13    3.06
   7  -1  -3  117.26    2.91
  -7   1   3  116.82    3.02
   6  -1  -3   13.73    0.59
  -6  -1   3   11.97    0.63
  -6   1   3   12.27    0.61
   6   1  -3   13.70    0.64
   5  -1  -3    8.87    0.41
  -5  -1   3    7.17    0.46
   5   1  -3    7.07    0.41
  -5   1   3    6.84    0.42
   4  -1  -3   39.44    1.06
  -4  -1   3   38.92    1.15
   4   1  -3   38.76    1.13
  -4   1   3   39.84    1.11
  -3  -1   3  374.13    8.25
   3  -1  -3  366.14    8.16
   3  -1  -3  373.79    8.18
  -3   1   3  368.29    8.20
   3   1  -3  361.35    8.23
  -2  -1   3  413.80    9.41
   2  -1  -3  435.22    9.57
   2  -1  -3  427.68    9.37
  -2   1   3  436.54    9.57
   2   1  -3  413.19    9.41
   1  -1  -3   40.61    0.96
  -1  -1   3   38.29    1.00
   1  -1  -3   40.24    0.99
   1   1  -3   38.67    1.00
  -1   1   3   39.88    0.97
   0  -1   3   13.99    0.42
   0  -1  -3   13.40    0.39
   0  -1  -3   14.09    0.43
   0   1   3   13.94    0.40
   0   1  -3   14.02    0.42
  -1  -1  -3   24.99    0.67
  -1  -1  -3   26.16    0.70
  -1  -1  -3   25.56    0.68
  -2  -1  -3  128.45    2.93
   2   1   3  125.44    2.92
  -3  -1  -3  483.30   10.86
   3   1   3  497.64   10.86
  -4  -1  -3   47.55    1.29
  -4   1  -3   46.52    1.27
   4   1   3   45.90    1.27
  -5  -1  -3    0.12    0.16
  -5   1  -3    0.21    0.16
   5   1   3    0.27    0.17
  -6  -1  -3   32.55    1.11
  -6   1  -3   32.29    1.08
   6   1   3   33.56    1.08
  -7  -1  -3   75.96    2.11
  -7   1  -3   74.20    2.05
   7   1   3   71.14    2.06
  -8  -1  -3    3.12    0.44
  -8   1  -3    3.53    0.44
   8   1   3    4.58    0.54
  -9  -1  -3    1.36    0.40
  -9   1  -3    1.37    0.40
   9   1   3    0.97    0.40
 -10  -1  -3   29.05    1.30
 -10   1  -3   29.35    1.32
  10   1   3   27.65    1.27
 -11  -1  -3    5.31    0.72
 -11   1  -3    4.52    0.73
 -12  -1  -3   -0.45    0.56
 -12   1  -3    0.22    0.57
 -13  -1  -3   14.70    1.40
 -13   1  -3   14.30    1.43
 -13  -2   3    0.76    0.81
 -13   2   3    2.40    0.85
 -12  -2   3   26.45    1.55
 -12   2   3   28.55    1.53
 -11  -2   3   10.94    0.97
  11   2  -3   11.31    1.16
 -11   2   3   12.13    1.01
  10  -2  -3    2.76    0.50
 -10  -2   3    1.74    0.51
  10   2  -3    3.93    0.63
   9  -2  -3    8.97    0.62
  -9  -2   3    8.54    0.67
   9   2  -3    8.28    0.73
  -9   2   3    9.51    0.72
  -8  -2   3   56.22    1.80
   8  -2  -3   55.43    1.60
   8   2  -3   56.69    1.77
  -8   2   3   57.24    1.74
  -7  -2   3    5.91    0.54
   7  -2  -3    6.10    0.44
  -7   2   3    6.87    0.51
   7   2  -3    6.61    0.55
  -6  -2   3  208.96    4.98
   6  -2  -3  205.59    4.77
  -6   2   3  205.21    4.89
   6   2  -3  212.00    4.96
  -5  -2   3   14.51    0.65
   5  -2  -3   14.56    0.52
  -5   2   3   14.66    0.59
   5   2  -3   14.83    0.65
   4  -2  -3    1.34    0.15
  -4  -2   3    1.30    0.20
   4   2  -3    1.48    0.23
  -4   2   3    1.03    0.17
   3  -2  -3  117.18    2.62
  -3  -2   3  112.99    2.77
   3  -2  -3  116.97    2.73
  -3   2   3  114.85    2.68
   3   2  -3  116.70    2.78
  -2  -2   3  199.18    4.59
   2  -2  -3  202.73    4.56
   2  -2  -3  204.31    4.58
   2   2  -3  198.31    4.60
  -2   2   3  205.77    4.50
  -1  -2   3    0.06    0.07
   1  -2  -3    0.26    0.11
  -1   2   3    0.13    0.06
   1   2  -3    0.18    0.08
   0  -2  -3    0.62    0.06
   0  -2  -3    0.64    0.07
   0  -2   3    0.59    0.06
   0  -2   3    0.47    0.08
   0  -2  -3    0.85    0.16
   0   2  -3    0.55    0.09
  -1  -2  -3    0.61    0.09
  -1  -2  -3    0.91    0.16
  -1  -2  -3    0.72    0.09
   1   2   3    0.49    0.09
  -2  -2  -3    6.58    0.29
  -2  -2  -3    6.86    0.32
   2   2   3    6.27    0.29
  -3  -2  -3   22.03    0.70
   3   2   3   22.11    0.69
  -4  -2  -3  332.32    7.38
  -4   2  -3  322.05    7.33
   4   2   3  324.11    7.36
  -5  -2  -3  244.89    5.82
  -5   2  -3  256.35    5.78
   5   2   3  252.59    5.81
  -6  -2  -3  266.08    6.21
  -6   2  -3  264.59    6.15
   6   2   3  265.70    6.17
  -7  -2  -3   13.07    0.72
   7   2   3   13.30    0.70
  -7   2  -3   13.50    0.68
  -8  -2  -3  103.48    2.87
  -8   2  -3  103.68    2.81
   8   2   3  107.18    2.82
  -9  -2  -3   53.28    1.81
   9   2   3   54.18    1.74
  -9   2  -3   53.90    1.77
 -10  -2  -3    4.80    0.65
  10   2   3    5.95    0.69
 -10   2  -3    4.32    0.61
 -11  -2  -3   19.91    1.22
 -11   2  -3   21.58    1.25
  11   2   3   24.36    1.58
 -12  -2  -3   30.01    1.65
 -12   2  -3   29.18    1.57
 -13  -2  -3    1.54    0.78
 -13   2  -3   -0.89    0.75
 -13  -3   3    4.36    0.98
 -13   3   3    5.11    1.00
 -12  -3   3   14.55    1.25
 -12   3   3   15.31    1.33
 -11  -3   3    4.24    0.71
 -11   3   3    5.24    0.70
 -10  -3   3   48.53    1.83
  10   3  -3   50.16    1.81
  -9  -3   3   45.82    1.90
  -9   3   3   47.73    1.62
   9   3  -3   46.24    1.66
  -8  -3   3   68.61    2.11
  -8   3   3   67.72    1.99
   8   3  -3   70.49    2.09
  -7  -3   3   38.68    1.36
  -7   3   3   39.39    1.27
   7   3  -3   40.19    1.37
  -6  -3   3  141.54    3.48
  -6   3   3  134.43    3.34
   5  -3  -3   24.60    0.83
  -5  -3   3   22.57    0.87
  -5   3   3   24.84    0.78
   5   3  -3   23.59    0.88
   4  -3  -3   68.53    1.78
  -4  -3   3   70.97    1.84
  -4   3   3   69.13    1.71
   4   3  -3   68.18    1.84
   3  -3  -3    3.98    0.27
  -3  -3   3    4.04    0.29
  -3   3   3    4.23    0.22
   3   3  -3    3.88    0.30
  -2  -3   3   26.97    0.77
   2  -3  -3   27.50    0.80
  -2   3   3   23.56    0.68
   2   3  -3   27.46    0.80
  -1  -3   3    2.50    0.18
   1  -3  -3    2.74    0.22
  -1  -3   3    2.50    0.17
  -1   3   3    2.64    0.11
   1   3  -3    2.45    0.20
   0  -3   3   74.99    1.65
   0  -3  -3   73.48    1.80
   0   3   3   72.79    1.64
   0   3  -3   71.90    1.71
   0   3   3   65.53    1.67
   1  -3   3   55.73    1.27
  -1  -3  -3   54.94    1.25
  -1  -3  -3   55.23    1.44
   1   3   3   52.89    1.31
  -2  -3  -3   33.11    0.87
  -2  -3  -3   32.60    0.98
   2   3   3   32.84    0.90
  -3  -3  -3    7.32    0.36
   3   3   3    7.70    0.38
  -4  -3  -3   19.72    0.70
   4   3   3   18.84    0.69
  -5  -3  -3  122.09    3.06
   5   3   3  123.43    3.05
  -5   3  -3  125.42    3.00
  -6  -3  -3   49.90    1.53
  -6   3  -3   51.50    1.46
  -7  -3  -3    1.73    0.34
   7   3   3    0.89    0.32
  -7   3  -3    1.43    0.31
  -8  -3  -3   27.29    1.14
  -8   3  -3   25.38    1.03
   8   3   3   24.92    1.08
  -9  -3  -3    1.91    0.49
  -9   3  -3    2.47    0.47
   9   3   3    3.09    0.51
 -10  -3  -3   17.66    1.12
 -10   3  -3   18.09    1.05
  10   3   3   18.81    1.14
 -11  -3  -3    1.04    0.60
 -11   3  -3    0.24    0.52
 -12  -3  -3    3.65    0.78
 -12   3  -3    3.89    0.80
 -13  -3  -3   11.79    1.31
 -13   3  -3   14.03    1.49
 -12  -4   3    2.82    0.82
 -12   4   3    4.05    0.81
 -11  -4   3    6.10    0.80
 -11   4   3    5.93    0.77
 -10  -4   3    2.22    0.59
  10   4  -3    1.62    0.62
  -9  -4   3    4.92    0.65
  -9   4   3    4.56    0.55
   9   4  -3    5.67    0.71
  -8  -4   3   43.97    1.55
  -8   4   3   42.67    1.41
   8   4  -3   42.90    1.55
  -7  -4   3    2.27    0.40
   7   4  -3    2.41    0.41
  -7   4   3    3.07    0.35
  -6  -4   3    1.74    0.34
  -6   4   3    1.79    0.27
   6   4  -3    1.71    0.35
  -5  -4   3    6.85    0.48
   5  -4  -3    7.52    0.45
   5   4  -3    6.82    0.51
  -5   4   3    6.95    0.39
  -4  -4   3  201.81    4.70
   4  -4  -3  198.77    4.69
  -4   4   3  200.96    4.54
   4   4  -3  202.13    4.75
   3  -4  -3   77.87    2.01
  -3  -4   3   76.66    1.96
  -3   4   3   81.73    1.83
   3   4  -3   77.72    2.02
  -2  -4   3   82.30    1.96
   2  -4  -3   73.07    2.15
  -2  -4   3   86.46    1.99
  -2   4   3   84.19    1.82
   2   4  -3   81.57    2.04
  -1  -4   3   92.90    2.12
  -1  -4   3   90.72    2.07
   1  -4  -3   87.00    2.24
   1   4  -3   88.16    2.16
   0  -4  -3   83.84    2.14
   0  -4   3   86.64    1.98
   0   4   3   83.19    1.92
   0   4  -3   85.66    2.02
  -1  -4  -3    4.90    0.41
   1  -4   3    5.69    0.26
  -1   4  -3    5.81    0.27
   1   4   3    5.45    0.26
   2  -4   3  319.09    6.84
  -2  -4  -3  313.99    6.81
  -2  -4  -3  311.09    7.05
  -2  -4  -3  296.32    6.81
   2   4   3  305.37    6.91
  -3  -4  -3    0.16    0.13
  -3  -4  -3    0.01    0.21
   3   4   3    0.16    0.14
  -4  -4  -3   57.59    1.55
  -4  -4  -3   58.58    1.66
   4   4   3   57.59    1.58
  -5  -4  -3   19.91    0.79
  -5  -4  -3   19.58    0.85
   5   4   3   20.64    0.79
  -6  -4  -3    1.15    0.30
   6   4   3    1.40    0.31
  -6   4  -3    0.98    0.24
  -7  -4  -3    4.16    0.48
  -7   4  -3    3.51    0.41
   7   4   3    5.34    0.56
  -8  -4  -3   19.86    1.00
   8   4   3   19.55    0.98
  -8   4  -3   20.02    0.92
  -9   4  -3    3.27    0.50
   9   4   3    4.16    0.61
 -10  -4  -3   13.62    1.05
  10   4   3   13.60    1.28
 -10   4  -3   12.67    0.92
 -11  -4  -3   31.50    1.61
 -11   4  -3   31.34    1.52
 -12  -4  -3   26.25    1.65
 -12   4  -3   20.50    1.48
 -12  -5   3    2.20    0.88
 -12   5   3    0.23    0.76
 -11  -5   3    2.31    0.74
 -11   5   3    1.28    0.62
 -10  -5   3   21.17    1.26
  -9  -5   3   26.50    1.25
  -9   5   3   27.52    1.18
   9   5  -3   26.76    1.34
  -8  -5   3   10.08    0.80
  -8   5   3    9.88    0.68
   8   5  -3   10.10    0.82
  -7  -5   3    1.23    0.37
  -7   5   3    1.00    0.28
   7   5  -3    1.17    0.31
   6  -5  -3   79.39    2.16
  -6  -5   3   78.76    2.19
   6   5  -3   78.89    2.24
  -6   5   3   79.36    2.04
   5  -5  -3    5.05    0.44
  -5  -5   3    4.23    0.44
   5   5  -3    5.19    0.49
  -5   5   3    4.84    0.34
   4  -5  -3   15.59    0.68
  -4  -5   3   15.68    0.62
  -4   5   3   16.55    0.52
   4   5  -3   16.29    0.72
   3  -5  -3   82.45    2.18
  -3  -5   3   88.41    2.15
  -3  -5   3   84.15    2.06
   3   5  -3   81.73    2.17
  -2  -5   3   14.08    0.56
  -2  -5   3   13.75    0.45
   2  -5  -3   14.02    0.60
   2   5  -3   14.30    0.58
   1  -5  -3    2.33    0.31
  -1  -5   3    2.63    0.28
   1   5  -3    2.24    0.25
   0  -5  -3  238.84    5.63
   0  -5   3  247.63    5.46
   0   5   3  240.79    5.36
   0   5  -3  244.41    5.47
  -1  -5  -3    4.98    0.40
   1  -5   3    4.92    0.30
   1   5   3    4.55    0.26
  -1   5  -3    4.63    0.27
  -2  -5  -3   63.59    1.83
   2  -5   3   69.52    1.64
   2   5   3   67.91    1.69
  -3  -5  -3   43.53    1.34
   3  -5   3   45.15    1.15
  -3  -5  -3   41.03    1.09
  -3  -5  -3   43.62    1.09
   3   5   3   42.22    1.21
  -4  -5  -3   15.90    0.78
  -4  -5  -3   16.76    0.62
   4   5   3   17.38    0.69
  -5  -5  -3    5.60    0.55
  -5  -5  -3    5.89    0.45
  -6  -5  -3    1.80    0.35
  -6  -5  -3    2.69    0.46
   6   5   3    1.73    0.35
  -6   5  -3    1.87    0.29
  -7  -5  -3    0.04    0.27
  -7  -5  -3   -0.18    0.27
   7   5   3    0.00    0.33
  -7   5  -3    0.07    0.25
  -8  -5  -3    3.40    0.51
  -8  -5  -3    2.82    0.52
   8   5   3    2.97    0.53
  -8   5  -3    2.56    0.42
  -9  -5  -3    4.10    0.75
  -9   5  -3    3.47    0.51
   9   5   3    3.35    0.60
 -10  -5  -3    0.02    0.53
 -10   5  -3    0.48    0.42
 -11  -5  -3    1.68    0.74
 -11   5  -3    0.45    0.58
 -12  -5  -3   -0.57    0.88
 -12   5  -3   -0.72    0.82
 -11  -6   3   15.35    1.46
 -11   6   3   16.07    1.32
 -10  -6   3   -0.02    0.58
  -9  -6   3   12.30    1.04
  -9   6   3   11.98    0.88
  -8  -6   3   -0.51    0.40
  -8   6   3    0.27    0.32
   8   6  -3    0.09    0.47
  -7  -6   3   19.89    0.97
   7   6  -3   21.55    1.08
  -7   6   3   19.57    0.83
  -6  -6   3    8.82    0.62
  -6  -6   3    8.42    0.66
   6  -6  -3    8.32    0.58
   6   6  -3    8.61    0.69
  -6   6   3    8.38    0.50
   5  -6  -3   13.88    0.70
  -5  -6   3   14.18    0.66
  -5  -6   3   13.77    0.73
   5   6  -3   14.73    0.78
  -5   6   3   13.76    0.53
  -4  -6   3   36.54    1.19
  -4  -6   3   35.85    1.07
   4  -6  -3   36.45    1.20
  -4   6   3   37.68    0.95
   3  -6  -3    0.87    0.26
  -3  -6   3    0.45    0.14
  -3  -6   3    0.97    0.29
   3   6  -3    0.64    0.22
  -3   6   3    0.62    0.08
   2  -6  -3   15.36    0.67
  -2  -6   3   14.54    0.71
   2   6  -3   15.69    0.64
  -1  -6   3   25.15    0.81
   1  -6  -3   24.00    0.91
   1   6  -3   23.19    0.79
  -1   6   3   23.85    0.57
  -1   6   3   24.75    0.57
   0  -6   3   22.64    0.74
   0  -6  -3   22.25    0.88
   0   6   3   22.70    0.61
   0   6  -3   22.42    0.72
  -1  -6  -3    0.29    0.24
   1  -6   3    0.10    0.20
  -1   6  -3    0.02    0.12
   1   6   3    0.26    0.13
   2  -6   3   83.53    2.02
  -2  -6  -3   79.69    2.24
  -2   6  -3   83.04    1.99
   2   6   3   82.84    2.04
  -3  -6  -3  155.70    4.03
   3  -6   3  171.63    3.79
   3   6   3  162.07    3.86
  -4  -6  -3  111.02    2.94
  -4  -6  -3  109.67    2.59
   4   6   3  111.98    2.79
  -5  -6  -3    1.14    0.39
  -5  -6  -3    0.54    0.23
   5   6   3    1.05    0.29
  -6  -6  -3   10.66    0.78
  -6  -6  -3   10.46    0.63
   6   6   3   11.77    0.76
  -6   6  -3   12.09    0.61
  -7  -6  -3    0.23    0.32
  -7  -6  -3    0.33    0.41
  -7   6  -3    0.11    0.26
   7   6   3   -0.06    0.36
  -8  -6  -3   31.01    1.43
  -8  -6  -3   33.39    1.30
   8   6   3   32.71    1.41
  -8   6  -3   33.64    1.24
  -9  -6  -3   24.27    1.30
  -9  -6  -3   21.56    1.43
  -9   6  -3   23.88    1.14
 -10  -6  -3    2.95    0.60
 -10  -6  -3    2.90    0.69
 -10   6  -3    3.32    0.65
 -11  -6  -3   23.83    1.50
 -11   6  -3   23.73    1.48
 -11  -7   3   17.10    1.68
 -11   7   3   21.04    1.53
 -10  -7   3    0.12    0.60
 -10   7   3   -0.42    0.61
  -9  -7   3   18.83    1.19
  -9  -7   3   18.01    1.13
  -9   7   3   16.85    1.02
  -8  -7   3   24.77    1.14
  -8  -7   3   23.04    1.19
  -8   7   3   23.38    1.02
   8   7  -3   20.15    1.33
  -7  -7   3   92.27    2.50
  -7  -7   3   89.79    2.65
   7   7  -3   91.07    2.70
  -7   7   3   91.00    2.37
  -6  -7   3    2.21    0.37
   6  -7  -3    1.84    0.40
  -6  -7   3    2.69    0.51
   6   7  -3    2.53    0.52
  -6   7   3    2.21    0.30
  -5  -7   3   15.06    0.81
  -5  -7   3   14.72    0.65
   5  -7  -3   15.62    0.78
   5   7  -3   15.15    0.89
  -5   7   3   14.84    0.56
   4  -7  -3   18.95    0.86
  -4  -7   3   18.61    0.60
  -4  -7   3   18.81    0.86
   4   7  -3   20.03    0.91
  -4   7   3   19.55    0.56
  -3  -7   3   24.50    0.94
   3  -7  -3   24.28    0.97
   3   7  -3   24.86    0.93
  -3   7   3   24.37    0.59
  -2  -7   3    4.65    0.46
   2  -7  -3    4.69    0.49
   2   7  -3    4.73    0.44
  -1  -7   3    6.08    0.47
   1  -7  -3    6.27    0.55
   1   7  -3    6.14    0.43
  -1   7   3    5.89    0.21
   0  -7  -3    1.05    0.28
   0   7  -3    0.80    0.21
   0   7   3    0.98    0.15
  -1  -7  -3   54.12    1.67
   1   7   3   52.60    1.37
  -1   7  -3   53.37    1.40
  -2  -7  -3   17.90    0.86
   2  -7   3   19.02    0.75
  -2   7  -3   18.80    0.64
   2   7   3   18.15    0.69
  -3  -7  -3    6.62    0.61
   3  -7   3    6.53    0.45
   3   7   3    6.69    0.49
   4  -7   3   34.64    1.05
  -4  -7  -3   32.30    1.28
   4   7   3   32.75    1.14
  -5  -7  -3   11.62    0.45
  -5  -7  -3   11.59    0.81
  -5  -7  -3   10.36    0.45
   5   7   3   12.39    0.76
  -6  -7  -3    0.16    0.28
  -6  -7  -3    1.11    0.49
   6   7   3    0.32    0.39
  -6   7  -3    0.52    0.27
  -7  -7  -3  111.78    3.30
   7   7   3  116.07    3.18
  -7   7  -3  120.04    2.98
  -8  -7  -3    0.42    0.52
  -8  -7  -3    0.41    0.43
   8   7   3    0.33    0.59
  -8   7  -3   -0.06    0.39
  -9  -7  -3   16.03    1.15
  -9   7  -3   16.61    1.03
 -10  -7  -3    5.92    0.88
 -10  -7  -3    4.41    0.74
 -10   7  -3    4.94    0.75
 -11  -7  -3   10.02    1.19
 -11   7  -3   11.92    1.26
 -10  -8   3    0.07    0.70
 -10  -8   3   -0.01    0.76
 -10   8   3    0.51    0.70
  -9  -8   3   10.60    1.28
  -9  -8   3   12.39    1.06
  -9   8   3   12.45    1.01
  -8  -8   3    1.87    0.64
  -8  -8   3    1.32    0.51
  -8   8   3    1.64    0.45
   7  -8  -3    3.62    0.56
  -7  -8   3    3.36    0.63
   7   8  -3    3.72    0.76
  -7   8   3    3.08    0.43
  -6  -8   3    0.04    0.28
  -6  -8   3    0.10    0.46
   6  -8  -3    0.50    0.36
   6   8  -3   -0.65    0.51
  -6   8   3    0.27    0.25
   5  -8  -3   19.75    0.95
  -5  -8   3   20.50    1.04
   5   8  -3   20.32    1.11
  -5   8   3   22.15    0.69
  -4  -8   3   17.15    0.88
   4  -8  -3   16.39    0.86
   4   8  -3   17.75    0.91
  -4   8   3   17.00    0.52
   3  -8  -3    5.16    0.56
  -3  -8   3    4.80    0.53
  -3   8   3    4.75    0.17
   3   8  -3    4.38    0.49
   2  -8  -3   41.87    1.45
  -2  -8   3   42.91    1.37
   2   8  -3   42.14    1.36
  -2   8   3   44.37    0.97
   1  -8  -3    7.46    0.62
  -1  -8   3    7.02    0.58
   1   8  -3    7.08    0.52
  -1   8   3    7.06    0.28
   0  -8   3   15.71    0.70
   0  -8  -3   13.81    0.78
   0   8  -3   14.12    0.63
   0   8   3   12.65    0.49
   1  -8   3   28.21    0.94
  -1  -8  -3   27.22    1.12
  -1   8  -3   26.57    0.88
   1   8   3   26.07    0.84
  -2  -8  -3   12.48    0.79
   2  -8   3   13.22    0.64
  -2   8  -3   13.19    0.57
   2   8   3   13.37    0.63
  -3  -8  -3    3.33    0.53
   3  -8   3    4.11    0.44
   3   8   3    2.96    0.38
  -3   8  -3    4.10    0.38
   4  -8   3   23.21    0.86
  -4  -8  -3   22.71    1.12
   4   8   3   21.74    0.96
  -5  -8  -3   72.26    2.31
   5   8   3   77.13    2.18
  -6  -8  -3    2.53    0.59
  -6   8  -3    2.14    0.37
   6   8   3    2.74    0.58
  -7  -8  -3    0.56    0.49
  -7  -8  -3    1.30    0.33
  -7  -8  -3    0.65    0.37
  -7   8  -3    1.21    0.37
   7   8   3    1.59    0.63
  -8  -8  -3    0.53    0.55
  -8  -8  -3   -0.11    0.43
  -8   8  -3   -0.04    0.44
  -9  -8  -3   28.98    1.55
 -10  -8  -3    0.33    0.51
 -10   8  -3   -0.27    0.72
  -8  -9   3    3.34    0.81
  -8   9   3    2.20    0.77
   7  -9  -3   25.47    1.18
  -7  -9   3   24.32    1.32
  -7   9   3   26.17    1.04
  -6  -9   3    8.99    0.88
   6  -9  -3   10.23    0.78
   6   9  -3    8.50    0.94
  -6   9   3    8.05    0.59
  -5  -9   3    1.80    0.51
   5  -9  -3    1.52    0.42
   5   9  -3    1.12    0.56
  -5   9   3    1.55    0.25
   4  -9  -3    1.01    0.43
  -4  -9   3    1.62    0.45
   4   9  -3    1.27    0.54
  -4   9   3    0.75    0.18
   3  -9  -3   13.43    0.82
  -3  -9   3   11.87    0.81
   3   9  -3   12.98    0.87
   2  -9  -3    7.16    0.68
  -2  -9   3    7.58    0.68
  -2   9   3    6.94    0.23
   2   9  -3    6.33    0.69
  -1  -9   3   55.07    1.63
   1  -9  -3   52.17    1.75
   1   9  -3   54.53    1.59
  -1   9   3   51.97    1.29
   0  -9   3   50.67    1.49
   0  -9  -3   46.67    1.65
   0   9   3   48.33    1.28
   0   9  -3   49.37    1.44
   1  -9   3   -0.37    0.31
  -1  -9  -3    0.35    0.43
   1   9   3    0.33    0.25
  -1   9  -3    0.24    0.27
   2  -9   3    5.63    0.54
  -2  -9  -3    5.73    0.67
   2   9   3    5.62    0.55
  -2   9  -3    4.62    0.48
   3  -9   3   26.30    0.96
  -3  -9  -3   23.47    1.19
  -3   9  -3   24.50    0.88
   3   9   3   23.23    0.99
   4  -9   3    0.24    0.34
  -4  -9  -3    0.27    0.40
  -4   9  -3    0.07    0.28
   4   9   3    0.78    0.45
  -5  -9  -3    0.08    0.45
   5   9   3    1.14    0.53
  -6  -9  -3    0.80    0.51
  -6   9  -3    0.39    0.35
   6   9   3    1.56    0.69
  -7  -9  -3    0.41    0.56
  -7   9  -3    0.69    0.43
  -8  -9  -3   16.19    1.23
  -8   9  -3   15.64    1.07
  -7 -10   3    0.46    0.59
   6 -10  -3    2.62    0.57
  -6 -10   3    2.72    0.71
   5 -10  -3   31.71    1.32
  -5 -10   3   29.93    1.33
   5  10  -3   29.75    1.70
  -4 -10   3    7.48    0.81
   4 -10  -3    6.12    0.73
   4  10  -3    5.84    0.81
  -3 -10   3    0.80    0.50
   3 -10  -3    0.44    0.43
   3  10  -3    1.75    0.61
   2 -10  -3   70.84    2.22
  -2 -10   3   72.10    2.10
   2  10  -3   70.28    2.13
  -1 -10   3   58.01    1.75
   1 -10  -3   54.46    1.86
  -1  10   3   56.39    1.38
   1  10  -3   53.23    1.72
   0 -10   3   -0.37    0.39
   0 -10  -3    0.43    0.47
   0  10   3    0.08    0.25
   0  10  -3    0.52    0.43
  -1 -10  -3   28.71    1.32
   1 -10   3   31.53    1.14
  -1  10  -3   28.57    1.08
   1  10   3   30.06    1.02
   2 -10   3   31.61    1.14
  -2 -10  -3   27.73    1.33
   2  10   3   30.08    1.13
  -2  10  -3   28.07    1.04
  -3 -10  -3    4.68    0.72
   3 -10   3    5.33    0.57
  -3  10  -3    3.83    0.45
   3  10   3    3.81    0.59
  -4 -10  -3   12.10    1.02
   4 -10   3   13.81    0.80
   4  10   3   11.56    1.07
  -4  10  -3   11.23    0.78
  -5 -10  -3   39.75    1.70
   5  10   3   41.66    1.77
  -6 -10  -3    4.01    0.75
  -6  10  -3    2.99    0.80
  -5 -11   3    5.46    0.82
   5 -11  -3    5.28    0.74
  -4 -11   3   18.20    1.19
   4 -11  -3   18.92    1.09
  -3 -11   3    8.42    0.85
   3 -11  -3    9.44    0.94
   3  11  -3   12.52    1.69
   2 -11  -3    0.42    0.48
  -2 -11   3   -0.02    0.51
   2  11  -3    1.86    1.23
  -1 -11   3    2.22    0.56
   1 -11  -3    2.25    0.55
   0 -11   3   22.14    1.09
   0 -11  -3   20.73    1.20
  -1 -11  -3    0.76    0.53
   1 -11   3    0.34    0.50
   2 -11   3   -0.01    0.50
  -2 -11  -3   -0.09    0.49
   3 -11   3    4.10    0.60
  -3 -11  -3    2.19    0.72
  -4 -11  -3   19.27    1.28
 -13   0   4   -0.65    0.66
  12   0  -4   94.25    3.01
 -12   0   4  103.34    3.17
 -11   0   4   -0.10    0.43
  11   0  -4   -0.43    0.55
  10   0  -4   10.04    0.88
 -10   0   4   11.51    0.87
  -9   0   4   -0.52    0.29
   9   0  -4    0.80    0.37
  -8   0   4   22.00    0.99
   8   0  -4   21.85    0.92
  -7   0   4   -0.27    0.20
   7   0  -4   -0.10    0.23
  -6   0   4   94.47    2.51
   6   0  -4   97.70    2.47
   5   0  -4    0.04    0.16
  -5   0   4   -0.03    0.12
  -4   0   4    0.28    0.13
   4   0  -4    0.49    0.14
  -3   0   4   -0.09    0.08
   3   0  -4   -0.02    0.09
   2   0  -4  580.99   13.08
   2   0  -4  590.83   12.95
  -2   0   4  593.92   13.23
   1   0  -4    0.13    0.08
   1   0  -4   -0.06    0.07
  -1   0   4   -0.03    0.07
   0   0   4   26.06    0.73
   0   0  -4   26.56    0.73
   0   0  -4   28.54    0.69
  -1   0  -4   -0.01    0.08
  -1   0  -4    0.03    0.06
  -3   0  -4   -0.09    0.07
  -4   0  -4  288.27    6.55
  -5   0  -4    0.00    0.14
  -6   0  -4  139.78    3.46
  -7   0  -4   -0.04    0.16
  -8   0  -4   97.31    2.69
  -9   0  -4    0.44    0.36
 -10   0  -4  120.11    3.36
 -11   0  -4   -0.18    0.45
 -12   0  -4    1.74    0.62
 -13   0  -4   -0.88    0.63
 -13  -1   4   11.93    1.20
 -13   1   4   13.98    1.43
  12  -1  -4   44.83    1.86
 -12  -1   4   39.66    1.86
 -12   1   4   44.02    1.88
  11  -1  -4   23.78    1.27
 -11  -1   4   22.39    1.29
  11   1  -4   22.88    1.38
 -11   1   4   23.62    1.27
  10  -1  -4    1.28    0.49
 -10  -1   4    1.32    0.50
  10   1  -4    2.23    0.52
 -10   1   4    2.41    0.51
  -9  -1   4   29.26    1.26
   9  -1  -4   29.62    1.14
   9   1  -4   30.52    1.22
  -9   1   4   30.30    1.25
  -8  -1   4   62.36    1.95
   8  -1  -4   62.99    1.79
   8   1  -4   63.49    1.89
  -8   1   4   60.94    1.90
   7  -1  -4   39.68    1.22
  -7  -1   4   37.82    1.31
  -7   1   4   39.91    1.31
   7   1  -4   36.04    1.42
  -6  -1   4   28.22    1.03
   6  -1  -4   28.10    0.93
  -6   1   4   28.87    1.00
   6   1  -4   28.37    1.00
  -5  -1   4  272.41    6.32
   5  -1  -4  272.26    6.19
   5   1  -4  271.49    6.28
  -5   1   4  274.41    6.27
   4  -1  -4    8.06    0.37
  -4  -1   4    7.81    0.43
   4   1  -4    8.13    0.43
  -4   1   4    7.62    0.40
   3  -1  -4   19.91    0.61
   3  -1  -4   19.20    0.60
  -3  -1   4   19.18    0.67
   3   1  -4   19.37    0.65
  -3   1   4   19.51    0.63
  -2  -1   4    2.28    0.21
   2  -1  -4    2.58    0.18
   2  -1  -4    2.67    0.20
   2   1  -4    3.14    0.23
  -2   1   4    2.42    0.19
   1  -1  -4  477.92   10.93
   1  -1  -4  500.94   10.67
  -1  -1   4  479.39   10.82
   1   1  -4  475.72   10.81
  -1   1   4  489.27   11.00
   0  -1   4  146.14    3.40
   0  -1  -4  156.92    3.41
   0  -1  -4  147.96    3.38
   0   1  -4  149.30    3.41
   0   1  -4  147.70    3.28
   0   1   4  149.39    3.39
  -1  -1  -4  150.29    3.49
  -1  -1  -4  159.55    3.50
  -1   1  -4  149.62    3.50
  -1   1  -4  155.06    3.39
  -3  -1  -4  225.99    5.15
  -4  -1  -4   10.14    0.47
   4   1   4    9.62    0.46
  -4   1  -4    9.20    0.45
  -5  -1  -4   18.89    0.74
  -5   1  -4   19.87    0.73
   5   1   4   18.65    0.71
  -6  -1  -4   41.21    1.30
  -6   1  -4   40.50    1.29
   6   1   4   42.36    1.28
  -7  -1  -4   19.99    0.88
   7   1   4   18.77    0.82
  -7   1  -4   19.86    0.85
  -8  -1  -4   58.68    1.86
  -8   1  -4   60.49    1.85
   8   1   4   61.27    1.82
  -9  -1  -4   -0.31    0.32
  -9   1  -4    0.49    0.33
 -10  -1  -4    1.16    0.47
 -10   1  -4   -0.59    0.35
 -11  -1  -4    0.14    0.46
 -11   1  -4   -0.54    0.48
 -12  -1  -4    3.89    0.72
 -12   1  -4    3.67    0.80
 -13  -1  -4    2.81    0.89
 -13   1  -4    4.88    0.94
 -13  -2   4    2.73    0.75
 -13   2   4    1.13    0.77
 -12  -2   4    2.51    0.70
 -12   2   4    2.57    0.71
  11  -2  -4    1.65    0.58
 -11  -2   4    2.19    0.61
 -11   2   4    1.78    0.58
  11   2  -4    2.68    0.72
 -10  -2   4   11.05    0.90
  10  -2  -4   11.76    0.82
  10   2  -4    9.49    0.91
 -10   2   4    9.49    0.86
   9  -2  -4   37.37    1.26
  -9  -2   4   34.97    1.45
  -9   2   4   36.43    1.38
   9   2  -4   33.89    1.37
   8  -2  -4   -0.06    0.23
  -8  -2   4    0.02    0.30
  -8   2   4    0.26    0.29
   8   2  -4    0.32    0.29
  -7  -2   4   29.96    1.13
   7  -2  -4   28.37    0.94
  -7   2   4   29.34    1.07
   7   2  -4   29.39    1.10
   6  -2  -4   20.06    0.70
  -6  -2   4   20.55    0.84
   6   2  -4   20.05    0.83
  -6   2   4   19.36    0.78
  -5  -2   4   50.47    1.48
   5  -2  -4   49.46    1.31
  -5   2   4   49.55    1.39
   5   2  -4   50.33    1.47
   4  -2  -4   55.12    1.38
  -4  -2   4   55.18    1.54
   4  -2  -4   55.83    1.46
  -4   2   4   55.80    1.46
   4   2  -4   55.37    1.54
   3  -2  -4  425.12    9.55
  -3  -2   4  422.65    9.50
   3  -2  -4  419.72    9.45
   3   2  -4  422.05    9.50
  -3   2   4  434.78    9.42
   2  -2  -4  175.75    3.83
   2  -2  -4  172.72    3.96
  -2  -2   4  169.12    3.96
  -2   2   4  175.29    3.89
   2   2  -4  168.08    3.97
   1  -2  -4  198.23    4.44
  -1  -2   4  191.39    4.41
   1  -2  -4  198.44    4.36
   1   2  -4  190.81    4.43
  -1   2   4  195.62    4.36
   0  -2  -4  329.22    7.70
   0  -2   4  342.79    7.63
   0  -2  -4  348.98    7.81
   0  -2  -4  357.21    7.69
   0   2  -4  345.43    7.65
   0   2   4  342.56    7.60
  -1  -2  -4   25.14    0.68
  -1  -2  -4   26.49    0.77
  -1  -2  -4   25.03    0.69
  -1   2  -4   24.95    0.72
  -2  -2  -4   72.15    1.80
  -2  -2  -4   76.39    1.87
   2   2   4   75.51    1.82
  -3  -2  -4  234.47    5.22
  -3  -2  -4  221.73    5.17
   3   2   4  225.08    5.17
  -4  -2  -4  691.51   15.33
   4   2   4  693.88   15.32
  -5  -2  -4   57.42    1.62
   5   2   4   57.69    1.60
  -5   2  -4   56.45    1.57
  -6  -2  -4   17.62    0.78
  -6   2  -4   17.87    0.74
   6   2   4   18.69    0.77
  -7  -2  -4    6.58    0.54
  -7   2  -4    5.59    0.49
   7   2   4    6.83    0.54
  -8  -2  -4   18.19    0.94
  -8   2  -4   18.89    0.90
   8   2   4   21.39    0.95
  -9  -2  -4    6.91    0.71
  -9   2  -4    6.50    0.68
   9   2   4    7.59    0.73
 -10  -2  -4   19.47    1.10
 -10   2  -4   19.76    1.10
  10   2   4   19.48    1.13
 -11  -2  -4   15.31    1.16
 -11   2  -4   17.99    1.15
 -12  -2  -4    6.18    0.89
 -12   2  -4    3.72    0.75
 -13  -2  -4   10.02    1.16
 -13   2  -4    5.57    0.99
 -13  -3   4   -0.28    0.83
 -13   3   4    0.03    0.78
 -12  -3   4    2.80    0.81
 -12   3   4    1.80    0.72
 -11  -3   4   64.54    2.30
 -11   3   4   61.74    2.18
 -10  -3   4   22.48    1.21
  10   3  -4   21.04    1.23
  -9   3   4   16.97    0.92
   9   3  -4   14.97    1.00
  -8  -3   4   14.79    0.86
  -8   3   4   15.26    0.78
   8   3  -4   14.30    0.87
  -7  -3   4   99.34    2.73
  -7   3   4  100.81    2.62
   7   3  -4   99.39    2.71
  -6  -3   4   14.07    0.71
   6   3  -4   14.43    0.72
  -6   3   4   14.31    0.64
  -5  -3   4  297.24    6.92
   5  -3  -4  298.46    6.84
  -5   3   4  302.71    6.80
   5   3  -4  298.68    6.92
  -4  -3   4  171.51    4.07
   4  -3  -4  166.20    4.02
   4   3  -4  171.89    4.09
  -4   3   4  175.45    3.96
   3  -3  -4   57.96    1.54
  -3  -3   4   57.95    1.55
   3   3  -4   58.16    1.58
  -3   3   4   59.82    1.45
   2  -3  -4  103.96    2.53
  -2  -3   4  102.40    2.49
   2   3  -4  102.49    2.52
  -2   3   4  107.55    2.40
   1  -3  -4  131.60    3.13
  -1  -3   4  135.53    2.96
  -1  -3   4  134.02    3.05
   1   3  -4  131.46    3.09
  -1   3   4  127.46    2.98
   0  -3  -4   55.54    1.49
   0  -3   4   56.99    1.28
   0   3  -4   55.04    1.42
   0   3   4   57.94    1.35
  -1  -3  -4  536.15   11.66
  -1  -3  -4  512.04   11.67
  -1  -3  -4  527.15   11.75
  -1   3  -4  523.46   11.69
   1   3   4  523.92   11.80
  -2  -3  -4    1.97    0.19
  -2  -3  -4    1.71    0.25
  -2  -3  -4    1.78    0.18
   2   3   4    1.68    0.20
  -3  -3  -4   21.69    0.71
  -3  -3  -4   22.41    0.79
   3   3   4   21.64    0.72
  -4  -3  -4    1.12    0.21
  -4  -3  -4    1.11    0.27
   4   3   4    1.22    0.21
  -5  -3  -4  169.59    4.04
  -5   3  -4  165.82    3.98
   5   3   4  168.99    4.03
  -6  -3  -4    1.20    0.27
  -6   3  -4    1.13    0.25
   6   3   4    1.41    0.28
  -7  -3  -4    1.42    0.35
   7   3   4    1.22    0.32
  -7   3  -4    1.60    0.30
  -8  -3  -4   36.47    1.36
  -8   3  -4   35.77    1.29
   8   3   4   35.33    1.32
  -9   3  -4   14.89    0.87
   9   3   4   15.81    0.97
 -10  -3  -4   11.93    0.96
  10   3   4   12.64    1.02
 -10   3  -4   12.17    0.92
 -11  -3  -4    5.95    0.82
 -11   3  -4    6.40    0.81
 -12  -3  -4    6.77    0.92
 -12   3  -4    5.68    0.83
 -13  -3  -4   10.11    1.22
 -13   3  -4   13.13    1.50
 -12  -4   4    1.65    0.79
 -12   4   4    0.23    0.71
 -11  -4   4    1.76    0.66
 -11   4   4    0.89    0.60
 -10  -4   4    4.16    0.65
  -9  -4   4   15.52    0.97
   9   4  -4   13.49    0.99
  -9   4   4   14.40    0.90
  -8  -4   4   10.01    0.76
  -8   4   4   10.46    0.70
   8   4  -4   10.27    0.79
  -7  -4   4   70.55    2.07
   7   4  -4   68.87    2.06
  -7   4   4   67.49    1.92
   6  -4  -4   26.59    0.96
  -6  -4   4   28.76    1.08
   6   4  -4   27.23    1.06
  -6   4   4   27.72    0.93
  -5  -4   4    0.25    0.22
   5  -4  -4    0.34    0.17
   5   4  -4    0.62    0.28
  -5   4   4    0.33    0.16
  -4  -4   4   34.17    1.09
   4  -4  -4   35.91    1.11
  -4   4   4   36.76    0.98
   4   4  -4   34.23    1.14
  -3  -4   4  154.79    3.62
   3  -4  -4  149.87    3.67
   3   4  -4  151.92    3.68
  -3   4   4  158.24    3.49
  -2  -4   4    7.08    0.35
  -2  -4   4    6.73    0.34
   2  -4  -4    6.83    0.39
   2   4  -4    6.72    0.39
   1  -4  -4   63.46    1.72
  -1  -4   4   63.66    1.57
  -1  -4   4   67.83    1.56
   1   4  -4   63.56    1.65
   0  -4  -4   11.79    0.56
   0  -4   4   11.51    0.38
   0   4  -4   11.75    0.45
   0   4   4   11.41    0.37
   0   4   4   11.79    0.37
  -1  -4  -4  240.32    5.58
   1  -4   4  247.52    5.33
  -1   4  -4  242.97    5.44
   1   4   4  234.85    5.39
  -2  -4  -4   56.80    1.61
  -2  -4  -4   59.76    1.40
  -2  -4  -4   56.85    1.39
   2   4   4   58.76    1.48
  -3  -4  -4  137.15    3.17
  -3  -4  -4  135.52    3.18
  -3  -4  -4  135.75    3.34
   3   4   4  135.54    3.23
  -4  -4  -4   91.70    2.32
  -4  -4  -4   92.28    2.45
   4   4   4   95.55    2.37
  -5  -4  -4    2.48    0.33
  -5  -4  -4    2.36    0.38
   5   4   4    2.47    0.32
  -6  -4  -4    0.47    0.31
  -6  -4  -4   -0.11    0.23
   6   4   4   -0.08    0.24
  -6   4  -4   -0.09    0.19
  -7  -4  -4  269.25    6.39
  -7   4  -4  272.01    6.30
   7   4   4  264.23    6.37
  -8  -4  -4    2.33    0.48
  -8   4  -4    2.86    0.44
   8   4   4    2.73    0.47
  -9  -4  -4    4.27    0.61
   9   4   4    3.69    0.57
  -9   4  -4    3.68    0.52
 -10  -4  -4    8.97    0.93
 -10   4  -4    7.26    0.83
 -11  -4  -4    1.88    0.69
 -11   4  -4    0.46    0.57
 -12  -4  -4    3.74    0.92
 -12   4  -4    3.43    0.84
 -12  -5   4    2.38    0.91
 -12   5   4    0.68    0.78
 -11  -5   4   39.73    1.81
 -11   5   4   36.52    1.68
 -10  -5   4    1.68    0.59
  -9  -5   4   45.88    1.71
  -9   5   4   43.80    1.56
   9   5  -4   39.95    1.60
  -8  -5   4    0.61    0.39
   8   5  -4    0.39    0.41
  -8   5   4    0.16    0.32
  -7  -5   4    1.98    0.41
  -7   5   4    2.38    0.35
   7   5  -4    2.05    0.45
   6  -5  -4   17.05    0.77
  -6  -5   4   15.81    0.78
  -6   5   4   15.98    0.67
   6   5  -4   14.83    0.82
   5  -5  -4  114.56    2.97
  -5  -5   4  116.32    2.96
   5   5  -4  119.97    3.05
  -5   5   4  118.95    2.82
  -4  -5   4   10.10    0.52
   4  -5  -4    9.88    0.56
  -4   5   4   10.07    0.41
   4   5  -4   10.82    0.60
  -3  -5   4    0.87    0.25
   3  -5  -4    0.59    0.25
  -3  -5   4    0.39    0.17
   3   5  -4    0.85    0.24
  -3   5   4    0.75    0.11
  -2  -5   4   39.16    1.02
   2  -5  -4   37.12    1.19
  -2  -5   4   38.72    1.06
   2   5  -4   35.74    1.12
  -2   5   4   38.43    0.91
   1  -5  -4   52.31    1.52
  -1  -5   4   54.79    1.35
   1   5  -4   52.76    1.42
  -1   5   4   53.39    1.22
  -1   5   4   49.90    1.25
   0  -5   4    0.23    0.16
   0  -5  -4    0.12    0.16
   0   5   4    0.07    0.08
   0   5  -4    0.12    0.13
   0   5   4    0.15    0.09
   1  -5   4    4.47    0.26
  -1  -5  -4    4.69    0.42
  -1   5  -4    4.27    0.30
   1   5   4    4.87    0.27
   2  -5   4    1.05    0.17
  -2  -5  -4    0.73    0.26
   2   5   4    1.01    0.18
  -2   5  -4    0.81    0.16
  -3  -5  -4  112.85    2.55
  -3  -5  -4  109.75    2.55
  -3  -5  -4  109.27    2.84
   3   5   4  106.93    2.67
  -4  -5  -4   -0.27    0.15
  -4  -5  -4    0.28    0.26
   4   5   4    0.33    0.21
  -5  -5  -4   73.96    2.13
  -5  -5  -4   74.60    1.97
   5   5   4   72.23    2.04
  -6  -5  -4    5.97    0.55
  -6  -5  -4    5.88    0.54
   6   5   4    5.49    0.55
  -6   5  -4    5.67    0.44
  -7  -5  -4    1.41    0.46
  -7  -5  -4    0.66    0.34
   7   5   4    0.21    0.37
  -7   5  -4    0.65    0.27
  -8  -5  -4   14.60    0.96
  -8  -5  -4   13.75    0.88
  -8   5  -4   13.74    0.82
   8   5   4   11.52    0.89
  -9  -5  -4   11.57    0.98
  -9  -5  -4   11.86    0.96
  -9   5  -4   11.95    0.83
   9   5   4    8.61    0.90
 -10  -5  -4    6.11    0.78
 -10  -5  -4    4.75    0.68
 -10   5  -4    4.96    0.71
 -11  -5  -4   18.56    1.41
 -11   5  -4   20.64    1.29
 -12  -5  -4    4.37    0.79
 -12  -5  -4    7.74    1.14
 -12   5  -4    5.11    0.94
 -11  -6   4   13.76    1.39
 -11   6   4   14.60    1.22
 -10  -6   4   10.03    1.00
 -10   6   4    9.52    1.20
  -9  -6   4   -0.75    0.47
  -9   6   4    0.20    0.41
  -8  -6   4   10.44    0.87
   8   6  -4   10.62    0.93
  -8   6   4   12.00    0.76
  -7  -6   4    6.34    0.63
   7  -6  -4    7.71    0.62
   7   6  -4    7.13    0.76
  -7   6   4    6.22    0.54
  -6  -6   4   45.83    1.44
   6  -6  -4   45.05    1.46
   6   6  -4   45.05    1.55
  -6   6   4   43.08    1.29
  -5  -6   4    4.00    0.43
   5  -6  -4    3.40    0.42
  -5  -6   4    3.08    0.43
  -5   6   4    3.32    0.32
   5   6  -4    3.00    0.42
  -4  -6   4   42.56    1.30
  -4  -6   4   41.98    1.21
   4  -6  -4   39.95    1.32
   4   6  -4   42.22    1.38
  -4   6   4   41.99    1.08
  -3  -6   4    6.36    0.35
   3  -6  -4    6.99    0.53
  -3  -6   4    7.67    0.47
   3   6  -4    7.37    0.53
   2  -6  -4   40.40    1.33
  -2  -6   4   43.06    1.21
  -2   6   4   42.46    0.99
   2   6  -4   42.04    1.27
   1  -6  -4   24.43    0.95
  -1  -6   4   26.65    0.80
  -1   6   4   21.83    0.74
   1   6  -4   25.25    0.85
  -1   6   4   25.10    0.62
   0  -6   4   43.03    1.15
   0  -6  -4   42.68    1.38
   0   6  -4   42.68    1.20
   0   6   4   43.57    1.07
   1  -6   4   67.99    1.65
  -1  -6  -4   66.01    1.91
  -1   6  -4   67.24    1.71
   1   6   4   66.32    1.65
   2  -6   4   13.72    0.49
  -2  -6  -4   11.90    0.69
   2   6   4   12.81    0.53
  -2   6  -4   13.10    0.52
  -3  -6  -4  201.71    5.11
   3  -6   4  225.67    4.81
   3   6   4  207.17    4.91
  -4  -6  -4   44.06    1.15
  -4  -6  -4   43.02    1.46
  -4  -6  -4   43.69    1.15
   4   6   4   45.03    1.34
  -5  -6  -4   79.68    2.36
  -5  -6  -4   80.44    2.06
   5   6   4   80.80    2.20
  -6  -6  -4    0.00    0.25
  -6  -6  -4    0.59    0.41
   6   6   4    0.69    0.37
  -7  -6  -4   64.48    1.94
  -7  -6  -4   64.61    2.15
   7   6   4   64.82    2.02
  -7   6  -4   68.54    1.90
  -8  -6  -4   24.83    1.27
  -8  -6  -4   23.48    1.16
  -8   6  -4   26.31    1.10
   8   6   4   24.12    1.27
  -9  -6  -4   35.91    1.54
  -9  -6  -4   35.58    1.59
  -9   6  -4   34.23    1.42
 -10  -6  -4   27.27    1.55
 -10  -6  -4   29.06    1.42
 -10   6  -4   28.11    1.35
 -11  -6  -4    0.67    0.76
 -11  -6  -4    1.44    0.82
 -11   6  -4    3.02    0.74
 -10  -7   4   -0.10    0.72
 -10   7   4   -0.05    0.61
  -9  -7   4    1.82    0.64
  -9  -7   4    3.73    0.67
  -9   7   4    2.58    0.57
  -8  -7   4   67.49    2.19
  -8  -7   4   67.95    2.11
  -8   7   4   66.47    1.97
  -7  -7   4    7.68    0.70
  -7  -7   4    7.88    0.77
   7  -7  -4    7.96    0.65
   7   7  -4    6.32    0.75
  -7   7   4    6.98    0.60
   6  -7  -4    0.44    0.37
  -6  -7   4    0.31    0.30
  -6  -7   4    0.07    0.37
   6   7  -4    0.86    0.44
  -6   7   4    0.06    0.22
  -5  -7   4    0.77    0.27
  -5  -7   4    1.08    0.40
   5  -7  -4    0.82    0.36
   5   7  -4    1.33    0.41
  -5   7   4    1.19    0.21
   4  -7  -4   40.59    1.37
  -4  -7   4   38.16    1.31
   4   7  -4   40.20    1.39
  -4   7   4   40.81    1.04
   3  -7  -4    0.86    0.34
  -3  -7   4    1.59    0.34
  -2  -7   4   99.80    2.51
   2  -7  -4   99.03    2.68
  -2   7   4  100.43    2.25
   2   7  -4  101.54    2.58
  -1  -7   4    0.13    0.24
   1  -7  -4    0.77    0.31
   1   7  -4    0.06    0.21
  -1   7   4    0.01    0.09
   0  -7   4   36.61    1.07
   0  -7  -4   35.95    1.25
   0   7   4   35.76    0.94
   0   7  -4   35.84    1.09
  -1  -7  -4   24.03    1.02
   1  -7   4   24.72    0.79
   1   7   4   23.73    0.74
  -1   7  -4   23.46    0.80
  -2  -7  -4  112.86    3.05
   2  -7   4  118.47    2.74
  -2   7  -4  112.80    2.76
   2   7   4  114.22    2.77
  -3  -7  -4   18.69    0.94
   3   7   4   19.97    0.78
  -3   7  -4   20.05    0.73
  -4  -7  -4   20.95    1.03
   4   7   4   22.31    0.90
  -5  -7  -4    1.33    0.19
  -5  -7  -4    1.60    0.20
  -5  -7  -4    2.04    0.49
   5   7   4    2.36    0.44
  -6  -7  -4    0.86    0.29
  -6  -7  -4    0.88    0.49
  -6  -7  -4    1.43    0.33
   6   7   4    1.87    0.47
  -7  -7  -4    5.18    0.61
  -7  -7  -4    4.34    0.69
  -7   7  -4    4.06    0.47
   7   7   4    3.98    0.64
  -8  -7  -4    5.03    0.61
  -8  -7  -4    5.37    0.81
  -8   7  -4    6.32    0.73
   8   7   4    4.77    0.76
  -9  -7  -4    0.26    0.55
 -10  -7  -4    0.86    0.69
 -10   7  -4    2.12    0.64
 -10  -8   4    2.05    0.73
 -10  -8   4    4.31    0.91
 -10   8   4    3.25    0.80
  -9  -8   4    1.00    0.67
  -9  -8   4    0.13    0.60
  -9   8   4    0.75    0.57
  -8  -8   4    1.50    0.56
  -8  -8   4    1.36    0.62
  -8   8   4    1.27    0.46
   7  -8  -4    0.36    0.36
  -7  -8   4    0.80    0.53
  -7  -8   4   -0.47    0.40
   7   8  -4    1.14    0.74
  -7   8   4    0.49    0.34
  -6  -8   4   79.26    2.38
   6  -8  -4   81.46    2.37
   6   8  -4   75.91    2.44
  -6   8   4   83.70    2.08
  -5  -8   4    2.82    0.33
   5  -8  -4    3.41    0.51
  -5  -8   4    3.79    0.57
   5   8  -4    3.92    0.61
  -5   8   4    3.72    0.37
   4  -8  -4    6.15    0.54
  -4  -8   4    6.15    0.60
   4   8  -4    5.36    0.59
  -4   8   4    5.86    0.31
   3  -8  -4   20.76    0.96
  -3  -8   4   21.58    0.91
   3   8  -4   22.06    1.00
  -3   8   4   21.57    0.57
  -2  -8   4   15.66    0.76
   2  -8  -4   14.34    0.81
  -2   8   4   14.88    0.42
  -1  -8   4   10.53    0.60
   1  -8  -4   11.34    0.74
  -1   8   4    9.84    0.36
   1   8  -4    9.51    0.62
   0  -8   4  106.51    2.55
   0  -8  -4   98.58    2.79
   0   8   4  100.65    2.40
   0   8  -4  101.98    2.58
  -1  -8  -4   17.16    0.91
   1  -8   4   17.28    0.69
   1   8   4   16.61    0.64
  -1   8  -4   17.16    0.71
  -2  -8  -4    0.78    0.40
   2  -8   4    1.20    0.31
   2   8   4    1.23    0.28
  -2   8  -4    1.32    0.29
  -3  -8  -4   16.71    0.89
   3  -8   4   19.03    0.73
  -3   8  -4   16.41    0.70
  -4  -8  -4   25.54    1.20
   4   8   4   26.85    1.07
  -4   8  -4   25.77    0.93
  -5  -8  -4    1.10    0.46
   5   8   4    0.61    0.43
  -6  -8  -4    7.78    0.85
   6   8   4    9.05    0.90
  -7  -8  -4    1.33    0.38
  -7  -8  -4    2.12    0.63
  -7  -8  -4    1.74    0.35
  -7   8  -4    0.95    0.39
   7   8   4    0.82    0.63
  -8  -8  -4    2.25    0.54
  -8  -8  -4    2.97    0.74
  -8   8  -4    3.01    0.56
  -9  -8  -4   18.56    1.25
  -9   8  -4   22.16    1.27
 -10   8  -4    4.41    0.88
  -8  -9   4   27.12    1.45
  -7  -9   4    5.05    0.77
   7  -9  -4    3.98    0.61
  -7   9   4    4.46    0.52
  -6  -9   4   15.16    0.99
   6  -9  -4   16.61    0.97
   6   9  -4   13.46    1.28
  -6   9   4   15.14    0.71
  -5  -9   4    0.29    0.48
   5  -9  -4    0.42    0.40
   5   9  -4   -0.31    0.57
  -5   9   4    0.09    0.22
   4  -9  -4   36.62    1.44
  -4  -9   4   38.17    1.40
   4   9  -4   40.20    1.56
  -3  -9   4    0.86    0.46
   3  -9  -4    1.31    0.44
   3   9  -4    1.43    0.50
  -3   9   4    0.90    0.11
   2  -9  -4   26.44    1.15
  -2  -9   4   24.53    1.03
   2   9  -4   25.89    1.11
  -1  -9   4    5.15    0.52
   1  -9  -4    4.92    0.61
   1   9  -4    4.74    0.58
  -1   9   4    4.90    0.31
   0  -9  -4   14.68    0.91
   0  -9   4   14.15    0.73
   0   9  -4   14.10    0.78
   0   9   4   14.48    0.57
   1  -9   4    0.03    0.30
  -1  -9  -4   -0.46    0.36
  -1   9  -4    0.05    0.30
   1   9   4    0.23    0.25
   2  -9   4    1.95    0.39
  -2  -9  -4    0.78    0.44
  -2   9  -4    1.14    0.32
   2   9   4    1.59    0.37
  -3  -9  -4    9.70    0.87
   3  -9   4   11.35    0.65
  -3   9  -4   10.12    0.66
   3   9   4   11.12    0.76
  -4  -9  -4    5.66    0.67
   4   9   4    6.13    0.63
  -4   9  -4    5.35    0.59
  -5  -9  -4   47.53    1.85
   5   9   4   47.88    1.69
  -6  -9  -4    6.29    0.82
   6   9   4    6.46    0.82
  -7  -9  -4    1.00    0.47
  -7   9  -4    0.33    0.44
  -8   9  -4    4.53    0.71
   7 -10  -4    3.84    0.68
  -7 -10   4    3.87    0.80
  -6 -10   4    1.71    0.66
   6 -10  -4    1.01    0.52
  -5 -10   4    1.44    0.58
   5 -10  -4    1.92    0.54
   4 -10  -4    5.06    0.69
  -4 -10   4    4.41    0.68
   4  10  -4    4.52    0.85
  -4  10   4    4.90    0.21
  -3 -10   4    7.43    0.82
   3 -10  -4    7.05    0.73
   3  10  -4    6.01    0.77
  -2 -10   4   10.44    0.83
   2 -10  -4   10.52    0.84
   2  10  -4   10.99    0.97
   1 -10  -4    0.19    0.45
  -1 -10   4    0.10    0.41
   1  10  -4    0.70    0.49
   0 -10   4   10.55    0.75
   0 -10  -4    9.37    0.86
   0  10   4    9.72    0.55
   0  10  -4    9.71    0.82
   1 -10   4    7.66    0.68
  -1 -10  -4    6.81    0.76
   1  10   4    6.12    0.61
   2 -10   4   -0.22    0.38
  -2 -10  -4   -0.18    0.47
  -2  10  -4   -0.45    0.37
   2  10   4   -0.42    0.40
   3 -10   4    1.27    0.43
  -3 -10  -4    0.74    0.54
   3  10   4    0.35    0.52
  -3  10  -4    0.48    0.41
  -4 -10  -4   33.42    1.53
   4  10   4   31.18    1.44
  -5 -10  -4    0.97    0.60
   5  10   4   -1.38    0.68
  -6 -10  -4   54.57    2.14
  -6  10  -4   52.91    1.82
  -7 -10  -4    7.33    1.09
   4 -11  -4    8.80    0.91
  -4 -11   4    9.38    1.02
  -3 -11   4    6.45    0.76
   3 -11  -4    5.40    0.74
  -2 -11   4    2.47    0.61
   2 -11  -4    2.52    0.59
   1 -11  -4   30.28    1.39
  -1 -11   4   29.95    1.25
   0 -11   4    2.89    0.57
   0 -11  -4    1.85    0.55
  -1 -11  -4   27.32    1.38
   1 -11   4   27.77    1.15
  -2 -11  -4   14.70    1.09
  -3 -11  -4    4.38    0.83
  -4 -11  -4    1.47    0.64
 -13   0   5    0.62    0.80
  12   0  -5    0.05    0.77
 -12   0   5   -0.70    0.59
 -11   0   5   68.29    2.35
  11   0  -5   68.83    2.23
 -10   0   5   -1.13    0.36
  10   0  -5   -0.03    0.45
  -9   0   5   78.26    2.38
   9   0  -5   79.31    2.27
  -8   0   5   -0.64    0.27
   8   0  -5    0.39    0.30
  -7   0   5   55.38    1.72
   7   0  -5   56.59    1.66
  -6   0   5   -0.11    0.19
   6   0  -5   -0.01    0.18
  -5   0   5  475.50   10.57
   5   0  -5  461.35   10.50
   4   0  -5    0.11    0.12
  -4   0   5   -0.17    0.13
   3   0  -5  380.04    8.75
   3   0  -5  400.94    8.68
  -3   0   5  394.29    8.78
   2   0  -5    0.24    0.10
  -2   0   5   -0.07    0.09
   2   0  -5    0.02    0.09
   1   0  -5  418.99    9.32
   1   0  -5  431.71    9.25
  -1   0   5  410.54    9.31
   0   0  -5    0.11    0.10
   0   0  -5    0.08    0.08
   0   0   5    0.07    0.08
  -1   0  -5    7.83    0.31
  -1   0  -5    7.36    0.34
  -2   0  -5    0.00    0.10
  -3   0  -5  136.21    3.22
  -4   0  -5    0.01    0.13
  -5   0  -5   93.37    2.40
  -6   0  -5    0.13    0.16
  -7   0  -5  116.44    3.03
  -8   0  -5    0.33    0.30
  -9   0  -5  268.94    6.55
 -10   0  -5   -0.30    0.41
 -11   0  -5    2.90    0.66
 -12   0  -5    0.55    0.61
 -13   0  -5    2.74    0.85
 -13  -1   5   36.14    1.85
 -13   1   5   37.41    1.96
 -12  -1   5   -0.06    0.62
  12  -1  -5    1.69    0.82
 -12   1   5   -0.07    0.63
  11  -1  -5    1.92    0.61
 -11  -1   5    2.32    0.60
 -11   1   5    3.04    0.63
  11   1  -5    3.79    0.74
 -10  -1   5   45.01    1.73
  10  -1  -5   44.50    1.58
  10   1  -5   44.42    1.66
 -10   1   5   44.06    1.68
   9  -1  -5   13.27    0.79
  -9  -1   5   10.85    0.80
  -9   1   5   11.97    0.82
   9   1  -5   13.10    0.87
  -8  -1   5   -0.58    0.26
   8  -1  -5    0.05    0.35
   8   1  -5    0.04    0.33
  -8   1   5   -0.03    0.28
  -7  -1   5  109.37    2.90
   7  -1  -5  105.74    2.73
   7   1  -5  110.89    2.84
  -7   1   5  106.14    2.85
   6  -1  -5   36.62    1.12
  -6  -1   5   35.75    1.22
   6   1  -5   37.31    1.20
  -6   1   5   36.43    1.20
   5  -1  -5   30.19    0.94
  -5  -1   5   31.09    1.05
  -5   1   5   30.51    1.01
   5   1  -5   29.93    1.01
  -4  -1   5   21.84    0.80
   4  -1  -5   22.81    0.73
  -4   1   5   22.67    0.77
   4   1  -5   22.68    0.79
   3  -1  -5   63.64    1.57
   3  -1  -5   60.86    1.56
  -3  -1   5   61.22    1.63
   3   1  -5   61.46    1.62
  -3   1   5   61.70    1.60
   2  -1  -5  173.33    3.91
  -2  -1   5  166.58    3.96
   2  -1  -5  172.14    3.91
  -2   1   5  172.25    3.93
   2   1  -5  171.87    3.97
   1  -1  -5  233.28    5.05
   1  -1  -5  218.62    5.03
  -1  -1   5  217.56    5.06
   1   1  -5  221.53    5.08
  -1   1   5  218.52    5.04
   1   1  -5  233.66    4.94
   0  -1  -5   26.83    0.75
   0  -1   5   26.30    0.77
   0  -1  -5   27.00    0.75
   0   1  -5   26.83    0.65
   0   1   5   27.19    0.76
   0   1  -5   26.64    0.78
  -1  -1  -5  131.18    3.03
  -1  -1  -5  128.41    3.03
  -1   1  -5  136.63    2.93
  -1   1  -5  127.40    3.05
  -2  -1  -5   18.36    0.60
  -2  -1  -5   18.02    0.59
  -2  -1  -5   18.27    0.60
  -3  -1  -5    9.05    0.42
  -4  -1  -5  157.44    3.67
  -4   1  -5  149.97    3.64
  -5  -1  -5    2.55    0.28
  -5   1  -5    2.31    0.28
  -6  -1  -5   33.20    1.13
  -6   1  -5   33.03    1.11
  -7  -1  -5   12.82    0.71
  -7   1  -5   11.47    0.63
  -8  -1  -5    0.37    0.30
  -8   1  -5    0.37    0.25
  -9  -1  -5    0.59    0.40
  -9   1  -5    1.32    0.39
 -10  -1  -5   20.12    1.13
 -10   1  -5   19.02    1.10
 -11  -1  -5   25.65    1.35
 -11   1  -5   23.20    1.31
 -12  -1  -5    3.10    0.75
 -12   1  -5    3.03    0.72
 -13  -1  -5   14.50    1.50
 -13   1  -5   14.35    1.46
 -13  -2   5    6.75    1.03
 -13   2   5    5.82    1.01
 -12  -2   5   12.98    1.18
 -12   2   5   13.48    1.24
 -11  -2   5    8.09    0.94
  11  -2  -5    9.78    0.99
 -11   2   5    9.88    0.96
  10  -2  -5    2.78    0.49
 -10  -2   5    1.69    0.50
  10   2  -5    1.33    0.58
 -10   2   5    1.30    0.43
   9  -2  -5    0.36    0.46
   9   2  -5   -0.08    0.42
  -9   2   5    0.19    0.35
   8  -2  -5    6.01    0.53
  -8  -2   5    6.90    0.62
  -8   2   5    6.74    0.58
   8   2  -5    5.68    0.65
   7  -2  -5    2.32    0.32
  -7  -2   5    1.37    0.34
  -7   2   5    1.60    0.32
   7   2  -5    1.57    0.37
   6  -2  -5    0.78    0.21
  -6  -2   5    0.55    0.24
  -6   2   5    0.53    0.21
   5  -2  -5   37.80    1.13
  -5  -2   5   39.26    1.24
   5  -2  -5   38.11    1.07
  -5   2   5   38.10    1.16
   5   2  -5   38.05    1.23
   4  -2  -5   68.49    1.83
  -4  -2   5   73.02    1.92
   4  -2  -5   72.78    1.75
  -4   2   5   71.91    1.84
   4   2  -5   71.45    1.91
   3  -2  -5   19.28    0.67
  -3  -2   5   20.30    0.72
   3  -2  -5   19.90    0.60
  -3   2   5   20.82    0.66
   3   2  -5   20.34    0.72
   2  -2  -5   97.07    2.25
  -2  -2   5   95.09    2.36
   2  -2  -5   98.83    2.36
   2   2  -5   94.82    2.38
  -2   2   5  100.70    2.31
   1  -2  -5  348.93    7.43
  -1  -2   5  327.33    7.40
   1  -2  -5  323.89    7.30
   1   2  -5  334.78    7.43
  -1   2   5  321.14    7.34
   0  -2  -5  426.34    9.30
   0  -2   5  408.04    9.25
   0  -2  -5  415.09    9.37
   0   2   5  421.68    9.46
   0   2  -5  416.85    9.28
  -1  -2  -5   13.82    0.54
  -1  -2  -5   14.36    0.48
  -1  -2  -5   15.12    0.47
  -1   2  -5   13.79    0.50
  -2  -2  -5  495.87   11.57
  -2  -2  -5  531.67   11.44
  -2  -2  -5  524.02   11.49
  -3  -2  -5    0.74    0.20
  -3  -2  -5    0.52    0.15
  -4  -2  -5   92.52    2.34
   4   2   5   93.13    2.34
  -5  -2  -5  225.87    5.24
  -5   2  -5  220.50    5.19
   5   2   5  221.71    5.21
  -6  -2  -5   31.82    1.13
  -6   2  -5   33.52    1.11
  -7  -2  -5   17.01    0.83
  -7   2  -5   16.93    0.81
   7   2   5   17.89    0.81
  -8  -2  -5   65.37    2.02
   8   2   5   65.50    1.97
  -8   2  -5   64.89    1.98
  -9   2  -5    7.14    0.67
 -10  -2  -5   15.21    1.02
 -10   2  -5   15.50    1.02
 -11  -2  -5   17.95    1.21
 -11   2  -5   17.18    1.20
 -12  -2  -5   -0.15    0.61
 -12   2  -5   -0.08    0.65
 -13  -2  -5   -0.08    0.88
 -13   2  -5    1.76    0.87
 -13  -3   5    2.89    0.97
 -13   3   5    0.64    0.86
 -12  -3   5   12.47    1.24
 -12   3   5   10.87    1.28
 -11  -3   5   10.15    1.06
 -11   3   5   11.25    1.07
 -10  -3   5   12.35    0.98
  10   3  -5   11.15    1.05
 -10   3   5   14.53    1.00
  -9  -3   5    5.49    0.66
   9   3  -5    5.06    0.63
  -9   3   5    5.09    0.57
  -8  -3   5    0.96    0.37
   8  -3  -5    1.35    0.29
   8   3  -5    1.25    0.39
  -8   3   5    1.04    0.35
   7  -3  -5    6.00    0.41
  -7  -3   5    5.71    0.57
   7   3  -5    4.65    0.56
  -7   3   5    5.38    0.50
   6  -3  -5   13.15    0.60
  -6  -3   5   12.83    0.70
   6  -3  -5   13.19    0.50
  -6   3   5   12.89    0.64
   6   3  -5   13.45    0.70
   5  -3  -5    3.23    0.30
  -5  -3   5    3.87    0.40
   5  -3  -5    3.30    0.23
   5   3  -5    3.25    0.39
  -5   3   5    3.52    0.34
   4  -3  -5  151.79    3.30
  -4  -3   5  143.16    3.57
   4  -3  -5  139.33    3.52
  -4   3   5  152.88    3.48
   4   3  -5  149.51    3.60
  -3  -3   5    5.05    0.35
   3  -3  -5    5.31    0.33
   3   3  -5    5.07    0.36
  -3   3   5    5.46    0.29
  -2  -3   5  108.46    2.62
   2   3  -5  109.46    2.67
  -2   3   5  108.79    2.54
   1  -3  -5   39.34    1.14
  -1  -3   5   39.09    1.07
   1   3  -5   40.45    1.12
  -1   3   5   39.02    1.01
   0  -3  -5  688.93   15.80
   0  -3  -5  714.83   15.80
   0   3  -5  713.41   15.74
   0   3   5  743.03   16.20
  -1  -3  -5    9.54    0.34
  -1  -3  -5    9.02    0.46
  -1  -3  -5    8.79    0.33
  -1   3  -5    9.19    0.40
  -2  -3  -5    8.36    0.36
  -2  -3  -5    8.11    0.36
  -2  -3  -5    7.20    0.50
   2   3   5    8.72    0.38
  -3  -3  -5   85.60    2.22
  -3  -3  -5   84.81    2.13
   3   3   5   87.01    2.15
  -4  -3  -5   70.06    1.91
  -4  -3  -5   68.13    1.84
   4   3   5   71.16    1.85
  -5  -3  -5   36.74    1.19
  -5  -3  -5   37.98    1.26
   5   3   5   37.54    1.18
  -6  -3  -5  293.76    6.79
   6   3   5  288.73    6.76
  -6   3  -5  288.53    6.72
  -7  -3  -5   18.13    0.88
  -7   3  -5   18.06    0.83
   7   3   5   18.73    0.88
  -8  -3  -5    0.55    0.35
  -8   3  -5   -0.08    0.29
   8   3   5    0.42    0.38
  -9  -3  -5    6.87    0.73
   9   3   5    6.85    0.80
  -9   3  -5    6.49    0.68
 -10  -3  -5    9.51    0.92
 -10   3  -5    9.80    0.87
  10   3   5    8.09    0.84
 -11  -3  -5    5.46    0.80
 -11   3  -5    8.10    0.92
 -12  -3  -5   23.05    1.56
 -12   3  -5   22.67    1.46
 -13  -3  -5    0.21    0.98
 -13   3  -5   -0.94    0.88
 -12  -4   5    1.74    0.84
 -12   4   5    2.30    0.78
 -11  -4   5    9.56    1.06
 -11   4   5    8.40    0.99
 -10  -4   5   19.22    1.18
 -10   4   5   19.64    1.13
  -9  -4   5    0.70    0.44
  -9   4   5    1.42    0.43
   9   4  -5    1.38    0.51
  -8  -4   5   66.28    2.08
   8   4  -5   64.71    2.08
  -8   4   5   66.04    1.95
  -7  -4   5    2.74    0.45
   7   4  -5    2.87    0.45
  -7   4   5    3.09    0.40
   6  -4  -5   14.23    0.67
  -6  -4   5   14.26    0.76
   6   4  -5   14.52    0.78
  -6   4   5   15.10    0.67
   5  -4  -5    2.69    0.32
  -5  -4   5    2.66    0.36
  -5   4   5    2.74    0.32
   5   4  -5    2.50    0.36
   4  -4  -5  162.30    3.96
  -4  -4   5  165.62    3.96
  -4   4   5  168.37    3.83
   4   4  -5  164.04    4.01
  -3  -4   5   95.76    2.40
   3  -4  -5   95.06    2.45
  -3   4   5   98.64    2.28
   3   4  -5   95.15    2.45
  -2  -4   5    0.62    0.16
   2  -4  -5    0.73    0.22
  -2   4   5    0.80    0.12
   2   4  -5    0.76    0.19
  -1  -4   5    4.51    0.25
   1  -4  -5    4.31    0.37
  -1  -4   5    3.52    0.26
   1   4  -5    3.85    0.32
  -1   4   5    3.90    0.21
   0  -4  -5   12.53    0.58
   0  -4   5   12.29    0.35
   0   4  -5   11.47    0.50
   0   4   5   12.17    0.42
  -1  -4  -5    6.02    0.43
  -1   4  -5    5.59    0.33
   1   4   5    5.51    0.30
  -2  -4  -5  137.55    3.39
  -2  -4  -5  139.88    3.16
  -2  -4  -5  134.55    3.16
   2   4   5  138.79    3.24
  -2   4  -5  140.60    3.26
  -3  -4  -5   14.74    0.55
  -3  -4  -5   15.59    0.56
  -3  -4  -5   14.11    0.69
   3   4   5   14.71    0.59
  -4  -4  -5    3.17    0.32
  -4  -4  -5    3.32    0.36
   4   4   5    2.70    0.31
  -5  -4  -5   23.45    0.95
  -5  -4  -5   25.84    0.90
   5   4   5   22.92    1.01
  -6  -4  -5   61.82    1.89
  -6  -4  -5   61.74    1.82
  -6   4  -5   61.48    1.75
   6   4   5   63.05    1.82
  -7  -4  -5    1.35    0.44
   7   4   5    1.24    0.35
  -7   4  -5    0.80    0.29
  -8  -4  -5   62.00    1.95
  -8   4  -5   60.45    1.86
   8   4   5   58.24    1.87
  -9  -4  -5    2.21    0.54
   9   4   5    3.31    0.50
  -9   4  -5    2.63    0.50
 -10  -4  -5    5.65    0.75
 -10   4  -5    7.18    0.76
 -11  -4  -5    4.48    0.81
 -11   4  -5    1.77    0.64
 -12  -4  -5   35.42    1.91
 -12   4  -5   35.84    1.82
 -12  -5   5   23.99    1.82
 -12   5   5   24.14    1.66
 -11  -5   5    3.66    0.83
 -11   5   5    3.15    0.70
 -10  -5   5   57.38    2.12
 -10   5   5   59.42    1.99
  -9  -5   5   29.28    1.34
  -9   5   5   26.38    1.20
   9   5  -5   26.85    1.37
  -8  -5   5   -0.51    0.34
   8   5  -5    0.64    0.48
  -8   5   5    0.21    0.34
  -7  -5   5    9.76    0.72
   7  -5  -5   10.63    0.62
   7   5  -5   10.74    0.82
  -7   5   5   10.85    0.65
   6  -5  -5  158.53    4.03
  -6  -5   5  164.02    4.06
   6   5  -5  167.34    4.14
  -6   5   5  163.88    3.91
   5  -5  -5    0.21    0.24
  -5  -5   5    0.43    0.25
  -5   5   5    0.29    0.18
   5   5  -5    0.14    0.29
  -4  -5   5   98.83    2.51
   4  -5  -5   99.44    2.58
  -4   5   5  104.88    2.39
   4   5  -5   93.00    2.77
  -3  -5   5    1.71    0.27
   3  -5  -5    1.44    0.31
  -3  -5   5    1.17    0.22
  -3   5   5    1.76    0.20
   3   5  -5    1.53    0.28
   2  -5  -5    5.63    0.41
  -2  -5   5    6.12    0.37
  -2  -5   5    5.66    0.34
   2   5  -5    5.67    0.43
  -2   5   5    5.91    0.26
  -1  -5   5    0.28    0.16
   1  -5  -5    0.00    0.22
   1   5  -5    0.26    0.17
  -1   5   5    0.17    0.09
   0  -5   5    2.41    0.22
   0  -5  -5    2.17    0.34
   0   5  -5    2.32    0.26
   0   5   5    2.33    0.20
   0   5   5    2.38    0.21
   1  -5   5   16.72    0.47
  -1  -5  -5   16.01    0.72
  -1   5  -5   15.39    0.59
   1   5   5   16.00    0.55
  -2  -5  -5   82.12    2.25
   2   5   5   81.94    2.05
  -2   5  -5   83.99    2.07
  -3  -5  -5    6.04    0.32
  -3  -5  -5    6.20    0.32
  -3  -5  -5    6.05    0.52
   3   5   5    6.16    0.42
  -4  -5  -5    2.52    0.38
  -4  -5  -5    2.73    0.29
  -4  -5  -5    2.05    0.26
   4   5   5    2.45    0.32
  -5  -5  -5   21.70    1.00
  -5  -5  -5   23.90    0.88
   5   5   5   23.45    0.92
  -6  -5  -5   26.27    1.00
  -6  -5  -5   25.06    1.13
   6   5   5   24.25    1.00
  -7  -5  -5    2.72    0.45
  -7  -5  -5    2.39    0.52
   7   5   5    2.57    0.44
  -7   5  -5    2.89    0.42
  -8  -5  -5   59.80    1.95
  -8  -5  -5   59.19    2.03
   8   5   5   56.57    1.91
  -8   5  -5   60.90    1.85
  -9  -5  -5   -0.18    0.45
  -9  -5  -5   -0.12    0.48
  -9   5  -5    0.14    0.48
   9   5   5    0.21    0.43
 -10  -5  -5   29.00    1.48
 -10  -5  -5   28.93    1.47
 -10   5  -5   30.54    1.37
 -11  -5  -5   18.26    1.18
 -11  -5  -5   20.87    1.44
 -11   5  -5   19.85    1.34
 -12  -5  -5    2.27    0.67
 -12  -5  -5    3.61    1.00
 -12   5  -5    4.11    0.98
 -11  -6   5    5.88    1.02
 -11   6   5    6.76    0.92
 -10  -6   5   -0.16    0.61
 -10   6   5    0.73    0.55
  -9  -6   5   15.82    1.11
  -9   6   5   16.06    0.99
  -8  -6   5   11.66    0.87
  -8   6   5   10.17    0.75
   8   6  -5   11.35    1.04
  -7  -6   5    2.30    0.43
   7  -6  -5    1.91    0.39
  -7   6   5    1.68    0.35
   7   6  -5    1.26    0.49
   6  -6  -5   31.93    1.21
  -6  -6   5   34.92    1.22
  -6   6   5   32.68    1.07
   6   6  -5   31.27    1.29
  -5  -6   5   10.40    0.60
  -5  -6   5   10.37    0.66
   5  -6  -5    8.76    0.64
  -5   6   5    9.18    0.47
   5   6  -5    9.30    0.72
  -4  -6   5   12.71    0.65
   4  -6  -5   11.57    0.69
  -4  -6   5   11.89    0.58
  -4   6   5   12.21    0.48
   4   6  -5   12.88    0.75
   3  -6  -5    4.69    0.41
  -3  -6   5    3.82    0.33
   3   6  -5    4.90    0.49
  -3   6   5    4.39    0.25
  -2  -6   5  118.40    2.79
   2  -6  -5  112.81    3.00
  -2   6   5  117.76    2.66
   2   6  -5  117.18    2.93
   1  -6  -5   26.25    1.03
  -1  -6   5   28.13    0.83
   1   6  -5   27.86    0.94
  -1   6   5   27.83    0.75
   0  -6  -5   11.79    0.69
   0  -6   5   12.38    0.46
   0   6   5   12.64    0.44
   0   6  -5   11.78    0.56
   1  -6   5   21.31    0.62
  -1  -6  -5   19.58    0.89
  -1   6  -5   20.16    0.73
   1   6   5   20.62    0.66
   2  -6   5    2.76    0.27
  -2  -6  -5    2.50    0.38
   2   6   5    2.21    0.26
  -2   6  -5    2.34    0.28
  -3  -6  -5    8.16    0.62
   3   6   5    8.00    0.50
  -3   6  -5    8.84    0.47
  -4  -6  -5   44.28    1.53
  -4  -6  -5   43.28    1.16
  -4  -6  -5   45.93    1.17
  -5  -6  -5   93.60    2.36
  -5  -6  -5   92.72    2.68
   5   6   5   94.49    2.50
  -6  -6  -5   57.16    1.68
  -6  -6  -5   56.94    1.92
   6   6   5   57.15    1.78
  -7  -6  -5    0.33    0.44
  -7  -6  -5    1.12    0.40
  -7   6  -5    1.12    0.38
   7   6   5    0.68    0.42
  -8  -6  -5    5.10    0.66
  -8  -6  -5    5.22    0.75
  -8   6  -5    6.53    0.65
   8   6   5    5.72    0.72
  -9  -6  -5    3.29    0.67
  -9  -6  -5    4.88    0.72
 -10  -6  -5    2.40    0.69
 -10  -6  -5    1.86    0.56
 -10   6  -5    2.28    0.62
 -11  -6  -5    3.69    0.77
 -11  -6  -5    3.21    0.96
 -11   6  -5    5.05    0.90
 -10  -7   5    1.07    0.72
 -10   7   5    0.32    0.64
  -9  -7   5    2.79    0.67
  -9   7   5    3.92    0.62
  -8  -7   5    7.91    0.84
  -8  -7   5    6.72    0.72
  -8   7   5    7.45    0.76
   7  -7  -5    8.39    0.71
  -7  -7   5    7.32    0.81
  -7  -7   5    7.31    0.73
  -7   7   5    7.50    0.62
   7   7  -5    7.17    0.81
   6  -7  -5    6.07    0.60
  -6  -7   5    6.79    0.68
  -6  -7   5    5.95    0.62
  -6   7   5    5.61    0.50
   6   7  -5    6.21    0.70
   5  -7  -5    7.69    0.64
  -5  -7   5    7.88    0.57
  -5  -7   5    8.38    0.63
   5   7  -5    8.33    0.79
  -5   7   5    8.30    0.45
  -4  -7   5   18.27    0.84
   4  -7  -5   18.24    0.89
   4   7  -5   18.23    0.94
  -4   7   5   18.10    0.60
   3  -7  -5   30.57    1.13
  -3  -7   5   30.81    1.03
  -3   7   5   29.65    0.81
   3   7  -5   29.72    1.11
  -2  -7   5    0.90    0.31
   2  -7  -5    0.95    0.31
   2   7  -5    0.48    0.27
  -2   7   5    0.54    0.11
  -1  -7   5    2.47    0.33
   1  -7  -5    2.37    0.44
  -1   7   5    1.49    0.17
   1   7  -5    1.44    0.31
   0  -7   5    0.54    0.23
   0  -7  -5    0.65    0.36
   0   7   5    0.28    0.14
   0   7  -5   -0.16    0.21
  -1  -7  -5   61.06    1.91
   1  -7   5   66.42    1.58
  -1   7  -5   62.11    1.69
   1   7   5   60.29    1.59
  -2  -7  -5    6.69    0.64
   2  -7   5    7.69    0.42
   2   7   5    7.39    0.46
  -2   7  -5    7.63    0.48
  -3  -7  -5  124.08    3.37
  -3   7  -5  128.12    3.10
   3   7   5  128.52    3.12
  -4  -7  -5    2.71    0.43
   4   7   5    2.23    0.38
  -5  -7  -5   12.25    0.86
   5   7   5   10.44    0.72
  -6  -7  -5    6.61    0.79
  -6  -7  -5    6.90    0.58
   6   7   5    4.85    0.61
  -7  -7  -5   19.55    1.19
  -7  -7  -5   21.19    0.96
  -7   7  -5   21.10    0.98
   7   7   5   19.21    1.18
  -8  -7  -5    3.46    0.72
  -8  -7  -5    4.73    0.64
  -8   7  -5    4.81    0.59
  -9  -7  -5   16.79    1.24
  -9   7  -5   17.31    1.11
 -10  -7  -5    0.60    0.74
 -10   7  -5    0.44    0.66
  -9  -8   5   13.59    1.23
  -9  -8   5   11.96    1.15
  -9   8   5   13.56    1.09
  -8  -8   5    1.03    0.56
  -8  -8   5    0.34    0.59
  -8   8   5    0.66    0.48
  -7  -8   5   11.37    0.91
   7  -8  -5   13.27    0.85
  -7  -8   5    9.87    0.84
  -7   8   5   12.38    0.78
  -6  -8   5    0.29    0.33
  -6  -8   5    0.77    0.49
   6  -8  -5    0.18    0.43
  -6   8   5   -0.12    0.29
   6   8  -5   -0.49    0.56
  -5  -8   5   19.20    0.98
   5  -8  -5   19.78    0.98
  -5   8   5   20.23    0.72
   5   8  -5   19.92    1.12
   4  -8  -5    4.37    0.56
  -4  -8   5    4.24    0.52
   4   8  -5    4.38    0.58
  -4   8   5    3.85    0.30
  -3  -8   5    5.98    0.56
   3  -8  -5    4.89    0.58
   3   8  -5    6.15    0.65
  -3   8   5    5.30    0.28
  -2  -8   5    2.04    0.39
   2  -8  -5    1.59    0.42
   2   8  -5    1.23    0.37
  -2   8   5    1.58    0.16
   1  -8  -5  109.12    2.99
   1   8  -5  108.94    2.85
   0  -8  -5   20.44    1.00
   0  -8   5   22.95    0.80
   0   8  -5   20.78    0.87
   0   8   5   21.83    0.69
   1  -8   5   20.20    0.73
  -1  -8  -5   20.91    1.03
  -1   8  -5   19.92    0.81
   1   8   5   18.43    0.70
  -2  -8  -5    1.46    0.47
   2  -8   5    1.70    0.31
  -2   8  -5    1.60    0.32
   2   8   5    1.35    0.29
  -3  -8  -5   42.53    1.59
   3   8   5   43.08    1.37
  -3   8  -5   42.23    1.30
  -4  -8  -5    0.36    0.42
   4   8   5   -0.41    0.35
  -4   8  -5    0.46    0.30
  -5  -8  -5   69.01    2.31
   5   8   5   71.99    2.09
  -6  -8  -5    3.07    0.64
   6   8   5    2.36    0.59
  -7  -8  -5    7.89    0.92
   7   8   5    7.75    0.84
  -7   8  -5    7.38    0.79
  -8  -8  -5   -1.25    0.45
  -8  -8  -5    0.38    0.62
  -8   8  -5    0.77    0.48
  -9  -8  -5   22.95    1.36
  -9   8  -5   25.24    1.35
  -8  -9   5    2.29    0.71
   7  -9  -5   44.87    1.69
  -7  -9   5   41.15    1.71
  -7   9   5   42.41    1.41
  -6  -9   5   38.69    1.55
   6  -9  -5   39.69    1.54
  -6   9   5   40.99    1.25
  -5  -9   5    0.34    0.46
   5  -9  -5    0.60    0.44
  -5   9   5    0.41    0.24
   5   9  -5    0.72    0.62
  -4  -9   5   35.94    1.31
   4  -9  -5   33.60    1.36
  -4   9   5   33.39    0.90
   4   9  -5   31.38    1.48
  -3  -9   5   56.44    1.70
   3  -9  -5   56.31    1.88
   3   9  -5   56.05    1.83
   2  -9  -5    0.90    0.46
  -2  -9   5    1.64    0.44
   2   9  -5    1.47    0.46
  -1  -9   5   20.65    0.87
   1  -9  -5   21.14    1.06
   1   9  -5   20.52    1.01
   0  -9   5   31.65    1.03
   0  -9  -5   31.61    1.33
   0   9  -5   26.25    1.40
   0   9   5   31.59    0.93
  -1  -9  -5    4.64    0.64
   1  -9   5    4.83    0.53
   1   9   5    4.79    0.48
  -1   9  -5    4.57    0.49
  -2  -9  -5    0.12    0.41
   2  -9   5    0.42    0.33
  -2   9  -5   -0.45    0.31
   2   9   5   -0.17    0.33
  -3  -9  -5   14.43    0.99
   3   9   5   13.26    0.83
  -3   9  -5   14.79    0.81
  -4  -9  -5   25.78    1.30
  -4   9  -5   25.44    1.19
   4   9   5   27.66    1.21
  -5  -9  -5    1.41    0.58
  -5   9  -5    1.72    0.47
   5   9   5    0.44    0.54
  -6  -9  -5    9.39    0.99
  -6   9  -5    8.43    0.94
   6   9   5    8.50    0.93
  -7  -9  -5   27.11    1.50
  -7   9  -5   27.65    1.25
  -8  -9  -5    8.88    1.10
   6 -10  -5    1.13    0.56
  -6 -10   5    2.59    0.71
  -5 -10   5   25.53    1.26
   5 -10  -5   27.81    1.27
   4 -10  -5    4.69    0.68
  -4 -10   5    6.28    0.73
   4  10  -5    6.13    0.89
  -3 -10   5    3.37    0.61
   3 -10  -5    3.29    0.60
   3  10  -5    2.87    0.76
  -2 -10   5   18.92    0.93
   2 -10  -5   17.77    1.03
   2  10  -5   16.48    1.15
   1 -10  -5    7.36    0.80
  -1 -10   5    6.87    0.70
   1  10  -5    7.02    0.71
   0 -10  -5    0.17    0.51
   0 -10   5   -0.04    0.40
   0  10  -5   -0.01    0.47
   1 -10   5    4.48    0.52
  -1 -10  -5    5.05    0.71
   1  10   5    5.35    0.62
  -1  10  -5    5.11    0.60
   2 -10   5   13.74    0.73
  -2 -10  -5   12.21    1.01
   2  10   5   11.72    0.84
  -2  10  -5   10.85    0.87
  -3 -10  -5    0.54    0.53
   3  10   5    0.48    0.51
  -3  10  -5    0.48    0.47
  -4 -10  -5    0.41    0.54
   4  10   5   -1.12    0.60
  -4  10  -5    0.31    0.51
  -5 -10  -5    6.64    0.88
   5  10   5    5.13    0.85
  -4 -11   5    5.44    0.79
   4 -11  -5    3.96    0.69
  -3 -11   5   14.73    1.06
   3 -11  -5   15.97    1.08
  -2 -11   5    7.22    0.71
   2 -11  -5    5.39    0.77
   1 -11  -5    9.24    0.93
   0 -11  -5   32.90    1.50
  -1 -11  -5    0.10    0.54
  -2 -11  -5    0.10    0.53
  -3 -11  -5    0.81    0.61
 -13   0   6    0.88    0.79
 -12   0   6   20.07    1.36
  12   0  -6   18.43    1.83
  11   0  -6    0.75    0.67
 -11   0   6   -0.53    0.43
  10   0  -6   15.70    1.03
 -10   0   6   17.48    1.06
  -9   0   6    0.23    0.38
   9   0  -6   -0.52    0.37
  -8   0   6    0.53    0.29
   8   0  -6   -0.41    0.31
  -7   0   6    0.21    0.25
   6   0  -6  146.95    3.61
  -6   0   6  147.64    3.68
   5   0  -6    0.02    0.19
  -5   0   6    0.03    0.17
  -4   0   6    0.03    0.12
   4   0  -6    0.43    0.16
   3   0  -6    0.12    0.13
   3   0  -6   -0.10    0.10
  -3   0   6   -0.12    0.12
  -2   0   6   16.78    0.61
   2   0  -6   17.79    0.61
   2   0  -6   18.33    0.55
  -1   0   6    0.15    0.11
   1   0  -6    0.47    0.12
   1   0  -6    0.13    0.10
   0   0  -6  377.59    8.10
   0   0   6  359.01    8.18
   0   0  -6  363.78    8.19
  -1   0  -6   -0.04    0.10
   1   0   6    0.00    0.07
  -1   0  -6   -0.01    0.07
  -2   0  -6    0.51    0.14
  -2   0  -6    1.00    0.16
  -4   0  -6   58.81    1.61
  -5   0  -6   -0.05    0.18
  -6   0  -6   24.17    0.94
  -7   0  -6   -0.69    0.22
  -8   0  -6    0.05    0.28
 -10   0  -6   26.16    1.28
 -11   0  -6   -0.56    0.50
 -12   0  -6    0.44    0.66
 -13   0  -6    0.00    0.81
 -13  -1   6    5.78    1.02
 -13   1   6    7.19    1.04
  12  -1  -6   19.63    1.38
 -12  -1   6   16.74    1.29
 -12   1   6   17.78    1.34
  11  -1  -6   47.61    1.81
 -11  -1   6   50.10    1.93
  11   1  -6   45.62    1.88
 -11   1   6   47.23    1.89
  10  -1  -6   22.15    1.11
 -10  -1   6   22.94    1.20
 -10   1   6   21.88    1.18
  10   1  -6   23.27    1.23
   9  -1  -6   15.66    0.90
   9   1  -6   15.67    0.95
  -9   1   6   16.69    0.94
   8  -1  -6   25.27    1.15
  -8  -1   6   27.00    1.15
  -8   1   6   27.56    1.14
   8   1  -6   28.02    1.13
  -7  -1   6    3.29    0.43
   7  -1  -6    3.49    0.41
  -7   1   6    2.98    0.42
   7   1  -6    3.56    0.44
   6  -1  -6    0.81    0.23
  -6  -1   6    0.22    0.23
  -6   1   6    0.43    0.22
   6   1  -6    0.45    0.24
  -5  -1   6    0.25    0.20
   5  -1  -6    0.33    0.18
  -5   1   6    0.26    0.18
   5   1  -6    0.05    0.19
  -4  -1   6   64.89    1.79
   4  -1  -6   65.37    1.70
   4  -1  -6   65.47    1.69
   4   1  -6   65.64    1.77
  -4   1   6   64.80    1.75
   3  -1  -6  253.79    5.87
   3  -1  -6  264.17    5.87
  -3  -1   6  255.62    5.95
  -3   1   6  262.64    5.92
   3   1  -6  259.40    5.94
  -2  -1   6  418.77    9.34
   2  -1  -6  422.08    9.28
   2  -1  -6  415.38    9.28
   2   1  -6  417.00    9.34
  -2   1   6  414.54    9.30
   1  -1  -6    5.24    0.28
  -1  -1   6    5.16    0.30
   1  -1  -6    4.91    0.26
   1   1  -6    4.94    0.30
   1   1  -6    5.08    0.22
  -1   1   6    5.24    0.28
   0  -1   6    6.56    0.33
   0  -1  -6    6.31    0.32
   0  -1  -6    6.88    0.33
   0   1  -6    6.55    0.24
   0   1   6    6.69    0.32
   0   1  -6    6.60    0.34
  -1  -1  -6    8.63    0.38
  -1  -1  -6    9.11    0.40
  -1   1  -6    9.13    0.31
  -1   1  -6    9.03    0.40
   1   1   6    8.56    0.39
  -2  -1  -6   97.03    2.36
  -2  -1  -6   95.03    2.33
  -2   1  -6   94.53    2.37
  -2   1  -6  101.10    2.25
  -3  -1  -6   63.84    1.70
  -3  -1  -6   66.70    1.69
  -4  -1  -6  162.28    3.87
  -5  -1  -6   77.92    2.09
  -5   1  -6   78.02    2.08
  -6  -1  -6    0.40    0.18
  -6   1  -6    0.30    0.21
  -7  -1  -6   19.38    0.90
  -7   1  -6   21.09    0.92
  -8  -1  -6   16.18    0.82
  -8   1  -6   15.42    0.84
  -9  -1  -6   33.98    1.64
 -10  -1  -6    4.25    0.63
 -10   1  -6    4.64    0.58
 -11  -1  -6   36.75    1.65
 -11   1  -6   32.46    1.57
 -12  -1  -6    4.55    0.80
 -12   1  -6    3.50    0.79
 -13  -1  -6    2.50    0.93
 -13   1  -6    2.31    0.86
 -13  -2   6    7.95    1.11
 -13   2   6    6.71    1.08
  12  -2  -6    0.45    0.71
 -12  -2   6    1.29    0.67
 -12   2   6    0.22    0.70
 -11  -2   6    0.20    0.52
  11  -2  -6    1.05    0.57
 -11   2   6   -0.76    0.49
 -10  -2   6   15.29    1.04
  10  -2  -6   13.44    0.92
 -10   2   6   14.27    0.99
  10   2  -6   16.26    1.12
  -9  -2   6   76.09    2.37
  -9   2   6   72.57    2.27
   9   2  -6   76.32    2.28
   8  -2  -6    6.08    0.56
  -8  -2   6    4.83    0.55
   8   2  -6    4.76    0.55
  -8   2   6    5.38    0.57
  -7  -2   6    0.00    0.26
   7  -2  -6    0.44    0.23
   7   2  -6    0.02    0.29
  -7   2   6    0.45    0.25
  -6  -2   6   10.84    0.64
   6  -2  -6   10.39    0.52
   6   2  -6   10.38    0.63
  -6   2   6   11.14    0.60
  -5  -2   6   -0.05    0.19
   5  -2  -6    0.15    0.15
   5  -2  -6    0.01    0.15
  -5   2   6    0.07    0.17
   5   2  -6   -0.35    0.18
  -4  -2   6   31.04    1.03
   4  -2  -6   31.12    0.97
   4  -2  -6   30.42    0.89
   4   2  -6   30.73    1.03
  -4   2   6   30.80    0.97
  -3  -2   6   36.55    1.10
   3  -2  -6   36.22    0.98
   3  -2  -6   35.40    1.05
   3   2  -6   35.68    1.11
  -3   2   6   36.43    1.04
   2  -2  -6  186.42    4.24
   2  -2  -6  187.71    4.34
  -2  -2   6  185.93    4.35
   2   2  -6  188.50    4.38
  -2   2   6  187.53    4.30
   1  -2  -6  149.27    3.50
   1  -2  -6  146.10    3.40
  -1  -2   6  148.33    3.49
   1   2  -6  152.10    3.52
  -1   2   6  148.70    3.44
   0  -2  -6   40.65    1.15
   0  -2   6   41.58    1.13
   0  -2  -6   39.61    1.06
   0   2   6   41.32    1.10
   0   2  -6   41.73    1.15
  -1  -2  -6   53.38    1.44
  -1  -2  -6   53.37    1.38
  -1  -2  -6   53.53    1.37
  -1   2  -6   55.65    1.44
   1   2   6   53.72    1.41
  -1   2  -6   55.32    1.21
  -2  -2  -6   44.64    1.23
  -2  -2  -6   43.48    1.18
  -2  -2  -6   42.08    1.17
  -2   2  -6   42.30    1.20
  -3  -2  -6   13.62    0.55
  -3  -2  -6   12.93    0.58
  -4  -2  -6   10.35    0.52
  -4  -2  -6    9.75    0.53
  -5  -2  -6  134.93    3.39
  -5   2  -6  139.40    3.37
  -6  -2  -6   30.27    1.09
  -6   2  -6   29.40    1.05
  -7  -2  -6   86.10    2.44
  -7   2  -6   88.11    2.40
  -8  -2  -6   12.97    0.82
  -8   2  -6   13.60    0.80
  -9  -2  -6   24.79    1.20
 -10  -2  -6    9.16    0.89
 -10   2  -6    7.54    0.84
 -11  -2  -6   24.24    1.36
 -11   2  -6   24.34    1.34
 -12  -2  -6    0.64    0.73
 -12   2  -6   -0.04    0.68
 -13   2  -6   21.49    1.71
 -12  -3   6   14.35    1.34
 -12   3   6   10.90    1.13
 -11  -3   6   15.65    1.20
 -11   3   6   13.85    1.14
 -10  -3   6    8.37    0.88
  10   3  -6    7.22    0.86
 -10   3   6    5.78    0.69
   9  -3  -6   25.78    0.96
  -9  -3   6   24.98    1.23
   9   3  -6   26.46    1.28
  -9   3   6   23.67    1.12
  -8  -3   6   29.33    1.26
   8  -3  -6   30.28    0.99
  -8   3   6   30.27    1.19
   8   3  -6   29.52    1.26
   7  -3  -6   19.77    0.73
  -7  -3   6   21.38    0.97
  -7   3   6   20.38    0.90
   7   3  -6   20.94    0.97
  -6  -3   6  136.01    3.47
   6  -3  -6  132.15    3.14
   6  -3  -6  132.73    3.35
   6   3  -6  137.80    3.47
  -6   3   6  135.66    3.35
   5  -3  -6  158.24    3.90
  -5  -3   6  163.87    3.99
   5  -3  -6  161.60    3.69
  -5   3   6  164.36    3.88
   4  -3  -6    5.21    0.25
  -4  -3   6    4.80    0.39
   4  -3  -6    5.28    0.40
   4   3  -6    4.50    0.41
  -4   3   6    4.52    0.35
   3  -3  -6    0.33    0.08
   3  -3  -6    0.51    0.20
  -3  -3   6    0.55    0.17
  -3   3   6    0.28    0.12
   3   3  -6    0.30    0.20
   2  -3  -6   19.84    0.50
   2  -3  -6   20.23    0.73
  -2  -3   6   19.43    0.69
  -2   3   6   19.61    0.63
   2   3  -6   18.87    0.72
   1  -3  -6  154.12    3.60
   1  -3  -6  164.40    3.60
   1  -3  -6  163.93    3.84
  -1  -3   6  162.60    3.77
   1   3  -6  165.63    3.83
  -1   3   6  161.18    3.71
   0  -3  -6   13.87    0.42
   0  -3   6   13.76    0.51
   0  -3  -6   13.26    0.42
   0   3  -6   13.22    0.54
   0   3   6   14.22    0.49
  -1  -3  -6  141.11    3.23
  -1  -3  -6  140.51    3.40
  -1  -3  -6  139.59    3.24
  -1   3  -6  143.81    3.35
  -2  -3  -6    0.59    0.13
  -2  -3  -6    0.65    0.14
  -2  -3  -6    0.66    0.18
  -2   3  -6    0.14    0.14
  -3  -3  -6   13.91    0.64
  -3  -3  -6   13.82    0.56
  -3  -3  -6   13.85    0.55
  -4  -3  -6    4.02    0.35
  -4  -3  -6    3.62    0.41
   4   3   6    3.60    0.36
  -5  -3  -6   54.33    1.59
  -5  -3  -6   55.96    1.66
   5   3   6   54.73    1.62
  -6  -3  -6  123.18    3.20
  -6  -3  -6  124.56    3.25
  -6   3  -6  125.14    3.16
   6   3   6  125.66    3.18
  -7  -3  -6   70.46    2.11
   7   3   6   71.48    2.08
  -7   3  -6   73.09    2.07
  -8  -3  -6   11.62    0.80
   8   3   6   10.03    0.76
  -8   3  -6    9.63    0.72
  -9  -3  -6   76.87    2.39
 -10  -3  -6    0.87    0.49
 -10   3  -6    0.49    0.47
 -11  -3  -6   16.98    1.30
 -11   3  -6   17.14    1.22
 -12  -3  -6    3.47    0.96
 -12   3  -6    4.81    0.87
 -12  -4   6    7.26    1.03
 -12   4   6    6.77    0.99
 -11  -4   6   -0.02    0.58
 -11   4   6    0.01    0.58
 -10  -4   6   11.48    1.05
 -10   4   6   10.32    0.91
  -9  -4   6   37.97    1.54
   9   4  -6   37.51    1.58
  -9   4   6   36.72    1.42
  -8  -4   6   -0.27    0.32
  -8   4   6   -0.32    0.29
   8   4  -6    0.02    0.44
  -7  -4   6   18.49    0.95
   7   4  -6   19.52    0.98
  -7   4   6   19.40    0.85
   6  -4  -6   -0.27    0.15
  -6  -4   6   -0.12    0.26
  -6   4   6   -0.08    0.21
   6   4  -6    0.65    0.31
   5  -4  -6   76.93    2.15
  -5  -4   6   81.26    2.21
  -5   4   6   83.09    2.09
   5   4  -6   81.14    2.25
  -4  -4   6    0.73    0.23
   4  -4  -6    1.00    0.26
   4   4  -6    0.88    0.26
  -4   4   6    0.76    0.17
   3  -4  -6  260.10    6.03
  -3  -4   6  257.36    5.97
   3   4  -6  258.20    6.04
  -3   4   6  261.94    5.86
  -2  -4   6   12.34    0.52
   2  -4  -6   12.30    0.60
  -2   4   6   12.25    0.46
   2   4  -6   13.41    0.60
   1  -4  -6   31.47    1.04
  -1  -4   6   30.29    0.91
  -1  -4   6   32.69    0.79
  -1   4   6   31.11    0.87
   1   4  -6   31.37    0.99
   0  -4  -6  114.30    2.90
   0   4   6  116.19    2.73
   0   4  -6  117.41    2.83
  -1  -4  -6  455.28   10.38
  -1  -4  -6  456.59   10.29
  -1  -4  -6  463.22   10.29
  -1   4  -6  465.36   10.28
  -2  -4  -6  158.25    3.62
  -2  -4  -6  156.50    3.85
  -2   4  -6  159.75    3.74
  -3  -4  -6   10.30    0.46
  -3  -4  -6    8.78    0.53
  -3  -4  -6    9.49    0.44
   3   4   6   10.13    0.49
  -4  -4  -6    2.26    0.38
  -4  -4  -6    2.25    0.28
  -4  -4  -6    2.71    0.31
   4   4   6    3.41    0.37
  -5  -4  -6   20.73    0.83
  -5  -4  -6   22.04    0.94
   5   4   6   20.77    0.85
  -6  -4  -6    8.49    0.61
  -6  -4  -6    8.09    0.66
   6   4   6    9.44    0.64
  -7  -4  -6  145.82    3.75
  -7  -4  -6  143.95    3.83
  -7   4  -6  148.05    3.70
   7   4   6  146.17    3.74
  -8  -4  -6   43.25    1.59
  -8  -4  -6   40.56    1.56
  -8   4  -6   43.34    1.49
   8   4   6   41.97    1.55
  -9  -4  -6   10.79    0.89
  -9  -4  -6   10.48    0.91
   9   4   6    9.05    0.88
 -10  -4  -6    4.21    0.73
 -10   4  -6    4.52    0.64
 -11  -4  -6    6.87    0.93
 -11   4  -6    7.00    0.87
 -12  -4  -6    9.07    1.12
 -12   4  -6    7.86    1.07
 -12  -5   6   11.00    1.25
 -12   5   6   10.65    1.20
 -11  -5   6   23.61    1.54
 -11   5   6   20.96    1.44
 -10  -5   6   11.27    1.09
 -10   5   6   10.32    0.93
  -9  -5   6    0.08    0.45
  -9   5   6   -0.20    0.40
  -8   5   6   18.50    0.90
   8   5  -6   18.20    1.09
   7  -5  -6   13.96    0.78
  -7  -5   6   12.91    0.86
   7   5  -6   12.94    0.87
  -7   5   6   13.92    0.74
   6  -5  -6    9.73    0.65
  -6  -5   6    9.94    0.66
  -6   5   6    9.50    0.57
   6   5  -6    9.62    0.75
  -5  -5   6   98.48    2.62
   5  -5  -6   99.58    2.66
  -5   5   6  101.29    2.50
   5   5  -6  101.30    2.72
   4  -5  -6   31.90    1.13
  -4  -5   6   32.07    1.06
   4   5  -6   31.71    1.15
  -4   5   6   33.53    0.97
  -3  -5   6    0.82    0.24
   3  -5  -6    0.56    0.22
  -3  -5   6    0.67    0.20
  -3   5   6    0.43    0.13
   3   5  -6    0.57    0.24
   2  -5  -6   14.06    0.66
  -2  -5   6   14.39    0.52
  -2  -5   6   13.56    0.55
   2   5  -6   15.11    0.67
  -2   5   6   13.96    0.48
   1  -5  -6  230.20    5.53
  -1  -5   6  239.24    5.21
  -1   5   6  235.44    5.27
   1   5  -6  232.18    5.45
   0  -5   6   11.08    0.34
   0  -5  -6   11.82    0.60
   0   5   6   11.35    0.44
   0   5  -6   10.87    0.52
  -1  -5  -6  182.76    4.48
  -1   5  -6  186.90    4.34
  -2  -5  -6    9.90    0.63
  -2   5  -6   10.85    0.53
   2   5   6   10.93    0.50
  -3  -5  -6    7.40    0.37
  -3  -5  -6    6.90    0.55
  -3  -5  -6    7.54    0.38
  -3   5  -6    6.35    0.45
   3   5   6    7.74    0.47
  -4  -5  -6    0.19    0.19
  -4  -5  -6    0.29    0.29
  -4  -5  -6    0.49    0.22
   4   5   6    0.69    0.23
  -5  -5  -6   92.61    2.32
  -5  -5  -6   88.55    2.31
  -5  -5  -6   85.18    2.49
   5   5   6   86.45    2.36
  -6  -5  -6   71.06    2.19
  -6  -5  -6   67.66    1.98
   6   5   6   72.19    2.05
  -7  -5  -6    0.75    0.37
  -7  -5  -6    1.37    0.41
  -7   5  -6    0.50    0.31
   7   5   6    2.16    0.46
  -8  -5  -6    9.57    0.84
  -8  -5  -6    7.68    0.76
   8   5   6   10.77    0.89
  -8   5  -6    9.15    0.73
  -9  -5  -6    4.45    0.65
  -9  -5  -6    5.00    0.69
  -9   5  -6    4.41    0.63
 -10  -5  -6    1.01    0.66
 -10  -5  -6    0.32    0.58
 -10   5  -6   -0.22    0.54
 -11  -5  -6    1.71    0.83
 -11   5  -6    0.64    0.71
 -12  -5  -6    7.39    1.20
 -12   5  -6    7.09    1.09
 -11  -6   6   -0.91    0.80
 -11   6   6   -1.18    0.65
 -10  -6   6   52.84    2.12
 -10   6   6   52.93    1.96
  -9  -6   6    2.71    0.63
  -9   6   6    1.93    0.51
  -8  -6   6   20.65    1.11
   8   6  -6   18.80    1.22
  -8   6   6   18.07    0.96
  -7  -6   6    3.82    0.53
   7  -6  -6    3.88    0.52
   7   6  -6    3.31    0.58
  -7   6   6    3.89    0.44
   6  -6  -6   41.41    1.44
  -6  -6   6   41.89    1.40
  -6   6   6   42.03    1.29
   6   6  -6   41.70    1.54
   5  -6  -6   18.72    0.86
  -5  -6   6   18.90    0.85
   5   6  -6   19.88    0.98
  -5   6   6   19.58    0.73
  -4  -6   6   50.37    1.43
  -4  -6   6   48.18    1.42
   4  -6  -6   48.09    1.56
  -4   6   6   50.04    1.32
   4   6  -6   48.69    1.58
  -3  -6   6   89.25    2.18
   3  -6  -6   84.73    2.38
  -3  -6   6   86.45    2.17
  -3   6   6   86.43    2.08
   3   6  -6   85.97    2.35
  -2  -6   6    1.67    0.27
   2  -6  -6    1.85    0.36
  -2   6   6    1.46    0.17
   2   6  -6    1.50    0.31
   1  -6  -6    3.73    0.48
  -1  -6   6    3.62    0.33
   1   6  -6    3.41    0.38
  -1   6   6    3.96    0.26
   0  -6   6   21.73    0.61
   0  -6  -6   21.23    0.90
   0   6  -6   20.72    0.81
   1  -6   6   29.35    0.73
  -1  -6  -6   26.30    1.08
  -1   6  -6   27.23    0.94
   1   6   6   27.84    0.85
  -2  -6  -6    7.82    0.61
   2   6   6    8.98    0.47
  -2   6  -6    8.02    0.49
  -3  -6  -6   31.92    1.25
  -3   6  -6   33.18    1.08
   3   6   6   34.85    1.09
  -4  -6  -6   30.35    1.25
  -4  -6  -6   33.62    0.93
   4   6   6   32.77    1.11
  -5  -6  -6   17.89    0.98
  -5  -6  -6   17.68    0.73
  -5  -6  -6   17.73    0.75
   5   6   6   18.50    0.84
  -6  -6  -6    7.32    0.63
  -6  -6  -6    7.58    0.79
  -6  -6  -6    8.00    0.62
   6   6   6    8.96    0.71
  -7  -6  -6    0.34    0.35
  -7  -6  -6    0.36    0.38
  -7   6  -6   -0.03    0.31
   7   6   6    0.98    0.45
  -8  -6  -6   11.49    0.87
  -8  -6  -6   11.26    0.97
   8   6   6   14.43    1.09
  -8   6  -6   12.57    0.87
  -9  -6  -6    3.31    0.68
  -9  -6  -6    3.16    0.70
  -9   6  -6    2.57    0.60
 -10  -6  -6   37.57    1.74
 -10  -6  -6   38.42    1.77
 -10   6  -6   35.93    1.62
 -11  -6  -6    3.06    0.79
 -11  -6  -6    1.40    0.97
 -11   6  -6    2.08    0.79
 -10  -7   6    2.89    0.86
 -10   7   6    1.46    0.73
  -9  -7   6    0.57    0.61
  -9   7   6   -0.49    0.51
  -8  -7   6   36.68    1.78
  -8   7   6   44.56    1.50
  -7  -7   6    2.19    0.46
  -7  -7   6    1.44    0.48
   7  -7  -6    2.46    0.49
   7   7  -6    2.81    0.65
  -7   7   6    1.66    0.39
  -6  -7   6   23.39    1.01
  -6  -7   6   21.16    0.97
   6  -7  -6   20.26    1.00
   6   7  -6   21.06    1.16
  -6   7   6   21.83    0.85
  -5  -7   6    4.23    0.52
   5  -7  -6    4.34    0.54
  -5  -7   6    3.72    0.42
   5   7  -6    3.36    0.58
  -5   7   6    4.53    0.42
   4  -7  -6   20.52    0.97
  -4  -7   6   19.60    0.75
  -4  -7   6   21.08    0.87
   4   7  -6   19.52    0.98
  -4   7   6   19.72    0.68
   3  -7  -6    5.03    0.58
  -3  -7   6    6.28    0.51
  -3   7   6    5.90    0.33
   3   7  -6    6.97    0.64
  -2  -7   6   22.15    0.78
   2  -7  -6   22.05    1.00
  -2   7   6   21.77    0.66
   2   7  -6   21.58    0.94
   1  -7  -6   14.03    0.83
  -1  -7   6   14.76    0.59
   1   7  -6   15.23    0.75
  -1   7   6   14.60    0.52
   0  -7  -6    3.84    0.53
   0  -7   6    3.15    0.33
   0   7  -6    3.19    0.39
  -1  -7  -6    9.19    0.73
   1  -7   6   11.20    0.44
  -1   7  -6    9.29    0.57
   1   7   6   10.57    0.50
  -2  -7  -6    8.28    0.64
  -2   7  -6    8.78    0.55
   2   7   6    9.68    0.52
  -3  -7  -6   27.56    1.20
   3   7   6   27.83    1.06
  -3   7  -6   26.91    0.97
  -4  -7  -6    0.12    0.30
  -4   7  -6    0.73    0.30
   4   7   6    0.64    0.29
  -5  -7  -6   10.22    0.83
  -5  -7  -6    9.73    0.42
  -5  -7  -6    9.93    0.44
   5   7   6    9.89    0.72
  -6  -7  -6   15.31    1.04
  -6  -7  -6   16.11    0.72
   6   7   6   15.86    0.98
  -7  -7  -6    0.81    0.40
  -7  -7  -6    1.06    0.55
  -7  -7  -6    1.44    0.47
   7   7   6    1.36    0.57
  -7   7  -6    0.89    0.41
  -8  -7  -6   33.64    1.63
  -8  -7  -6   37.45    1.45
  -8   7  -6   38.67    1.45
  -9  -7  -6    0.75    0.57
  -9  -7  -6    1.93    0.78
  -9   7  -6    1.30    0.60
 -10  -7  -6    2.21    0.79
 -10  -7  -6    1.45    0.71
 -10   7  -6    1.56    0.75
  -9  -8   6    2.62    0.73
  -9  -8   6    2.31    0.74
  -9   8   6    2.27    0.67
  -8  -8   6    1.97    0.67
  -8  -8   6    2.27    0.88
  -8   8   6    2.53    0.55
   7  -8  -6   11.17    0.84
  -7  -8   6   10.78    0.88
  -7  -8   6    8.01    0.86
  -7   8   6   10.59    0.75
  -6  -8   6   21.27    1.08
   6  -8  -6   21.29    1.02
  -6  -8   6   22.35    0.95
   6   8  -6   21.56    1.38
  -6   8   6   22.27    0.88
   5  -8  -6   11.60    0.84
  -5  -8   6   13.41    0.83
   5   8  -6   10.53    0.99
  -5   8   6   13.47    0.61
  -4  -8   6    7.79    0.65
   4  -8  -6    7.66    0.61
   4   8  -6    6.96    0.74
  -4   8   6    6.89    0.43
   3  -8  -6   24.91    1.12
  -3  -8   6   24.35    0.92
   3   8  -6   25.06    1.15
  -3   8   6   23.76    0.72
   2  -8  -6   11.76    0.82
  -2   8   6   11.97    0.46
   2   8  -6   11.44    0.81
   1  -8  -6    0.47    0.43
  -1  -8   6    0.55    0.29
   1   8  -6    0.09    0.34
   0  -8  -6   13.24    0.79
   0  -8   6   14.62    0.59
   1  -8   6    2.80    0.31
  -1  -8  -6    3.17    0.59
   1   8   6    3.02    0.32
  -1   8  -6    2.39    0.40
  -2  -8  -6    1.56    0.49
  -2   8  -6    1.69    0.35
   2   8   6    1.75    0.32
  -3  -8  -6   28.50    1.29
   3   8   6   28.91    1.07
  -3   8  -6   28.94    1.08
  -4  -8  -6   51.83    1.91
  -4   8  -6   57.14    1.67
   4   8   6   55.16    1.69
  -5  -8  -6   14.82    1.03
   5   8   6   14.18    0.91
  -5   8  -6   15.31    0.88
  -6  -8  -6   13.39    1.04
   6   8   6   12.38    1.07
  -7  -8  -6    0.91    0.56
  -7  -8  -6   -0.14    0.32
  -7  -8  -6    0.20    0.32
  -7   8  -6    0.16    0.45
  -8  -8  -6   31.39    1.60
  -9  -8  -6    0.20    0.67
  -9  -8  -6    0.43    0.95
  -9   8  -6   -0.42    0.70
  -8  -9   6   19.20    1.24
   7  -9  -6   10.66    0.91
  -7  -9   6    8.93    0.92
  -7   9   6    9.28    0.81
  -6  -9   6    0.91    0.54
   6  -9  -6    0.15    0.40
  -6   9   6    0.34    0.35
  -5  -9   6   15.21    0.96
   5  -9  -6   17.11    0.99
   5   9  -6   15.41    1.33
  -5   9   6   15.47    0.68
  -4  -9   6    6.73    0.71
   4  -9  -6    5.99    0.71
  -4   9   6    6.14    0.42
   4   9  -6    6.31    0.79
   3  -9  -6   12.62    0.85
  -3  -9   6   14.01    0.82
   3   9  -6   11.11    1.04
  -3   9   6   12.15    0.49
  -2  -9   6   41.01    1.27
   2  -9  -6   38.18    1.53
   2   9  -6   39.36    1.49
   1  -9  -6   35.25    1.44
   1   9  -6   35.63    1.37
   0  -9  -6    0.10    0.42
   0  -9   6    0.23    0.34
   0   9  -6    0.17    0.42
  -1  -9  -6   12.89    0.94
   1  -9   6   13.74    0.62
  -1   9  -6   11.74    0.82
  -2  -9  -6   41.48    1.66
   2   9   6   42.98    1.42
  -2   9  -6   43.93    1.44
  -3  -9  -6    1.39    0.55
   3   9   6    1.20    0.43
  -3   9  -6    1.38    0.45
  -4  -9  -6    8.52    0.85
  -4   9  -6    7.43    0.78
   4   9   6    9.55    0.88
  -5  -9  -6   21.81    1.26
  -5   9  -6   21.94    1.16
   5   9   6   23.79    1.28
  -6  -9  -6   12.15    0.96
  -6   9  -6   11.95    1.11
   6   9   6   11.13    1.17
  -7  -9  -6    4.72    0.99
  -7   9  -6    3.83    0.66
  -7   9  -6    5.05    0.81
  -8  -9  -6   11.42    1.21
  -8   9  -6   14.75    1.21
   6 -10  -6    0.61    0.58
  -6 -10   6    0.55    0.62
   5 -10  -6    1.42    0.54
  -5 -10   6    2.06    0.62
   4 -10  -6    0.97    0.52
  -4 -10   6    1.23    0.58
   4  10  -6   -0.43    0.87
   3 -10  -6   13.28    0.96
  -3 -10   6   14.44    0.93
   3  10  -6   13.65    1.27
   2 -10  -6   55.11    1.97
  -2 -10   6   58.91    1.70
   2  10  -6   55.49    1.98
  -1 -10   6    1.85    0.48
   1 -10  -6    1.87    0.55
   1  10  -6    2.31    0.62
   0 -10  -6   20.78    1.19
   0  10  -6   21.59    1.19
  -1 -10  -6    5.18    0.75
  -1  10  -6    5.81    0.66
  -2 -10  -6    1.55    0.58
   2  10   6    1.33    0.48
  -2  10  -6    0.78    0.53
  -3 -10  -6   41.48    1.74
   3  10   6   43.03    1.59
  -3  10  -6   42.25    1.57
  -4 -10  -6    7.61    0.95
   4  10   6   10.46    1.18
  -4  10  -6    9.56    1.08
  -5 -10  -6    6.05    0.89
   5  10   6    7.92    0.95
  -6 -10  -6    2.39    0.85
  -4 -11   6   18.67    1.19
   3 -11  -6    4.52    0.76
   2 -11  -6    7.96    0.89
   1 -11  -6    4.79    0.74
   0 -11  -6   -0.05    0.49
  -1 -11  -6   23.90    1.37
  -2 -11  -6   14.43    1.12
 -13   0   7    6.41    0.98
 -12   0   7    0.16    0.68
  11   0  -7   90.94    2.78
 -11   0   7   93.69    2.92
  10   0  -7   -0.45    0.45
 -10   0   7   -0.35    0.38
   9   0  -7   82.11    2.40
   8   0  -7    0.03    0.32
  -8   0   7   -0.05    0.29
   7   0  -7    4.39    0.51
  -7   0   7    5.18    0.48
   6   0  -7   -0.18    0.22
  -6   0   7    0.35    0.24
  -5   0   7    1.18    0.26
   5   0  -7    1.17    0.25
   4   0  -7    0.11    0.13
  -4   0   7   -0.03    0.16
   3   0  -7   47.67    1.23
  -3   0   7   45.85    1.34
   3   0  -7   46.48    1.32
  -2   0   7    0.01    0.12
   2   0  -7    0.23    0.13
   2   0  -7    0.12    0.14
   1   0  -7   27.44    0.85
   1   0  -7   27.11    0.76
  -1   0   7   25.78    0.83
   0   0  -7   -0.08    0.11
   0   0   7    0.05    0.08
   0   0  -7    0.06    0.12
  -1   0  -7    9.63    0.38
  -1   0  -7    9.33    0.43
   1   0   7    9.80    0.44
  -2   0  -7   -0.11    0.11
  -2   0  -7    0.03    0.15
  -3   0  -7  253.44    5.74
  -4   0  -7   -0.18    0.15
  -5   0  -7   95.18    2.48
  -6   0  -7   -0.18    0.21
  -7   0  -7   38.15    1.34
  -8   0  -7   -0.18    0.30
  -9   0  -7  110.41    3.12
 -10   0  -7   -0.26    0.37
 -11   0  -7   40.61    1.76
 -12   0  -7   -1.00    0.68
 -13   0  -7    4.16    0.98
 -13  -1   7   40.03    2.10
 -13   1   7   38.65    2.01
 -12  -1   7   -0.81    0.62
  12  -1  -7    0.10    0.83
 -12   1   7    0.85    0.74
  11  -1  -7   16.00    1.24
 -11  -1   7   16.53    1.20
  11   1  -7   16.59    1.29
 -11   1   7   18.30    1.18
 -10  -1   7   17.55    1.12
  10  -1  -7   17.29    1.10
 -10   1   7   17.69    1.08
  10   1  -7   17.78    1.16
  -9  -1   7   60.05    2.03
   9  -1  -7   62.46    1.87
   9   1  -7   59.54    1.97
  -9   1   7   61.54    2.06
  -8  -1   7    4.25    0.49
   8  -1  -7    4.25    0.48
  -8   1   7    5.07    0.57
   8   1  -7    3.91    0.54
   7  -1  -7  151.32    3.66
  -7  -1   7  151.86    3.82
   7   1  -7  144.98    3.73
  -7   1   7  143.52    3.76
   6  -1  -7   16.09    0.70
  -6  -1   7   15.39    0.78
  -6   1   7   15.38    0.75
  -5  -1   7    9.37    0.58
   5  -1  -7    9.70    0.51
   5   1  -7   10.02    0.57
  -5   1   7    9.87    0.56
  -4  -1   7  188.36    4.44
   4  -1  -7  179.91    4.31
   4  -1  -7  185.78    4.34
   4   1  -7  185.75    4.42
  -4   1   7  186.57    4.40
   3  -1  -7  225.11    5.68
  -3  -1   7  247.71    5.69
   3  -1  -7  249.33    5.62
  -3   1   7  254.66    5.67
   3   1  -7  251.38    5.69
   2  -1  -7  143.14    3.35
   2  -1  -7  144.52    3.37
  -2  -1   7  140.63    3.41
   2   1  -7  140.29    3.42
   2   1  -7  146.60    3.26
  -2   1   7  142.66    3.39
   1  -1  -7  151.59    3.59
  -1  -1   7  152.86    3.63
   1  -1  -7  161.17    3.58
  -1   1   7  148.21    3.59
   1   1  -7  150.40    3.64
   1   1  -7  159.01    3.46
   0  -1   7    3.01    0.27
   0  -1  -7    3.33    0.27
   0  -1  -7    3.33    0.27
   0   1  -7    2.98    0.28
   0   1  -7    3.22    0.19
   0   1   7    2.97    0.25
  -1  -1  -7  437.26    9.84
  -1  -1  -7  444.55    9.82
  -1   1  -7  435.29    9.87
  -1   1  -7  449.64    9.70
   1   1   7  440.71    9.85
  -2  -1  -7    0.29    0.17
  -2  -1  -7    0.18    0.14
  -2   1  -7    0.08    0.14
  -2   1  -7    0.09    0.13
  -3  -1  -7  174.70    4.17
  -3  -1  -7  176.74    4.18
  -3  -1  -7  180.05    4.14
  -4  -1  -7    7.04    0.44
  -4  -1  -7    7.09    0.44
  -5  -1  -7    3.54    0.39
  -5   1  -7    3.50    0.38
  -6  -1  -7   12.95    0.70
  -6   1  -7   14.00    0.70
  -7  -1  -7  114.47    3.04
  -7   1  -7  114.93    3.04
  -8  -1  -7    1.44    0.42
  -8   1  -7    0.74    0.35
  -9  -1  -7   18.45    0.97
  -9   1  -7   18.78    1.01
 -10  -1  -7   22.34    1.20
 -10   1  -7   20.96    1.19
 -11  -1  -7    4.42    0.79
 -11   1  -7    4.34    0.74
 -12  -1  -7    0.88    0.76
 -12   1  -7    1.03    0.72
 -13   1  -7    2.62    1.45
 -13   2   7    2.36    0.90
 -12  -2   7    0.54    0.74
  12  -2  -7    1.24    0.96
 -12   2   7   -0.28    0.64
 -11  -2   7    2.84    0.66
  11  -2  -7    2.70    0.65
 -11   2   7    2.49    0.65
  10  -2  -7    4.71    0.62
 -10  -2   7    5.73    0.73
  10   2  -7    5.20    0.78
 -10   2   7    4.82    0.65
  -9  -2   7    1.00    0.45
   9  -2  -7    0.89    0.43
  -9   2   7    0.49    0.41
   9   2  -7    1.73    0.52
   8  -2  -7  103.86    2.63
  -8  -2   7   99.39    2.87
   8   2  -7   98.27    2.82
  -8   2   7  102.52    2.81
   7  -2  -7   11.68    0.62
  -7  -2   7   11.07    0.73
  -7   2   7   11.51    0.68
   7   2  -7   11.55    0.72
   6  -2  -7   57.63    1.59
  -6  -2   7   58.52    1.79
   6   2  -7   58.18    1.75
  -6   2   7   58.64    1.72
   5  -2  -7   26.15    0.84
  -5  -2   7   25.28    0.98
   5  -2  -7   25.98    0.90
   5   2  -7   25.47    0.98
  -5   2   7   27.13    0.94
   4  -2  -7  153.37    3.61
  -4  -2   7  154.37    3.78
   4  -2  -7  152.62    3.69
   4   2  -7  155.43    3.79
  -4   2   7  157.77    3.72
   3  -2  -7    2.44    0.29
   3  -2  -7    2.80    0.25
  -3  -2   7    2.21    0.28
  -3   2   7    2.34    0.27
   3   2  -7    2.93    0.34
   2  -2  -7  162.67    3.65
   2  -2  -7  146.64    3.81
  -2  -2   7  160.79    3.75
   2   2  -7  159.20    3.77
  -2   2   7  159.09    3.70
   1  -2  -7   21.06    0.65
   1  -2  -7   19.91    0.71
  -1  -2   7   19.76    0.70
  -1   2   7   20.43    0.68
   1   2  -7   20.55    0.73
   0  -2  -7   47.84    1.33
   0  -2  -7   47.60    1.27
   0  -2   7   49.39    1.32
   0   2  -7   48.22    1.34
   0   2   7   48.11    1.30
  -1  -2  -7   51.26    1.39
  -1  -2  -7   49.98    1.33
  -1  -2  -7   48.04    1.31
   1   2   7   51.42    1.36
  -1   2  -7   50.26    1.14
  -1   2  -7   50.38    1.38
  -2  -2  -7   71.57    1.83
  -2  -2  -7   68.92    1.81
  -2   2  -7   73.90    1.66
  -2   2  -7   70.12    1.86
  -3  -2  -7   33.72    1.04
  -3  -2  -7   35.26    1.06
  -3  -2  -7   35.16    1.09
  -4  -2  -7    0.98    0.22
  -4  -2  -7    1.68    0.31
  -5  -2  -7   33.64    1.14
  -5  -2  -7   34.92    1.17
  -6  -2  -7   14.40    0.74
  -6   2  -7   14.20    0.72
  -7  -2  -7   -0.30    0.25
  -7   2  -7   -0.17    0.24
  -8  -2  -7   -0.46    0.30
  -8   2  -7   -0.03    0.29
  -9  -2  -7    1.25    0.43
  -9   2  -7   -0.47    0.35
 -10  -2  -7   19.51    1.17
 -10   2  -7   18.28    1.03
 -11  -2  -7   12.88    1.15
 -11   2  -7   11.86    1.09
 -12  -2  -7   19.51    1.48
 -12   2  -7   18.44    1.47
 -12   3   7    6.10    0.91
 -11  -3   7    0.37    0.59
 -11   3   7    0.33    0.56
  10  -3  -7    7.06    0.75
 -10  -3   7    5.32    0.72
 -10   3   7    5.49    0.72
   9  -3  -7   21.76    0.89
  -9  -3   7   18.77    1.08
  -9   3   7   17.38    1.00
   9   3  -7   18.23    1.16
  -8  -3   7   14.42    0.90
   8  -3  -7   15.38    0.70
  -8   3   7   14.94    0.87
   8   3  -7   14.05    0.90
  -7  -3   7   -0.35    0.29
   7  -3  -7   -0.06    0.21
  -7   3   7   -0.06    0.24
   7   3  -7   -0.09    0.32
   6  -3  -7   95.72    2.53
   6  -3  -7   95.90    2.32
  -6  -3   7   93.02    2.62
   6   3  -7   98.75    2.64
  -6   3   7   94.70    2.51
  -5  -3   7   20.94    0.87
   5  -3  -7   20.17    0.65
   5  -3  -7   18.72    0.80
   5   3  -7   20.85    0.90
  -5   3   7   21.15    0.80
  -4  -3   7   16.92    0.74
   4  -3  -7   16.93    0.54
   4  -3  -7   17.16    0.69
  -4   3   7   17.87    0.67
   4   3  -7   17.27    0.76
   3  -3  -7  173.04    4.18
  -3  -3   7  173.23    4.19
   3  -3  -7  180.73    3.97
   3   3  -7  178.82    4.24
  -3   3   7  174.95    4.11
   2  -3  -7    9.79    0.52
  -2  -3   7    9.98    0.49
   2  -3  -7   10.83    0.36
  -2   3   7   10.56    0.45
   2   3  -7    9.65    0.52
  -1  -3   7  139.62    3.39
   1  -3  -7  146.24    3.24
   1  -3  -7  144.88    3.46
  -1   3   7  137.78    3.33
   1   3  -7  144.91    3.45
   0  -3  -7  197.35    4.62
   0  -3  -7  205.44    4.81
   0  -3   7  202.98    4.73
   0  -3  -7  203.88    4.62
   0   3   7  211.14    4.72
   0   3  -7  212.26    4.80
  -1  -3  -7   15.58    0.66
  -1  -3  -7   15.47    0.54
  -1  -3  -7   15.16    0.53
  -1   3  -7   15.25    0.61
  -2  -3  -7  141.34    3.24
  -2  -3  -7  130.80    3.21
  -2  -3  -7  130.04    3.33
  -2   3  -7  138.80    3.30
  -2   3  -7  141.83    3.02
  -3  -3  -7    8.56    0.45
  -3  -3  -7    7.67    0.51
  -3  -3  -7    8.75    0.45
  -4  -3  -7   74.52    2.12
  -4  -3  -7   78.99    2.06
  -4  -3  -7   80.58    2.08
  -5  -3  -7   28.36    1.03
  -5  -3  -7   27.90    1.07
  -6  -3  -7   21.85    0.98
  -6  -3  -7   21.58    0.92
  -6   3  -7   21.45    0.88
  -7  -3  -7   11.17    0.76
  -7  -3  -7   10.63    0.72
  -7   3  -7    9.22    0.66
  -8  -3  -7   10.78    0.82
  -8   3  -7   11.20    0.77
  -9  -3  -7    0.65    0.43
  -9   3  -7   -0.08    0.39
 -10  -3  -7    1.73    0.57
 -10   3  -7    1.50    0.53
 -11  -3  -7   35.91    1.73
 -11   3  -7   36.17    1.69
 -12  -3  -7   -1.06    0.78
 -12   3  -7    0.66    0.76
 -12  -4   7   33.84    1.94
 -12   4   7   35.13    1.86
 -11  -4   7   -0.35    0.64
 -11   4   7   -0.55    0.58
 -10  -4   7    2.88    0.66
 -10   4   7    1.28    0.54
  -9  -4   7   14.97    1.05
  -9   4   7   14.48    0.93
   9   4  -7   13.77    1.11
   8   4  -7   15.54    1.03
  -8   4   7   15.45    0.85
   7  -4  -7    2.35    0.36
  -7  -4   7    2.04    0.44
   7   4  -7    3.12    0.49
  -7   4   7    2.40    0.39
  -6  -4   7   20.40    0.93
   6  -4  -7   19.68    0.87
  -6   4   7   20.88    0.84
   6   4  -7   20.21    0.96
   5  -4  -7    0.76    0.29
  -5  -4   7    0.93    0.30
   5   4  -7    0.65    0.24
  -5   4   7    0.92    0.23
   4  -4  -7    3.16    0.38
  -4  -4   7    2.73    0.35
  -4   4   7    2.84    0.31
   4   4  -7    2.06    0.35
   3  -4  -7   17.09    0.74
  -3  -4   7   16.59    0.69
  -3   4   7   16.95    0.62
   3   4  -7   17.12    0.75
   2  -4  -7   25.59    0.94
  -2  -4   7   25.30    0.86
   2   4  -7   27.05    0.95
  -2   4   7   26.32    0.80
  -1  -4   7   19.63    0.49
  -1  -4   7   18.22    0.66
   1  -4  -7   19.92    0.77
  -1   4   7   18.90    0.64
   1   4  -7   18.31    0.73
   0  -4  -7   58.76    1.67
   0   4  -7   56.74    1.59
   0   4   7   58.68    1.51
  -1  -4  -7    0.22    0.10
  -1  -4  -7    0.13    0.23
  -1  -4  -7    0.24    0.10
  -1   4  -7    0.30    0.18
  -2  -4  -7  202.18    4.54
  -2  -4  -7  197.61    4.53
  -2  -4  -7  193.03    4.76
  -2   4  -7  202.09    4.67
  -3  -4  -7    1.65    0.34
  -3  -4  -7    1.27    0.22
  -3  -4  -7    0.98    0.21
  -3   4  -7    1.03    0.24
  -4  -4  -7    0.11    0.20
  -4  -4  -7    0.27    0.27
  -4  -4  -7    0.16    0.21
  -5  -4  -7   10.17    0.62
  -5  -4  -7    9.31    0.68
  -6  -4  -7   65.62    1.91
  -6  -4  -7   63.36    2.00
   6   4   7   64.04    1.89
  -7  -4  -7    2.56    0.51
  -7  -4  -7    3.40    0.48
  -7   4  -7    2.15    0.41
  -8  -4  -7  235.60    5.95
  -8  -4  -7  236.36    5.86
  -8   4  -7  242.72    5.81
  -9  -4  -7   23.30    1.22
  -9  -4  -7   23.85    1.25
  -9   4  -7   22.62    1.16
 -10  -4  -7    4.27    0.74
 -10  -4  -7    5.95    0.80
 -10   4  -7    5.73    0.75
 -11  -4  -7    4.20    0.90
 -11  -4  -7    5.45    0.75
 -11   4  -7    5.97    0.86
 -12  -4  -7   34.37    1.70
 -12  -4  -7   39.86    2.13
 -12   4  -7   40.14    1.97
 -11  -5   7   10.14    1.14
 -11   5   7   10.07    1.03
 -10  -5   7   44.57    1.88
 -10   5   7   45.45    1.78
  -9  -5   7   15.77    1.08
  -9   5   7   15.22    1.00
  -8  -5   7   20.40    1.10
  -8   5   7   19.53    0.99
   8   5  -7   20.69    1.15
   7  -5  -7   17.84    0.90
  -7  -5   7   17.54    0.95
   7   5  -7   16.27    1.03
  -7   5   7   16.34    0.81
  -6  -5   7    1.69    0.37
   6  -5  -7    1.83    0.34
   6   5  -7    1.79    0.42
  -6   5   7    1.93    0.31
   5  -5  -7    5.19    0.52
  -5  -5   7    4.11    0.46
   5   5  -7    5.03    0.57
  -5   5   7    5.52    0.43
   4  -5  -7   95.97    2.58
  -4  -5   7   97.22    2.52
  -4   5   7   98.05    2.40
   4   5  -7   95.39    2.61
   3  -5  -7   20.13    0.87
  -3  -5   7   20.03    0.78
  -3   5   7   19.81    0.69
   2  -5  -7   17.70    0.77
  -2  -5   7   17.52    0.67
  -2  -5   7   18.44    0.59
   2   5  -7   18.61    0.78
  -2   5   7   17.42    0.61
   1  -5  -7   20.58    0.88
  -1  -5   7   21.40    0.56
   1   5  -7   20.35    0.81
  -1   5   7   21.20    0.68
   0  -5  -7  123.92    3.25
   0   5   7  130.85    3.04
   0   5  -7  128.85    3.16
  -1  -5  -7   37.48    1.26
  -1   5  -7   37.35    1.16
  -2  -5  -7   56.05    1.35
  -2  -5  -7   55.68    1.72
  -2  -5  -7   57.42    1.35
  -2   5  -7   58.88    1.61
  -3  -5  -7    2.74    0.28
  -3  -5  -7    3.10    0.31
  -3  -5  -7    3.42    0.42
  -3   5  -7    2.86    0.33
  -4  -5  -7   70.14    1.78
  -4  -5  -7   65.84    1.77
  -4  -5  -7   67.32    2.01
   4   5   7   63.42    1.87
  -5  -5  -7   -0.20    0.25
  -5  -5  -7    0.32    0.34
  -5  -5  -7   -0.26    0.24
   5   5   7    0.64    0.28
  -6  -5  -7  126.91    3.61
  -6  -5  -7  146.85    3.47
  -6  -5  -7  136.93    3.47
   6   5   7  135.07    3.50
  -7  -5  -7   39.44    1.58
  -7  -5  -7   40.11    1.47
   7   5   7   41.99    1.48
  -7   5  -7   39.59    1.41
  -8  -5  -7    6.12    0.69
  -8  -5  -7    4.60    0.68
  -8   5  -7    6.57    0.69
   8   5   7    5.47    0.69
  -9  -5  -7   10.57    1.04
  -9  -5  -7    8.81    0.92
  -9   5  -7    8.65    0.91
 -10  -5  -7   68.25    2.47
 -10  -5  -7   72.25    2.50
 -10   5  -7   71.56    2.37
 -11  -5  -7    7.40    1.07
 -11   5  -7    7.76    0.92
 -11  -6   7   15.19    1.58
 -11   6   7   15.96    1.43
 -10  -6   7    1.96    0.72
 -10   6   7    0.21    0.56
  -9  -6   7    4.06    0.67
  -9   6   7    2.39    0.54
  -8  -6   7    1.33    0.53
  -8   6   7    1.43    0.44
   7  -6  -7    0.50    0.35
  -7  -6   7    0.52    0.37
   7   6  -7    0.07    0.50
  -7   6   7    0.27    0.30
   6  -6  -7   -0.10    0.24
  -6  -6   7    0.49    0.34
  -6   6   7    0.31    0.27
   6   6  -7   -0.09    0.39
   5  -6  -7   54.18    1.75
  -5  -6   7   55.94    1.66
  -5   6   7   56.16    1.55
   5   6  -7   55.80    1.82
  -4  -6   7    0.39    0.25
  -4  -6   7    0.27    0.27
   4  -6  -7    0.84    0.33
  -4   6   7    0.18    0.18
   4   6  -7    0.72    0.36
  -3  -6   7   11.70    0.58
   3  -6  -7   12.71    0.74
  -3  -6   7   11.93    0.56
  -3   6   7   11.87    0.49
   3   6  -7   11.34    0.72
   2  -6  -7    1.04    0.33
  -2  -6   7    1.14    0.25
  -2  -6   7    0.60    0.20
  -2   6   7    0.75    0.17
   2   6  -7    0.68    0.32
  -1  -6   7   15.38    0.49
   1  -6  -7   12.99    0.75
   1   6  -7   14.69    0.72
  -1   6   7   14.32    0.54
   0  -6   7   26.13    0.61
   0  -6  -7   25.24    1.06
   0   6  -7   25.08    0.94
  -1  -6  -7   45.47    1.55
  -1   6  -7   48.06    1.42
  -2  -6  -7    3.25    0.48
  -2   6  -7    2.95    0.36
  -3  -6  -7    7.01    0.66
   3   6   7    8.70    0.56
  -3   6  -7    7.99    0.54
  -4  -6  -7    3.91    0.35
  -4  -6  -7    4.51    0.38
  -4  -6  -7    4.79    0.61
  -4   6  -7    4.44    0.66
   4   6   7    4.46    0.53
  -5  -6  -7   22.21    1.09
  -5  -6  -7   23.80    0.89
  -5  -6  -7   25.75    0.90
   5   6   7   25.11    1.02
  -6  -6  -7   19.35    0.90
  -6  -6  -7   19.09    1.09
  -6  -6  -7   20.05    0.92
   6   6   7   20.16    0.99
  -7  -6  -7    0.41    0.43
  -7  -6  -7    0.68    0.45
  -7  -6  -7    0.82    0.44
  -7   6  -7    0.29    0.35
   7   6   7    0.69    0.48
  -8  -6  -7   12.19    0.98
  -8  -6  -7   11.15    0.94
   8   6   7   11.89    1.05
  -8   6  -7   12.57    0.85
  -9  -6  -7    9.58    0.88
  -9  -6  -7    9.98    1.00
  -9   6  -7   10.63    0.92
 -10  -6  -7    1.84    0.78
 -10   6  -7    0.26    0.66
 -11  -6  -7    8.65    1.22
 -11  -6  -7    4.57    0.89
 -11   6  -7    7.81    1.03
 -10  -7   7   29.70    1.72
 -10   7   7   28.52    1.54
  -9  -7   7   30.45    1.56
  -9   7   7   33.36    1.44
  -8  -7   7    3.21    0.64
  -8   7   7    3.68    0.55
  -7  -7   7   26.07    1.20
  -7  -7   7   24.22    1.16
   7  -7  -7   24.03    1.09
  -7   7   7   24.75    1.03
   7   7  -7   23.39    1.54
   6  -7  -7   18.42    0.98
  -6  -7   7   18.69    0.95
  -6  -7   7   17.65    0.93
  -6   7   7   17.17    0.79
   6   7  -7   17.18    1.15
   5  -7  -7   49.73    1.68
  -5  -7   7   51.02    1.54
  -5  -7   7   52.16    1.58
  -5   7   7   51.21    1.45
   5   7  -7   51.08    1.79
  -4  -7   7   26.02    0.96
  -4  -7   7   24.60    0.90
   4  -7  -7   25.01    1.10
  -4   7   7   24.72    0.84
   4   7  -7   26.48    1.16
   3  -7  -7  142.71    3.80
  -3  -7   7  150.90    3.52
  -3   7   7  146.34    3.43
   3   7  -7  148.94    3.78
   2  -7  -7    1.94    0.46
  -2  -7   7    2.34    0.33
  -2   7   7    1.48    0.22
   2   7  -7    1.43    0.40
   1  -7  -7   77.18    2.32
  -1  -7   7   81.19    1.90
   1   7  -7   78.47    2.20
  -1   7   7   80.28    1.97
   0  -7  -7   50.42    1.67
   0  -7   7   52.17    1.21
   0   7  -7   48.90    1.65
  -1  -7  -7   11.63    0.78
  -1   7  -7   11.27    0.67
  -2  -7  -7    6.04    0.66
  -2   7  -7    7.13    0.58
  -3  -7  -7   53.17    1.82
   3   7   7   53.16    1.57
  -4  -7  -7   11.22    0.83
  -4   7  -7   11.43    0.73
   4   7   7   13.96    0.77
  -5  -7  -7    9.32    0.43
  -5  -7  -7   10.10    0.85
  -5   7  -7    9.55    0.73
   5   7   7   10.27    0.76
  -6  -7  -7    0.54    0.32
  -6  -7  -7    0.70    0.31
  -6  -7  -7   -0.07    0.44
   6   7   7    1.71    0.51
  -7  -7  -7    2.86    0.49
  -7  -7  -7    2.12    0.54
  -7  -7  -7    2.01    0.57
  -7   7  -7    2.81    0.50
   7   7   7    2.22    0.64
  -8  -7  -7    2.89    0.69
  -8  -7  -7    2.31    0.57
  -8  -7  -7    2.21    0.75
  -8   7  -7    1.73    0.80
  -9  -7  -7    4.24    0.76
  -9  -7  -7    4.09    0.86
  -9   7  -7    5.25    0.73
 -10  -7  -7    2.79    0.72
 -10  -7  -7    2.04    0.87
 -10   7  -7    1.16    0.79
  -9  -8   7    8.62    0.95
  -9  -8   7    8.85    1.01
  -9   8   7    9.82    1.14
  -8  -8   7    0.51    0.62
   8  -8  -7   -0.25    0.40
  -8  -8   7   -1.59    0.68
  -8   8   7    0.29    0.52
  -7  -8   7   31.12    1.38
   7  -8  -7   32.01    1.38
  -7  -8   7   29.97    1.32
  -7   8   7   31.93    1.22
   6  -8  -7    0.47    0.48
  -6  -8   7    0.72    0.47
  -6  -8   7    0.71    0.38
   6   8  -7    0.53    0.65
  -6   8   7    0.76    0.34
   5  -8  -7   44.47    1.62
  -5  -8   7   45.46    1.49
  -5  -8   7   43.40    1.33
  -5   8   7   44.01    1.30
   5   8  -7   41.98    1.73
  -4  -8   7    3.90    0.50
   4  -8  -7    3.98    0.58
   4   8  -7    4.36    0.65
  -4   8   7    5.13    0.42
   3  -8  -7    0.21    0.31
  -3  -8   7   -0.26    0.33
   3   8  -7    0.07    0.42
  -3   8   7   -0.06    0.18
   2  -8  -7    6.02    0.68
  -2  -8   7    6.24    0.54
  -2   8   7    5.64    0.39
   2   8  -7    4.71    0.60
  -1  -8   7   78.52    1.88
   1  -8  -7   71.97    2.31
   1   8  -7   78.85    2.23
   0  -8   7   12.44    0.50
   0  -8  -7   11.97    0.85
   0   8  -7   11.31    0.76
  -1  -8  -7   17.38    0.95
  -1   8  -7   17.83    0.88
  -2  -8  -7   12.28    0.90
  -2   8  -7   12.88    0.78
  -3  -8  -7   10.69    0.86
   3   8   7   11.81    0.73
  -3   8  -7   10.69    0.75
  -4  -8  -7    0.08    0.43
  -4   8  -7    0.17    0.39
   4   8   7    0.74    0.45
  -5  -8  -7    8.60    0.77
  -5   8  -7    9.24    0.85
   5   8   7   10.14    0.86
  -6  -8  -7   14.34    1.06
   6   8   7   18.68    1.15
  -6   8  -7   14.92    1.05
  -7  -8  -7    4.28    0.79
  -7   8  -7    4.90    0.64
  -8  -8  -7   -0.04    0.52
  -8   8  -7    0.62    0.58
  -9  -8  -7   26.55    1.64
  -9   8  -7   26.31    1.52
   8  -9  -7   -0.27    0.50
  -8  -9   7    0.23    0.63
  -7  -9   7   27.28    1.36
   7  -9  -7   27.15    1.36
  -6  -9   7    2.91    0.64
   6  -9  -7    2.99    0.59
  -6   9   7    2.01    0.44
  -5  -9   7    1.96    0.56
   5  -9  -7    0.93    0.53
  -5   9   7    2.41    0.36
  -4  -9   7   -0.09    0.46
   4  -9  -7    0.16    0.44
   4   9  -7    1.02    0.66
  -4   9   7    0.07    0.24
  -3  -9   7   42.20    1.35
   3  -9  -7   41.29    1.60
  -3   9   7   41.74    1.16
   3   9  -7   42.49    1.69
   2  -9  -7   11.66    0.88
   2   9  -7   10.03    0.89
   1  -9  -7    0.63    0.42
   1   9  -7   -1.12    0.47
   0  -9  -7    6.42    0.74
   0   9  -7    8.29    0.85
  -1  -9  -7   30.85    1.39
  -1   9  -7   29.10    1.23
  -2  -9  -7    1.09    0.51
  -2   9  -7   -0.08    0.40
  -3  -9  -7   18.46    1.16
  -3   9  -7   19.29    1.05
  -4  -9  -7   47.04    1.85
  -4   9  -7   46.52    1.62
   4   9   7   44.46    1.63
  -5  -9  -7    3.45    0.67
  -5   9  -7    4.20    0.68
   5   9   7    3.40    0.74
  -6  -9  -7    1.37    0.63
  -6   9  -7    2.34    0.70
  -7   9  -7   15.47    1.75
  -8  -9  -7    1.61    0.68
  -8   9  -7    1.58    0.73
  -6 -10   7    1.57    0.68
   6 -10  -7    2.04    0.78
   5 -10  -7    1.72    0.56
  -5 -10   7    2.02    0.66
   4 -10  -7    6.32    0.78
  -4 -10   7    8.26    0.89
   3 -10  -7    2.12    0.55
   3  10  -7    1.32    0.84
   2 -10  -7    6.86    0.82
   2  10  -7   10.39    1.18
   1 -10  -7    4.85    0.71
   1  10  -7    5.96    0.79
   0 -10  -7   18.22    1.16
   0  10  -7   18.56    1.21
  -1 -10  -7    0.43    0.52
  -1  10  -7    1.53    0.60
  -2 -10  -7   20.88    1.16
  -2  10  -7   20.35    1.23
  -3 -10  -7   24.29    1.38
  -3  10  -7   23.98    1.31
  -4 -10  -7    1.46    0.67
  -4  10  -7    3.05    0.91
  -6 -10  -7   26.73    1.57
   1 -11  -7   -0.63    0.61
   0 -11  -7   20.31    1.45
  -3 -11  -7    8.37    1.05
 -13   0   8    2.33    1.03
 -12   0   8    7.45    0.96
  11   0  -8    1.91    0.74
 -11   0   8    0.18    0.49
 -10   0   8   19.46    1.13
  10   0  -8   18.76    1.15
   9   0  -8   -0.86    0.42
  -9   0   8   -0.08    0.33
  -8   0   8   15.37    0.89
   8   0  -8   15.00    0.87
  -7   0   8    0.02    0.29
   7   0  -8    0.10    0.29
  -6   0   8  129.20    3.31
   6   0  -8  125.73    3.23
   5   0  -8   -0.09    0.22
  -5   0   8   -0.17    0.21
   4   0  -8   69.16    1.85
  -4   0   8   65.12    1.86
   3   0  -8    0.19    0.14
   3   0  -8   -0.09    0.15
  -3   0   8    0.09    0.16
   2   0  -8   16.59    0.56
  -2   0   8   16.35    0.63
   2   0  -8   16.45    0.65
   1   0  -8   -0.10    0.12
   1   0  -8    0.00    0.13
  -1   0   8    0.22    0.14
   0   0  -8   32.85    0.92
   0   0   8   33.43    1.02
   0   0  -8   34.37    1.03
  -1   0  -8    0.03    0.14
  -1   0  -8    0.10    0.13
   1   0   8    0.15    0.13
  -2   0  -8    4.81    0.36
  -2   0  -8    4.58    0.31
  -3   0  -8   -0.13    0.17
  -3   0  -8    0.41    0.18
  -4   0  -8   61.94    1.73
  -5   0  -8    0.01    0.20
  -6   0  -8   13.72    0.73
  -7   0  -8    0.18    0.28
  -8   0  -8   88.83    2.57
  -9   0  -8    0.00    0.36
 -10   0  -8   64.97    2.23
 -11   0  -8   -0.34    0.52
 -12   0  -8    3.47    0.84
 -12  -1   8    5.26    0.86
  12  -1  -8    5.69    1.04
 -12   1   8    8.09    1.00
  11  -1  -8    7.17    0.84
 -11  -1   8    6.35    0.83
 -11   1   8    6.66    0.79
 -10  -1   8   35.56    1.58
  10  -1  -8   39.20    1.50
  10   1  -8   38.49    1.64
 -10   1   8   38.05    1.59
  -9  -1   8   30.99    1.39
   9  -1  -8   33.67    1.28
   9   1  -8   34.27    1.40
  -9   1   8   29.92    1.53
   8  -1  -8  177.69    4.37
  -8  -1   8  179.04    4.58
   8   1  -8  180.45    4.50
  -8   1   8  175.59    4.53
   7  -1  -8    0.41    0.31
  -7  -1   8   -0.08    0.28
  -7   1   8    0.43    0.29
   7   1  -8    0.13    0.31
  -6  -1   8   19.10    0.85
   6  -1  -8   18.67    0.79
   6   1  -8   19.14    0.86
  -6   1   8   19.13    0.86
   5  -1  -8   34.73    1.12
   5  -1  -8   34.39    1.07
  -5  -1   8   32.96    1.18
   5   1  -8   34.35    1.17
  -5   1   8   34.60    1.16
   4  -1  -8  200.55    4.68
  -4  -1   8  196.34    4.77
   4  -1  -8  196.74    4.65
  -4   1   8  200.86    4.74
   4   1  -8  203.75    4.77
  -3  -1   8   24.49    0.89
   3  -1  -8   25.22    0.81
   3  -1  -8   24.24    0.83
   3   1  -8   25.40    0.89
  -3   1   8   25.06    0.86
   2  -1  -8  336.36    7.70
   2  -1  -8  340.49    7.67
  -2  -1   8  341.78    7.76
   2   1  -8  338.76    7.77
   2   1  -8  347.20    7.57
  -2   1   8  343.04    7.73
   1  -1  -8    5.83    0.34
  -1  -1   8    6.09    0.38
   1  -1  -8    7.03    0.38
  -1   1   8    5.77    0.36
   1   1  -8    6.18    0.28
   1   1  -8    5.32    0.38
   0  -1  -8   10.60    0.47
   0  -1   8    9.76    0.48
   0  -1  -8   10.77    0.48
   0   1  -8   11.02    0.37
   0   1  -8   10.59    0.51
   0   1   8    9.99    0.47
  -1  -1  -8    0.05    0.16
  -1  -1  -8    0.15    0.14
  -1   1  -8    0.16    0.13
   1   1   8    0.07    0.14
  -1   1  -8    0.25    0.16
  -2  -1  -8  210.82    4.95
  -2  -1  -8  208.85    4.91
  -2   1  -8  208.41    4.97
  -2   1  -8  223.21    4.80
  -3  -1  -8    4.46    0.37
  -3  -1  -8    4.77    0.39
  -3   1  -8    5.28    0.39
  -3   1  -8    5.48    0.34
  -4  -1  -8    2.14    0.32
  -4  -1  -8    1.51    0.26
  -5  -1  -8  266.40    6.05
  -5  -1  -8  255.95    6.08
  -5   1  -8  255.40    6.08
  -6  -1  -8    5.87    0.52
  -6   1  -8    6.49    0.48
  -7  -1  -8    2.78    0.43
  -7   1  -8    4.61    0.53
  -8  -1  -8   24.64    1.13
  -8   1  -8   23.06    1.07
  -9  -1  -8    5.65    0.66
  -9   1  -8    6.13    0.65
 -10  -1  -8    7.31    0.86
 -10   1  -8    7.27    0.79
 -11  -1  -8   -0.04    0.57
 -11   1  -8    1.55    0.58
 -12  -1  -8   17.21    1.44
 -12   1  -8   16.10    1.41
 -12  -2   8    3.48    0.78
 -12   2   8    4.23    0.85
  11  -2  -8    9.07    1.05
 -11  -2   8   11.08    1.04
 -11   2   8    9.23    1.05
 -10  -2   8   30.95    1.45
  10  -2  -8   32.50    1.33
  10   2  -8   28.57    1.49
 -10   2   8   30.75    1.43
  -9  -2   8    0.27    0.41
   9  -2  -8    0.57    0.42
   9   2  -8    0.69    0.51
  -8  -2   8   76.96    2.43
   8  -2  -8   78.70    2.13
  -8   2   8   75.60    2.29
   8   2  -8   77.52    2.32
   7  -2  -8    0.66    0.29
  -7  -2   8    0.69    0.34
  -7   2   8    0.81    0.31
   7   2  -8    0.65    0.38
  -6  -2   8    1.26    0.33
   6  -2  -8    1.73    0.30
   6   2  -8    1.71    0.37
  -6   2   8    1.73    0.33
   5  -2  -8    0.53    0.24
   5  -2  -8    0.45    0.21
  -5  -2   8   -0.05    0.21
  -5   2   8    0.47    0.23
   5   2  -8    0.79    0.25
  -4  -2   8    0.55    0.21
   4  -2  -8    0.37    0.16
   4  -2  -8    0.56    0.19
  -4   2   8    0.16    0.19
   4   2  -8    0.07    0.21
   3  -2  -8   54.55    1.50
   3  -2  -8   52.66    1.43
  -3  -2   8   54.19    1.55
   3   2  -8   54.97    1.58
  -3   2   8   54.35    1.51
   2  -2  -8   13.78    0.58
  -2  -2   8   13.96    0.60
   2  -2  -8   13.80    0.52
  -2   2   8   13.30    0.56
   2   2  -8   13.79    0.63
   1  -2  -8   21.54    0.70
  -1  -2   8   20.01    0.74
   1  -2  -8   20.53    0.74
   1   2  -8   20.90    0.78
  -1   2   8   20.50    0.71
   0  -2   8  141.89    3.45
   0  -2  -8  144.53    3.40
   0   2  -8  145.79    3.49
   0   2   8  141.39    3.42
   0   2  -8  147.91    3.19
  -1  -2  -8   94.97    2.33
  -1  -2  -8   87.32    2.47
   1   2   8   95.58    2.36
  -1   2  -8   95.24    2.40
  -1   2  -8   96.58    2.11
  -2  -2  -8   27.46    0.92
  -2  -2  -8   27.44    0.89
  -2  -2  -8   25.70    0.86
  -2   2  -8   27.45    0.91
  -2   2  -8   27.64    0.72
  -3  -2  -8  291.82    6.98
  -3  -2  -8  302.92    7.02
  -3  -2  -8  299.84    7.00
  -3   2  -8  311.84    7.04
  -3   2  -8  324.82    6.82
  -4  -2  -8    2.20    0.32
  -4  -2  -8    2.48    0.30
  -4  -2  -8    2.21    0.34
  -5  -2  -8   20.80    0.87
  -5  -2  -8   21.07    0.87
  -6  -2  -8    9.68    0.66
  -6  -2  -8    9.77    0.62
  -6   2  -8    8.49    0.60
  -7  -2  -8   57.34    1.81
  -7  -2  -8   57.02    1.78
  -7   2  -8   54.55    1.75
  -8  -2  -8    2.95    0.49
  -8   2  -8    1.74    0.39
  -9  -2  -8   21.92    1.16
  -9   2  -8   20.60    1.08
 -10  -2  -8   12.10    1.03
 -10   2  -8   10.71    0.92
 -11  -2  -8    7.66    0.93
 -11   2  -8    6.46    0.88
 -12  -2  -8    7.56    1.01
 -12   2  -8    5.57    1.00
 -12  -3   8   16.95    1.56
 -12   3   8   19.29    1.47
 -11  -3   8   15.20    1.22
 -11   3   8   16.58    1.20
 -10  -3   8   -0.80    0.49
  10  -3  -8    0.89    0.48
 -10   3   8    2.01    0.54
  -9  -3   8   -0.40    0.40
   9  -3  -8   -0.05    0.35
  -9   3   8    0.50    0.47
   9   3  -8   -0.27    0.46
   8  -3  -8    0.55    0.31
  -8  -3   8    0.04    0.46
   8   3  -8    0.76    0.45
  -8   3   8    0.62    0.32
  -7  -3   8   69.77    2.16
  -7   3   8   70.66    2.06
   7   3  -8   70.64    2.16
   6  -3  -8   17.56    0.67
   6  -3  -8   18.73    0.82
  -6  -3   8   17.01    0.88
   6   3  -8   17.93    0.90
  -6   3   8   17.52    0.82
   5  -3  -8   10.56    0.55
   5  -3  -8    9.91    0.46
  -5  -3   8   10.53    0.64
  -5   3   8   10.62    0.57
   5   3  -8    9.59    0.65
   4  -3  -8    9.98    0.56
   4  -3  -8   10.97    0.44
  -4  -3   8   10.53    0.59
  -4   3   8   10.53    0.54
  -3  -3   8   12.88    0.63
   3  -3  -8   13.65    0.63
   3  -3  -8   14.07    0.49
  -3   3   8   13.97    0.59
   3   3  -8   14.14    0.67
   2  -3  -8    7.48    0.34
  -2  -3   8    7.14    0.45
   2  -3  -8    7.67    0.48
  -2   3   8    7.74    0.41
   2   3  -8    7.91    0.50
   1  -3  -8  358.60    8.08
   1  -3  -8  362.18    8.28
  -1  -3   8  361.41    8.23
   1   3  -8  370.88    8.30
  -1   3   8  366.28    8.18
   0  -3   8  160.13    3.84
   0  -3  -8  161.20    3.72
   0  -3  -8  161.24    3.90
   0  -3  -8  160.99    3.74
   0   3  -8  166.61    3.91
   0   3   8  163.51    3.82
  -1  -3  -8    0.07    0.14
  -1  -3  -8    0.19    0.23
  -1  -3  -8   -0.15    0.11
   1   3   8   -0.06    0.12
  -1   3  -8    0.04    0.16
  -2  -3  -8   31.65    1.10
  -2  -3  -8   32.50    1.00
  -2  -3  -8   33.68    1.02
  -2   3  -8   33.12    1.07
  -2   3  -8   35.27    0.79
  -3  -3  -8  132.05    3.33
  -3  -3  -8  130.78    3.23
  -3  -3  -8  135.00    3.24
  -3   3  -8  135.43    3.30
  -4  -3  -8    4.86    0.42
  -4  -3  -8    5.04    0.43
  -4  -3  -8    4.81    0.48
  -5  -3  -8    3.38    0.45
  -5  -3  -8    3.33    0.40
  -6  -3  -8    1.27    0.35
  -6  -3  -8    1.50    0.40
  -7  -3  -8    0.27    0.39
  -7  -3  -8    0.30    0.32
  -7   3  -8    0.20    0.29
  -8  -3  -8    6.29    0.70
  -8  -3  -8    4.73    0.67
  -8   3  -8    4.28    0.55
  -9  -3  -8    8.86    0.88
  -9  -3  -8   10.38    0.91
  -9   3  -8    9.12    0.85
 -10  -3  -8   28.61    1.41
 -10  -3  -8   26.20    1.37
 -10   3  -8   22.33    1.30
 -11  -3  -8    0.10    0.64
 -11  -3  -8    0.10    0.44
 -11   3  -8    0.27    0.63
 -12  -3  -8   -1.23    0.82
 -12  -3  -8   -1.31    0.53
 -12   3  -8    0.12    0.73
 -12  -4   8    6.25    1.10
 -12   4   8   12.46    1.48
 -11  -4   8   -0.02    0.69
 -11   4   8    0.72    0.64
 -10  -4   8    1.23    0.66
 -10   4   8    1.07    0.50
  -9  -4   8    8.58    0.91
   9   4  -8   13.15    1.29
  -9   4   8   11.21    0.87
  -8  -4   8   22.70    1.17
  -8   4   8   23.17    1.05
   8   4  -8   22.85    1.17
   7  -4  -8   72.78    2.14
  -7  -4   8   75.62    2.25
   7   4  -8   71.18    2.25
  -7   4   8   72.54    2.10
  -6  -4   8   23.74    1.04
   6  -4  -8   23.45    0.94
  -6   4   8   23.78    0.95
   6   4  -8   21.61    1.05
  -5  -4   8   21.08    0.92
   5  -4  -8   20.90    0.87
  -5   4   8   22.41    0.85
   5   4  -8   22.14    0.97
  -4  -4   8   29.69    1.05
   4  -4  -8   29.21    1.04
   4   4  -8   28.14    1.09
  -4   4   8   28.34    0.96
   3  -4  -8    2.04    0.35
  -3  -4   8    2.14    0.32
  -3   4   8    2.38    0.28
  -2  -4   8    2.07    0.27
   2  -4  -8    1.82    0.32
   2   4  -8    2.21    0.32
  -2   4   8    2.46    0.27
  -1  -4   8   23.21    0.82
   1  -4  -8   23.09    0.92
  -1   4   8   23.79    0.78
   1   4  -8   23.82    0.89
   0  -4  -8    1.61    0.34
   0  -4  -8    0.99    0.12
   0  -4  -8    1.09    0.13
   0   4   8    1.18    0.20
   0   4  -8    1.33    0.26
  -1  -4  -8   79.94    2.21
  -1  -4  -8   80.25    1.95
  -1  -4  -8   80.34    1.94
  -1   4  -8   83.25    2.15
  -2  -4  -8   11.07    0.60
  -2  -4  -8   11.71    0.49
  -2  -4  -8   11.10    0.48
  -2   4  -8   10.26    0.58
  -3  -4  -8    2.73    0.38
  -3  -4  -8    2.50    0.29
  -3  -4  -8    3.78    0.35
  -3   4  -8    2.08    0.32
  -4  -4  -8   13.64    0.64
  -4  -4  -8   12.50    0.74
  -4  -4  -8   15.29    0.68
  -5  -4  -8   20.69    0.94
  -5  -4  -8   22.85    0.89
  -5  -4  -8   21.50    0.90
  -6  -4  -8   15.83    0.82
  -6  -4  -8   16.06    0.85
  -7  -4  -8   79.25    2.29
  -7  -4  -8   74.26    2.35
  -7   4  -8   77.06    2.25
  -8  -4  -8   25.86    1.19
  -8  -4  -8   24.99    1.39
  -8   4  -8   23.82    1.15
  -9  -4  -8   12.79    0.97
  -9  -4  -8   14.42    1.03
  -9   4  -8   11.10    0.96
 -10  -4  -8    2.55    0.71
 -10  -4  -8    2.92    0.71
 -10   4  -8    2.89    0.67
 -11  -4  -8   35.69    1.86
 -11  -4  -8   38.23    2.05
 -11   4  -8   41.17    1.82
 -12  -4  -8    1.30    0.74
 -12  -4  -8    1.35    0.98
 -12   4  -8    2.15    0.94
 -11  -5   8   70.36    2.65
 -11   5   8   71.42    2.52
 -10  -5   8   -1.16    0.59
 -10   5   8    1.05    0.53
  -9  -5   8    4.37    0.69
  -9   5   8    5.22    0.64
  -8  -5   8   20.90    1.13
   8   5  -8   18.71    1.18
  -8   5   8   19.04    1.01
   7  -5  -8   87.04    2.50
  -7  -5   8   88.46    2.58
  -7   5   8   88.33    2.45
   7   5  -8   90.58    2.67
  -6  -5   8   38.96    1.40
   6  -5  -8   37.36    1.36
  -6   5   8   37.08    1.24
   6   5  -8   38.63    1.48
  -5  -5   8   87.00    2.41
   5  -5  -8   86.16    2.43
   5   5  -8   87.53    2.51
  -5   5   8   88.91    2.29
   4  -5  -8   39.34    1.35
  -4  -5   8   39.18    1.28
  -4   5   8   39.15    1.19
   4   5  -8   41.03    1.40
   3  -5  -8    0.99    0.32
  -3  -5   8    0.90    0.25
   3   5  -8    0.78    0.30
  -3   5   8    0.81    0.19
  -2  -5   8    6.72    0.35
   2  -5  -8    7.43    0.51
  -2  -5   8    6.27    0.45
  -2   5   8    6.26    0.38
   1  -5  -8   26.17    1.04
  -1   5   8   27.84    0.86
   1   5  -8   26.52    0.99
   0  -5  -8   12.83    0.68
   0   5   8   11.98    0.54
   0   5  -8   12.50    0.63
  -1  -5  -8    4.17    0.49
  -1   5  -8    5.02    0.45
  -2  -5  -8   19.80    0.61
  -2  -5  -8   20.33    0.61
  -2  -5  -8   21.14    0.92
  -2   5  -8   21.16    0.84
  -3  -5  -8    7.98    0.44
  -3  -5  -8    8.22    0.44
  -3  -5  -8    7.55    0.62
  -3   5  -8    7.52    0.55
  -4  -5  -8   50.71    1.69
  -4  -5  -8   53.36    1.47
  -4  -5  -8   52.45    1.48
  -4   5  -8   50.07    1.59
  -5  -5  -8    2.05    0.36
  -5  -5  -8    2.61    0.52
  -5  -5  -8    1.13    0.31
  -6  -5  -8   21.30    0.96
  -6  -5  -8   19.28    1.07
  -7  -5  -8    3.13    0.50
  -7  -5  -8    3.20    0.51
  -7  -5  -8    3.14    0.59
  -7   5  -8    3.45    0.50
  -8  -5  -8    0.92    0.53
  -8  -5  -8    1.30    0.51
  -9  -5  -8   39.51    1.72
  -9  -5  -8   36.32    1.63
  -9   5  -8   40.10    1.60
 -10  -5  -8    8.42    0.87
 -10  -5  -8    7.82    0.95
 -10   5  -8    7.55    0.88
 -11  -5  -8    7.30    1.00
 -11  -5  -8    8.86    1.11
 -11   5  -8    8.01    0.99
 -11  -6   8    2.01    0.90
 -11   6   8   -0.01    0.76
 -10  -6   8   23.56    1.57
 -10   6   8   21.69    1.35
  -9  -6   8   74.50    2.43
  -9   6   8   65.84    2.46
  -8  -6   8    1.02    0.49
  -8   6   8    0.06    0.43
  -7  -6   8    1.38    0.42
   7  -6  -8    1.42    0.38
   7   6  -8    1.97    0.60
  -7   6   8    1.94    0.40
   6  -6  -8   10.69    0.75
  -6  -6   8   11.52    0.80
   6   6  -8    9.48    0.95
  -6   6   8   11.37    0.67
   5  -6  -8    1.55    0.36
  -5  -6   8    1.33    0.39
  -5   6   8    1.48    0.31
   5   6  -8    1.20    0.46
   4  -6  -8   -0.07    0.29
  -4  -6   8    0.43    0.28
   4   6  -8    0.91    0.36
  -4   6   8    0.01    0.21
  -3  -6   8   44.28    1.23
  -3  -6   8   44.66    1.34
   3  -6  -8   44.58    1.52
  -3   6   8   45.02    1.26
   3   6  -8   46.02    1.52
  -2  -6   8   75.40    1.94
  -2  -6   8   75.79    1.79
   2  -6  -8   72.13    2.18
   2   6  -8   74.94    2.14
  -2   6   8   75.14    1.90
   1  -6  -8   28.36    1.14
  -1   6   8   28.52    0.90
   1   6  -8   28.71    1.11
   0  -6  -8   36.94    1.31
   0   6  -8   34.82    1.36
  -1  -6  -8    3.72    0.52
  -1   6  -8    4.42    0.50
  -2  -6  -8   25.20    1.10
  -2   6  -8   24.65    0.97
  -3  -6  -8    1.90    0.45
  -3   6  -8    2.00    0.41
  -4  -6  -8   19.47    0.70
  -4  -6  -8   18.13    0.99
  -4  -6  -8   19.12    0.70
  -4   6  -8   19.89    0.90
  -5  -6  -8    2.88    0.37
  -5  -6  -8    2.88    0.50
  -5  -6  -8    2.43    0.36
  -5   6  -8    1.98    0.42
  -6  -6  -8   31.68    1.18
  -6  -6  -8   28.83    1.31
  -6  -6  -8   31.53    1.18
  -7  -6  -8    0.58    0.51
  -7  -6  -8    1.43    0.59
  -7  -6  -8    1.29    0.47
  -7   6  -8    1.55    0.42
  -8  -6  -8   -0.19    0.60
  -8  -6  -8    0.06    0.33
  -8  -6  -8    0.06    0.49
  -8   6  -8   -0.28    0.42
  -9  -6  -8    0.75    0.65
  -9  -6  -8    0.27    0.46
  -9  -6  -8    1.53    0.77
  -9   6  -8    1.30    0.57
 -10  -6  -8    2.30    0.85
 -10   6  -8    1.89    0.76
 -10  -7   8   12.48    1.48
 -10   7   8   12.94    1.29
  -9  -7   8    5.79    0.85
  -8  -7   8   11.46    1.03
   8  -7  -8   12.54    0.91
  -8   7   8   12.82    0.97
   7  -7  -8    5.05    0.65
  -7  -7   8    6.08    0.70
  -7  -7   8    4.96    0.63
  -7   7   8    6.34    0.71
  -6  -7   8    1.95    0.45
   6  -7  -8    1.30    0.46
  -6  -7   8    1.32    0.47
   6   7  -8    0.88    0.64
  -6   7   8    1.63    0.37
  -5  -7   8   17.34    0.83
  -5  -7   8   16.88    0.83
   5  -7  -8   15.41    0.90
   5   7  -8   15.66    1.11
  -5   7   8   15.30    0.73
  -4  -7   8   61.43    1.71
   4  -7  -8   61.85    1.98
  -4  -7   8   62.96    1.75
  -4   7   8   61.94    1.67
   4   7  -8   62.27    2.02
   3  -7  -8   11.03    0.78
  -3  -7   8   10.14    0.55
  -3  -7   8    9.88    0.57
  -3   7   8    9.69    0.51
   3   7  -8    9.63    0.83
   2  -7  -8   64.44    2.08
  -2  -7   8   67.76    1.67
  -2   7   8   68.55    1.75
   2   7  -8   69.45    2.04
   1  -7  -8   37.20    1.40
   1   7  -8   39.65    1.39
  -1   7   8   38.92    1.14
   0  -7  -8   33.72    1.35
   0   7  -8   35.08    1.26
  -1  -7  -8   31.34    1.30
  -1   7  -8   31.10    1.14
  -2  -7  -8  165.44    4.42
  -2   7  -8  178.00    4.23
  -3  -7  -8    3.68    0.58
  -3   7  -8    3.19    0.44
  -4  -7  -8    9.43    0.81
  -4   7  -8    9.18    0.76
  -5  -7  -8    0.33    0.20
  -5  -7  -8    0.54    0.44
  -5  -7  -8   -0.09    0.20
  -5   7  -8    0.18    0.40
  -6  -7  -8    0.23    0.34
  -6  -7  -8    0.43    0.32
  -6  -7  -8    0.05    0.45
  -6   7  -8    0.20    0.46
  -7  -7  -8    3.62    0.62
  -7  -7  -8    5.16    0.62
  -7  -7  -8    4.32    0.54
  -8  -7  -8   31.77    1.63
  -8   7  -8   32.26    1.46
  -9  -7  -8   -0.85    0.68
  -9   7  -8    1.61    0.65
 -10  -7  -8   -1.75    0.85
 -10  -7  -8   -0.68    0.61
 -10   7  -8    0.52    0.84
  -9  -8   8   12.78    1.10
  -9  -8   8   10.58    1.09
  -9   8   8   10.05    1.14
  -8  -8   8    0.18    0.62
  -8  -8   8   -0.57    0.64
  -8   8   8    0.03    0.56
  -7  -8   8    2.43    0.60
   7  -8  -8    1.44    0.49
  -7  -8   8    1.26    0.55
  -7   8   8    1.92    0.50
   6  -8  -8    6.69    0.72
  -6  -8   8    6.14    0.73
  -6  -8   8    7.16    0.71
  -6   8   8    6.00    0.56
   5  -8  -8   -0.01    0.40
  -5  -8   8   -0.52    0.33
  -5  -8   8   -0.02    0.42
   5   8  -8    0.57    0.61
  -5   8   8    0.24    0.27
  -4  -8   8   -0.08    0.38
   4  -8  -8    0.33    0.42
  -4   8   8    0.53    0.25
   4   8  -8    0.40    0.53
  -3  -8   8   23.91    0.88
   3  -8  -8   22.85    1.08
   3   8  -8   23.11    1.17
  -3   8   8   21.81    0.80
   2  -8  -8    9.17    0.79
  -2  -8   8    9.79    0.54
  -2   8   8    9.65    0.52
   2   8  -8    7.36    0.82
   1  -8  -8    4.64    0.58
   1   8  -8    3.89    0.53
   0  -8  -8   46.48    1.71
   0   8  -8   46.45    1.58
  -1  -8  -8    0.90    0.47
  -1   8  -8    0.04    0.38
  -2  -8  -8   -0.15    0.38
  -2   8  -8    0.44    0.38
  -3  -8  -8    2.62    0.59
  -3   8  -8    3.86    0.55
  -4  -8  -8   79.35    2.56
  -4   8  -8   83.80    2.36
  -5  -8  -8    3.98    0.62
  -5   8  -8    5.12    0.67
  -6  -8  -8   22.18    1.24
  -6   8  -8   24.37    1.31
  -7  -8  -8   -0.12    0.52
  -7  -8  -8   -0.38    0.36
  -7   8  -8    0.32    0.70
  -8   8  -8    4.92    0.78
  -9  -8  -8    1.49    0.71
  -9   8  -8    1.21    0.75
  -7  -9   8    1.50    0.69
  -6  -9   8   -0.40    0.55
   6  -9  -8    0.32    0.49
  -6   9   8    1.37    0.42
   5  -9  -8    8.02    0.85
  -5  -9   8    9.17    0.85
  -5   9   8    8.46    0.64
  -4  -9   8    8.98    0.77
   4  -9  -8    7.42    0.70
  -4   9   8    7.90    0.57
   4   9  -8    7.01    0.88
   3  -9  -8   19.35    1.13
   3   9  -8   22.58    1.29
  -3   9   8   20.46    0.78
   2  -9  -8    9.05    0.86
   2   9  -8    6.93    0.78
   1  -9  -8    4.90    0.67
   1   9  -8    4.45    0.68
   0  -9  -8    2.18    0.57
   0   9  -8    2.98    0.60
  -1  -9  -8    0.54    0.46
  -1   9  -8   -1.19    0.48
  -2  -9  -8   19.17    1.20
  -2   9  -8   20.06    1.11
  -3  -9  -8    0.04    0.50
  -3   9  -8   -0.15    0.52
  -4  -9  -8    0.34    0.57
  -4   9  -8    1.64    0.62
  -5  -9  -8    0.50    0.58
  -5   9  -8    0.03    0.62
  -6  -9  -8   33.78    1.69
  -6   9  -8   31.92    1.65
  -7  -9  -8    7.47    0.94
   4 -10  -8    9.69    0.94
   3 -10  -8   27.01    1.35
   2 -10  -8    1.28    0.54
   2  10  -8    2.16    0.81
   1 -10  -8   -0.09    0.46
   1  10  -8   -0.41    0.69
   0 -10  -8    0.73    0.55
   0  10  -8   -0.34    0.68
  -1 -10  -8    1.00    0.49
  -1  10  -8    2.38    0.69
  -2 -10  -8    1.00    0.59
  -2  10  -8    0.05    0.68
  -3 -10  -8   30.84    1.54
  -3  10  -8   31.31    1.52
  -5 -10  -8    9.51    1.12
   2 -11  -8    3.40    0.72
   1 -11  -8   17.87    1.51
   0 -11  -8    0.27    0.74
  -1 -11  -8   16.19    1.41
  -2 -11  -8    3.56    0.83
 -12   0   9   -0.17    0.70
 -11   0   9   11.87    0.98
  11   0  -9   14.22    1.30
  10   0  -9   -0.51    0.56
 -10   0   9    0.04    0.43
  -9   0   9    2.08    0.51
   9   0  -9    2.69    0.55
   8   0  -9   -0.26    0.35
  -8   0   9   -0.35    0.30
   7   0  -9   83.83    2.37
  -7   0   9   85.60    2.46
  -6   0   9   -0.25    0.23
   6   0  -9   -0.16    0.27
   5   0  -9   29.12    1.05
  -5   0   9   28.95    1.09
  -4   0   9    0.27    0.20
   4   0  -9    0.35    0.18
   4   0  -9    0.07    0.20
   3   0  -9  168.16    3.97
  -3   0   9  160.79    3.97
   2   0  -9    0.00    0.16
   2   0  -9    0.17    0.14
  -2   0   9   -0.06    0.15
   1   0  -9  203.66    4.89
   1   0  -9  216.44    4.77
  -1   0   9  207.55    4.90
   0   0   9   -0.23    0.13
   0   0  -9   -0.17    0.14
   0   0  -9   -0.14    0.15
   1   0   9  308.19    7.21
  -1   0  -9  323.19    7.09
  -1   0  -9  316.25    7.22
  -2   0  -9    0.19    0.16
  -2   0  -9   -0.09    0.15
  -3   0  -9  239.15    5.47
  -3   0  -9  238.23    5.59
  -4   0  -9   -0.02    0.15
  -4   0  -9    0.03    0.21
  -5   0  -9   99.02    2.52
  -5   0  -9   97.87    2.62
  -6   0  -9    0.09    0.23
  -7   0  -9   60.22    1.90
  -9   0  -9   55.49    1.93
 -10   0  -9   -0.04    0.50
 -11   0  -9    0.58    0.61
 -12   0  -9   -0.39    0.70
  12  -1  -9    6.39    1.14
 -12  -1   9    8.70    1.07
 -12   1   9   11.41    1.26
  11  -1  -9    0.34    0.73
 -11  -1   9   -0.95    0.58
 -11   1   9    0.86    0.56
 -10  -1   9   19.15    1.19
  10  -1  -9   21.38    1.19
  10   1  -9   19.78    1.38
 -10   1   9   22.07    1.18
  -9  -1   9   50.53    1.86
   9  -1  -9   50.51    1.70
  -9   1   9   52.04    1.84
   9   1  -9   50.88    1.81
   8  -1  -9   -0.04    0.37
   8   1  -9    0.03    0.42
  -8   1   9   -0.07    0.30
   7  -1  -9   14.03    0.78
  -7  -1   9   14.94    0.86
   7   1  -9   15.46    0.85
  -7   1   9   13.84    0.80
  -6  -1   9    6.93    0.62
   6  -1  -9    7.75    0.55
   6   1  -9    7.88    0.56
  -6   1   9    6.84    0.58
   5  -1  -9   93.12    2.40
   5  -1  -9   94.93    2.37
  -5  -1   9   93.29    2.51
  -5   1   9   92.68    2.47
   5   1  -9   81.96    2.60
  -4  -1   9   10.37    0.56
   4  -1  -9    9.30    0.55
   4  -1  -9    9.59    0.47
  -4   1   9    9.66    0.55
   4   1  -9   10.09    0.59
  -3  -1   9  241.39    5.76
   3  -1  -9  246.36    5.66
   3  -1  -9  242.89    5.69
  -3   1   9  248.37    5.75
   3   1  -9  251.84    5.78
  -2  -1   9    2.85    0.32
   2  -1  -9    3.57    0.30
   2  -1  -9    3.35    0.32
   2   1  -9    3.18    0.23
   2   1  -9    3.54    0.37
  -2   1   9    3.08    0.31
   1  -1  -9   34.95    1.10
   1  -1  -9   36.22    1.06
  -1  -1   9   36.05    1.12
   1   1  -9   36.53    0.95
  -1   1   9   35.74    1.11
   1   1  -9   37.84    1.16
   0  -1  -9   51.52    1.42
   0  -1  -9   54.26    1.48
   0  -1   9   53.21    1.48
   0   1  -9   52.52    1.50
   0   1  -9   53.05    1.31
   0   1   9   51.88    1.46
  -1  -1  -9   84.91    2.21
  -1  -1  -9   88.98    2.27
  -1   1  -9   89.79    2.30
   1   1   9   88.19    2.27
  -1   1  -9   90.11    2.09
  -2  -1  -9   16.01    0.65
  -2  -1  -9   16.91    0.68
  -2   1  -9   16.93    0.70
  -2   1  -9   16.57    0.56
  -3  -1  -9  232.44    5.38
  -3  -1  -9  232.89    5.43
  -3  -1  -9  229.07    5.41
  -3   1  -9  227.14    5.44
  -3   1  -9  236.46    5.26
  -4  -1  -9   55.09    1.58
  -4  -1  -9   55.41    1.62
  -4  -1  -9   55.69    1.63
  -4   1  -9   55.93    1.65
  -4   1  -9   57.68    1.50
  -5  -1  -9   33.48    1.14
  -5  -1  -9   32.88    1.16
  -5   1  -9   33.19    1.16
  -6  -1  -9    0.47    0.31
  -6  -1  -9   -0.03    0.25
  -6   1  -9    0.52    0.26
  -7  -1  -9   17.50    0.91
  -7   1  -9   18.07    0.92
  -8  -1  -9    5.24    0.73
  -9  -1  -9   18.37    1.09
  -9   1  -9   17.92    1.05
 -10  -1  -9   17.56    1.16
 -10   1  -9   17.58    1.15
 -11  -1  -9    1.29    0.64
 -11   1  -9    1.82    0.65
 -12  -1  -9    8.52    1.11
 -12   1  -9   11.90    1.35
 -12  -2   9    7.88    1.04
 -12   2   9   12.31    1.34
  11  -2  -9    5.15    0.81
 -11  -2   9    4.80    0.83
 -11   2   9    5.43    0.77
 -10  -2   9   -0.16    0.45
  10  -2  -9    0.57    0.55
 -10   2   9    0.68    0.49
  10   2  -9    0.03    0.79
  -9  -2   9   26.43    1.32
   9  -2  -9   27.89    1.16
   9   2  -9   27.27    1.37
  -9   2   9   29.69    1.30
  -8  -2   9   75.47    2.38
   8   2  -9   77.83    2.34
  -8   2   9   75.65    2.31
  -7  -2   9   18.18    0.98
   7  -2  -9   19.55    0.85
  -7   2   9   18.23    0.90
   7   2  -9   18.24    0.98
   6  -2  -9   38.99    1.24
   6  -2  -9   40.37    1.30
  -6  -2   9   39.03    1.41
   6   2  -9   40.05    1.41
  -6   2   9   39.15    1.34
  -5  -2   9  147.91    3.75
   5  -2  -9  147.07    3.63
   5  -2  -9  147.18    3.56
   5   2  -9  150.05    3.75
  -5   2   9  147.93    3.69
  -4  -2   9    5.96    0.48
   4  -2  -9    6.71    0.43
   4  -2  -9    5.62    0.43
  -4   2   9    6.02    0.46
  -3  -2   9   15.18    0.68
   3  -2  -9   15.32    0.63
   3  -2  -9   15.03    0.61
  -3   2   9   14.60    0.65
   3   2  -9   14.76    0.68
   2  -2  -9   10.22    0.49
  -2  -2   9   10.06    0.54
   2  -2  -9    9.80    0.51
   2   2  -9   10.48    0.57
  -2   2   9    9.98    0.50
   1  -2  -9  182.76    4.35
   1  -2  -9  186.09    4.30
  -1  -2   9  185.05    4.37
   1   2  -9  188.00    4.42
  -1   2   9  179.62    4.33
   0  -2   9    0.98    0.22
   0  -2  -9    1.15    0.21
   0  -2  -9    1.46    0.28
   0   2   9    1.28    0.22
   0   2  -9    1.35    0.13
   0   2  -9    1.12    0.24
  -1  -2  -9   45.09    1.31
  -1  -2  -9   45.03    1.34
  -1   2  -9   47.51    1.38
  -1   2  -9   45.23    1.09
   1   2   9   46.53    1.34
  -2  -2  -9   10.62    0.52
  -2  -2  -9   12.13    0.57
  -2  -2  -9   10.79    0.57
  -2   2  -9   11.24    0.58
  -2   2  -9   11.37    0.40
  -3  -2  -9  117.48    2.94
  -3  -2  -9  115.70    2.96
  -3  -2  -9  118.02    2.96
  -3   2  -9  118.94    2.99
  -3   2  -9  120.32    2.75
  -4  -2  -9    9.34    0.58
  -4  -2  -9    9.63    0.55
  -4  -2  -9    9.88    0.58
  -5  -2  -9   46.32    1.46
  -5  -2  -9   45.99    1.49
  -5  -2  -9   44.24    1.43
  -6  -2  -9   97.01    2.66
  -6  -2  -9  101.06    2.68
  -6   2  -9   94.61    2.64
  -7  -2  -9   25.77    1.09
  -7  -2  -9   26.98    1.10
  -7   2  -9   26.85    1.12
  -8  -2  -9   27.63    1.23
  -8  -2  -9   28.26    1.30
  -9  -2  -9   31.09    1.32
  -9  -2  -9   30.20    1.39
  -9   2  -9   28.82    1.32
 -10  -2  -9    9.20    0.97
 -10   2  -9    7.89    0.87
 -11  -2  -9   12.77    1.28
 -11   2  -9   16.29    1.26
 -12  -2  -9   34.40    1.90
 -12   2  -9   31.90    1.84
 -12  -3   9   34.53    1.96
 -12   3   9   36.17    1.86
 -11  -3   9    7.49    1.00
 -11   3   9    7.45    0.89
 -10  -3   9   27.52    1.45
 -10   3   9   28.26    1.40
   9  -3  -9   17.29    0.89
  -9  -3   9   16.07    1.11
   9   3  -9   18.43    1.09
  -9   3   9   19.62    1.09
   8  -3  -9    1.46    0.35
  -8  -3   9    0.57    0.45
   8   3  -9    1.01    0.51
  -8   3   9    1.18    0.38
  -7  -3   9   12.30    0.84
   7  -3  -9   14.85    0.67
  -7   3   9   12.57    0.76
   7   3  -9   12.66    0.86
   6  -3  -9  265.94    6.29
   6  -3  -9  264.58    6.06
  -6  -3   9  264.91    6.40
   6   3  -9  269.85    6.42
  -6   3   9  266.11    6.30
   5  -3  -9   17.14    0.63
  -5  -3   9   17.21    0.84
   5  -3  -9   15.42    0.76
   5   3  -9   16.52    0.85
  -5   3   9   16.89    0.77
   4  -3  -9    4.86    0.45
   4  -3  -9    4.80    0.35
  -4  -3   9    4.49    0.46
  -4   3   9    4.52    0.43
   4   3  -9    4.36    0.48
   3  -3  -9    5.86    0.46
   3  -3  -9    6.39    0.36
  -3  -3   9    5.93    0.47
  -3   3   9    5.81    0.42
   2  -3  -9   20.34    0.67
   2  -3  -9   20.24    0.81
  -2  -3   9   21.04    0.81
   2   3  -9   21.15    0.85
  -2   3   9   20.65    0.76
   1  -3  -9   17.77    0.76
   1  -3  -9   18.82    0.63
  -1  -3   9   18.25    0.73
   1   3  -9   18.23    0.75
  -1   3   9   18.67    0.70
   0  -3  -9   76.21    2.07
   0  -3  -9   77.27    1.91
   0  -3  -9   77.21    1.93
   0  -3   9   73.73    2.01
   0   3  -9   76.63    2.07
   0   3   9   79.22    2.01
  -1  -3  -9   31.37    1.08
  -1  -3  -9   30.48    0.96
  -1  -3  -9   30.65    0.94
  -1   3  -9   32.31    1.07
   1   3   9   31.48    1.01
  -2  -3  -9    7.01    0.46
  -2  -3  -9    7.63    0.45
  -2  -3  -9    6.80    0.42
  -2   3  -9    6.44    0.47
  -3  -3  -9   -0.17    0.17
  -3  -3  -9   -0.11    0.24
  -3  -3  -9   -0.16    0.19
  -3   3  -9   -0.33    0.20
  -3   3  -9   -0.02    0.16
  -4  -3  -9   42.49    1.41
  -4  -3  -9   41.94    1.32
  -4  -3  -9   44.35    1.36
  -4   3  -9   41.49    1.36
  -5  -3  -9   47.62    1.57
  -5  -3  -9   49.19    1.52
  -6  -3  -9    4.58    0.55
  -6  -3  -9    3.98    0.53
  -7  -3  -9   24.11    1.07
  -7  -3  -9   22.71    1.09
  -7   3  -9   21.37    1.03
  -8  -3  -9   31.10    1.38
  -8  -3  -9   33.70    1.40
  -8   3  -9   30.55    1.42
  -9  -3  -9   12.37    0.97
  -9  -3  -9   14.14    1.04
  -9   3  -9   14.20    1.00
 -10  -3  -9   76.58    2.58
 -10  -3  -9   76.91    2.55
 -10   3  -9   74.73    2.51
 -11  -3  -9    3.18    0.83
 -11  -3  -9    3.97    0.75
 -11   3  -9    4.27    0.79
 -12  -3  -9    6.52    1.11
 -12  -3  -9    4.90    0.90
 -12   3  -9    5.89    1.05
 -11  -4   9    3.47    0.89
 -11   4   9    4.10    0.82
 -10  -4   9   -0.11    0.61
 -10   4   9    0.60    0.56
  -9  -4   9   20.92    1.21
  -9   4   9   17.73    1.12
  -8  -4   9    4.61    0.61
  -8   4   9    6.31    0.67
   8   4  -9    5.28    0.64
  -7  -4   9    9.93    0.78
   7  -4  -9    9.36    0.63
  -7   4   9   10.02    0.70
   7   4  -9    9.70    0.88
  -6  -4   9   10.82    0.75
   6  -4  -9   10.19    0.68
   6   4  -9   10.20    0.81
  -6   4   9   10.23    0.65
   5  -4  -9   28.28    1.09
  -5  -4   9   27.27    1.09
  -5   4   9   27.11    1.02
   5   4  -9   28.43    1.17
  -4  -4   9    7.81    0.57
   4  -4  -9    8.76    0.60
   4   4  -9    8.78    0.64
  -4   4   9    7.71    0.49
   3  -4  -9   52.33    1.61
  -3  -4   9   53.41    1.57
   3   4  -9   53.49    1.66
  -3   4   9   52.68    1.50
  -2  -4   9   87.85    2.28
   2  -4  -9   85.35    2.35
  -2   4   9   87.77    2.22
  -1  -4   9   73.32    1.98
   1  -4  -9   73.82    2.08
   1  -4  -9   75.35    1.75
   1  -4  -9   74.11    1.75
   1   4  -9   77.08    2.09
  -1   4   9   77.16    1.97
   0  -4  -9    2.54    0.39
   0  -4  -9    1.85    0.22
   0  -4  -9    2.15    0.23
   0   4  -9    2.19    0.32
   0   4   9    2.29    0.28
  -1  -4  -9    6.26    0.37
  -1  -4  -9    5.48    0.52
  -1  -4  -9    6.96    0.36
  -1   4  -9    6.43    0.50
  -2  -4  -9  190.19    4.71
  -2  -4  -9  189.71    4.48
  -2  -4  -9  196.51    4.49
  -2   4  -9  197.52    4.65
  -3  -4  -9    9.24    0.53
  -3  -4  -9    9.64    0.54
  -3  -4  -9    8.96    0.63
  -3   4  -9    9.31    0.29
  -4  -4  -9   11.56    0.65
  -4  -4  -9   11.60    0.61
  -4  -4  -9   10.47    0.71
  -4   4  -9   11.80    0.66
  -5  -4  -9   -0.10    0.34
  -5  -4  -9    0.06    0.26
  -5  -4  -9   -0.10    0.30
  -6  -4  -9   47.62    1.57
  -6  -4  -9   44.20    1.62
  -6  -4  -9   46.56    1.53
  -7  -4  -9    9.25    0.80
  -7  -4  -9    9.30    0.79
  -7   4  -9    9.07    0.74
  -8  -4  -9   20.70    1.12
  -8  -4  -9   20.23    1.15
  -8   4  -9   20.03    1.07
  -9  -4  -9    4.59    0.75
  -9  -4  -9    4.72    0.70
  -9   4  -9    4.90    0.64
 -10  -4  -9    3.32    0.65
 -10  -4  -9    4.38    0.79
 -10   4  -9    3.38    0.70
 -11  -4  -9    6.10    1.01
 -11   4  -9    7.20    0.94
 -11  -5   9    6.20    0.96
 -11   5   9    3.52    0.86
 -10  -5   9   12.08    1.17
 -10   5   9   12.29    1.16
  -9  -5   9    5.22    0.74
  -9   5   9    5.29    0.67
  -8  -5   9    9.44    0.88
  -8   5   9    9.32    0.83
   7  -5  -9    2.25    0.47
   7   5  -9    2.22    0.55
  -7   5   9    1.94    0.41
   6  -5  -9   55.27    1.77
  -6  -5   9   54.16    1.77
  -6   5   9   54.55    1.67
   6   5  -9   55.58    1.89
   5  -5  -9   10.34    0.71
  -5  -5   9   10.99    0.71
   5   5  -9   10.40    0.80
  -5   5   9   10.80    0.64
  -4  -5   9   -0.10    0.26
   4  -5  -9   -0.06    0.28
   4   5  -9   -0.40    0.33
  -4   5   9    0.21    0.21
   3  -5  -9   45.63    1.53
  -3  -5   9   46.80    1.43
  -3   5   9   47.31    1.36
   3   5  -9   48.78    1.57
  -2  -5   9   34.74    0.88
   2  -5  -9   34.00    1.25
  -2  -5   9   34.14    1.11
  -2   5   9   34.11    1.06
   2   5  -9   36.25    1.26
   1  -5  -9    3.81    0.44
  -1   5   9    3.49    0.35
   1   5  -9    3.24    0.41
   0  -5  -9  384.68    9.00
   0   5   9  393.41    8.79
  -1  -5  -9   20.07    0.93
  -1   5  -9   19.61    0.98
  -2  -5  -9    1.35    0.19
  -2  -5  -9    1.04    0.19
  -2  -5  -9    1.25    0.32
  -3  -5  -9   48.21    1.66
  -3  -5  -9   50.54    1.39
  -3  -5  -9   50.73    1.38
  -3   5  -9   51.23    1.57
  -4  -5  -9   72.47    2.30
  -4  -5  -9   79.27    2.08
  -4  -5  -9   81.10    2.09
  -4   5  -9   79.55    2.21
  -5  -5  -9    8.06    0.63
  -5  -5  -9    8.01    0.66
  -5  -5  -9    9.42    0.65
  -5   5  -9    9.84    0.72
  -6  -5  -9   13.36    0.82
  -6  -5  -9   14.71    0.89
  -6  -5  -9   13.87    0.87
  -7  -5  -9   27.38    1.22
  -7  -5  -9   25.25    1.29
  -7  -5  -9   27.51    1.25
  -7   5  -9   27.47    1.17
  -8  -5  -9    7.69    0.74
  -8  -5  -9    7.93    0.85
  -8  -5  -9    8.86    0.94
  -8   5  -9    6.89    0.72
  -9  -5  -9    3.72    0.65
  -9  -5  -9    3.98    0.71
  -9   5  -9    4.47    0.66
 -10  -5  -9   -0.04    0.71
 -10  -5  -9    1.92    0.69
 -10   5  -9    0.15    0.64
 -11  -5  -9    4.73    1.05
 -11  -5  -9    3.09    0.79
 -11   5  -9    1.32    0.87
 -10  -6   9    0.81    0.77
 -10   6   9   -0.19    0.67
  -9  -6   9   13.25    1.15
  -9   6   9   13.31    1.08
  -8  -6   9   40.30    1.65
   8  -6  -9   40.82    1.57
  -8   6   9   39.97    1.53
  -7  -6   9   24.13    1.18
   7  -6  -9   23.84    1.13
  -7   6   9   22.79    1.05
   7   6  -9   23.16    1.36
  -6  -6   9    7.05    0.68
   6  -6  -9    7.27    0.70
   6   6  -9    7.33    0.76
  -6   6   9    5.78    0.62
  -5  -6   9   25.36    1.05
   5  -6  -9   25.01    1.08
  -5   6   9   24.60    0.97
   5   6  -9   26.43    1.25
  -4  -6   9   70.86    2.00
  -4  -6   9   72.55    1.86
   4  -6  -9   68.40    2.13
   4   6  -9   69.81    2.17
  -4   6   9   70.48    1.90
  -3  -6   9   -0.03    0.25
  -3  -6   9   -0.03    0.25
   3  -6  -9    0.29    0.34
   3   6  -9    0.31    0.36
  -3   6   9   -0.12    0.20
  -2  -6   9   67.82    1.84
  -2  -6   9   68.74    1.59
   2  -6  -9   66.11    2.06
   2   6  -9   68.97    2.04
  -2   6   9   68.46    1.80
   1  -6  -9   17.42    0.91
   1   6  -9   17.70    0.89
  -1   6   9   17.22    0.69
   0  -6  -9    1.86    0.42
   0   6  -9    1.49    0.37
  -1  -6  -9    7.64    0.61
  -1   6  -9    7.82    0.61
  -2  -6  -9  124.54    3.45
  -2   6  -9  133.09    3.32
  -3  -6  -9   69.25    1.64
  -3  -6  -9   66.15    2.15
  -3   6  -9   72.53    2.02
  -4  -6  -9    2.07    0.29
  -4  -6  -9    2.40    0.52
  -4  -6  -9    2.69    0.33
  -4   6  -9    2.63    0.44
  -5  -6  -9   60.94    2.06
  -5  -6  -9   59.98    1.73
  -5   6  -9   62.03    1.92
  -6  -6  -9    4.91    0.56
  -6  -6  -9    4.03    0.65
  -6  -6  -9    4.37    0.51
  -6   6  -9    4.52    0.58
  -7  -6  -9    5.19    0.63
  -7  -6  -9    5.70    0.77
  -7  -6  -9    4.52    0.65
  -8  -6  -9    1.22    0.69
  -8  -6  -9    1.12    0.80
  -8  -6  -9    1.12    0.58
  -8   6  -9    1.00    0.55
  -9  -6  -9   31.00    1.61
  -9  -6  -9   30.59    1.74
  -9  -6  -9   29.30    1.59
  -9   6  -9   30.26    1.47
 -10  -6  -9    1.82    0.70
 -10  -6  -9    2.41    0.91
 -10   6  -9    1.57    0.82
  -9  -7   9   50.52    2.07
  -9   7   9   51.87    1.93
   8  -7  -9   16.47    1.04
  -8  -7   9   15.22    1.22
  -8   7   9   16.24    1.09
  -7  -7   9   74.20    2.22
   7  -7  -9   73.77    2.33
  -7  -7   9   73.42    2.31
  -7   7   9   72.63    2.16
   6  -7  -9    2.98    0.49
  -6  -7   9    3.48    0.56
  -6  -7   9    2.61    0.48
   6   7  -9    2.42    0.73
  -6   7   9    2.06    0.43
  -5  -7   9    4.78    0.54
   5  -7  -9    4.01    0.61
  -5  -7   9    4.55    0.52
   5   7  -9    5.08    0.72
  -5   7   9    5.42    0.54
  -4  -7   9    7.47    0.62
   4  -7  -9    6.02    0.58
   4   7  -9    6.46    0.73
  -4   7   9    6.53    0.53
  -3  -7   9   43.64    1.31
  -3  -7   9   43.68    1.20
   3  -7  -9   42.75    1.58
  -3   7   9   43.48    1.28
   3   7  -9   42.65    1.58
   2  -7  -9   12.55    0.78
   2   7  -9   11.92    0.84
  -2   7   9   12.27    0.60
   1  -7  -9   16.62    0.97
  -1   7   9   17.94    0.73
   1   7  -9   18.54    0.99
   0  -7  -9    0.32    0.36
   0   7  -9   -0.26    0.36
  -1  -7  -9   17.94    1.02
  -1   7  -9   17.86    0.93
  -2  -7  -9   13.73    0.94
  -2   7  -9   15.28    0.82
  -3  -7  -9   12.49    0.90
  -3   7  -9   13.57    0.86
  -4  -7  -9    0.00    0.43
  -4   7  -9   -0.26    0.38
  -5  -7  -9   19.63    0.69
  -5  -7  -9   20.90    1.18
  -5  -7  -9   19.54    0.68
  -5   7  -9   20.94    1.10
  -6  -7  -9   15.90    0.85
  -6  -7  -9   14.49    1.05
  -6   7  -9   14.32    1.08
  -7  -7  -9   42.02    1.75
  -7  -7  -9   43.31    1.53
  -7  -7  -9   41.49    1.49
  -7   7  -9   40.72    1.74
  -8  -7  -9    4.03    0.70
  -8  -7  -9    4.61    0.84
  -8   7  -9    3.92    0.73
  -9  -7  -9    4.30    0.87
  -9  -7  -9    4.72    0.86
  -9   7  -9    6.04    0.85
  -8  -8   9    1.04    0.65
  -8  -8   9    0.74    0.69
   8  -8  -9    0.81    0.74
  -8   8   9    0.68    0.65
   7  -8  -9    1.73    0.45
  -7  -8   9    2.14    0.63
  -7   8   9    0.77    0.53
  -6  -8   9    1.11    0.48
   6  -8  -9    0.35    0.44
  -6  -8   9    0.78    0.53
  -6   8   9    1.35    0.43
  -5  -8   9   22.75    1.01
  -5  -8   9   23.23    1.01
   5  -8  -9   22.14    1.15
  -5   8   9   22.79    0.95
   5   8  -9   22.57    1.44
   4  -8  -9    4.51    0.65
  -4  -8   9    4.58    0.50
   4   8  -9    5.05    0.79
  -4   8   9    4.42    0.53
   3  -8  -9    2.24    0.47
  -3   8   9    2.17    0.33
   3   8  -9    1.90    0.58
   2  -8  -9    8.60    0.80
  -2   8   9    7.70    0.54
   2   8  -9    6.98    0.83
   1  -8  -9   13.59    0.94
   1   8  -9   12.43    0.98
   0  -8  -9    0.12    0.33
  -1  -8  -9    1.52    0.43
  -1   8  -9    0.42    0.49
  -2  -8  -9    1.74    0.47
  -2   8  -9    1.80    0.51
  -3  -8  -9   33.06    1.50
  -3   8  -9   33.11    1.37
  -4  -8  -9    9.45    0.80
  -4   8  -9   10.53    0.94
  -5  -8  -9    3.25    0.67
  -5   8  -9    3.78    0.69
  -6  -8  -9    1.90    0.53
  -6   8  -9    2.72    0.73
  -7  -8  -9    0.08    0.58
  -7   8  -9    0.30    0.84
  -8  -8  -9   14.85    1.27
  -8   8  -9   12.37    1.20
   7  -9  -9    1.76    0.58
  -7  -9   9    1.97    0.71
  -6  -9   9    1.33    0.60
  -6   9   9    0.70    0.52
  -5  -9   9    6.54    0.67
   5  -9  -9    5.66    0.71
  -5   9   9    6.46    0.68
   4  -9  -9    0.15    0.39
  -4   9   9   -0.24    0.31
   3  -9  -9   15.41    1.02
  -3   9   9   17.43    0.78
   3   9  -9   15.69    1.35
   2  -9  -9   34.02    1.49
   2   9  -9   31.23    1.58
   1  -9  -9    0.11    0.43
   1   9  -9   -0.44    0.57
   0  -9  -9    3.36    0.64
   0   9  -9    4.98    0.70
  -1  -9  -9   19.13    1.14
  -1   9  -9   16.61    1.16
  -2  -9  -9    3.38    0.65
  -2   9  -9    3.00    0.66
  -3  -9  -9   20.94    1.28
  -3   9  -9   22.56    1.31
  -4  -9  -9    2.46    0.66
  -4   9  -9    3.18    0.74
  -5  -9  -9   -0.22    0.51
  -5   9  -9   -0.35    0.69
  -6   9  -9    3.70    0.93
  -7  -9  -9    9.29    1.12
   5 -10  -9    2.98    0.73
   3 -10  -9    1.00    0.55
   2 -10  -9    1.06    0.55
   1 -10  -9   15.12    1.08
   1  10  -9   14.22    1.42
   0 -10  -9    4.17    0.66
   0  10  -9    4.67    0.87
  -1 -10  -9    4.83    0.79
  -1  10  -9    8.19    0.96
  -2 -10  -9    6.63    0.89
  -2  10  -9    5.35    0.91
  -3  10  -9    0.69    0.80
  -4 -10  -9    7.13    1.04
  -5 -10  -9   13.49    1.28
 -12   0  10   18.11    1.46
  11   0 -10    0.55    0.80
 -11   0  10   -0.87    0.51
 -10   0  10   25.11    1.35
  10   0 -10   23.46    1.38
   9   0 -10    0.00    0.53
  -9   0  10   -0.59    0.41
  -8   0  10   10.84    0.87
   8   0 -10   11.80    0.88
   7   0 -10    0.25    0.36
  -7   0  10   -0.31    0.29
  -6   0  10    9.80    0.70
   6   0 -10    9.34    0.69
  -5   0  10    0.21    0.24
   4   0 -10    7.48    0.54
  -4   0  10    7.25    0.53
   4   0 -10    7.26    0.44
   3   0 -10   -0.13    0.21
  -3   0  10    0.11    0.20
   3   0 -10    0.06    0.17
  -2   0  10  238.40    5.62
   2   0 -10  242.96    5.47
   2   0 -10  237.96    5.62
   1   0 -10    0.15    0.16
  -1   0  10   -0.18    0.14
   1   0 -10   -0.32    0.17
   0   0 -10  113.71    2.69
   0   0 -10  114.22    2.84
   0   0  10  108.64    2.81
  -1   0 -10    0.27    0.19
  -1   0 -10   -0.03    0.17
   1   0  10    0.03    0.16
  -2   0 -10  252.56    5.98
  -2   0 -10  258.98    5.84
  -3   0 -10    0.10    0.22
  -3   0 -10    0.00    0.20
  -4   0 -10  445.66   10.52
  -4   0 -10  476.36   10.37
  -5   0 -10   -0.09    0.24
  -5   0 -10    0.08    0.26
  -5   0 -10   -0.08    0.22
  -6   0 -10   14.94    0.74
  -6   0 -10   15.51    0.81
  -7   0 -10    0.00    0.31
  -8   0 -10    9.05    0.77
  -9   0 -10    0.42    0.44
 -10   0 -10   47.74    1.89
 -11   0 -10    1.20    0.66
 -12   0 -10    8.51    1.10
 -12  -1  10    0.23    0.77
 -12   1  10    2.11    0.79
  11  -1 -10   -0.68    0.80
 -11  -1  10    0.94    0.61
 -11   1  10    0.57    0.60
 -10  -1  10    2.60    0.62
  10  -1 -10    2.68    0.65
  10   1 -10    2.54    0.78
 -10   1  10    1.97    0.56
   9  -1 -10   -0.75    0.50
  -9  -1  10    0.06    0.41
  -9   1  10    0.20    0.42
   9   1 -10    0.08    0.54
   8  -1 -10   31.40    1.24
  -8  -1  10   30.61    1.35
  -8   1  10   27.58    1.88
   8   1 -10   29.24    1.32
  -7  -1  10   21.02    1.00
   7  -1 -10   21.53    1.00
  -7   1  10   20.93    1.03
   7   1 -10   22.28    1.07
  -6  -1  10    0.12    0.29
   6  -1 -10   -0.11    0.33
  -6   1  10    0.07    0.29
   6   1 -10    0.01    0.29
   5  -1 -10   22.50    0.85
  -5  -1  10   23.29    0.96
   5  -1 -10   20.81    0.87
   5   1 -10   21.19    0.94
  -5   1  10   19.63    0.90
   4  -1 -10   51.76    1.47
   4  -1 -10   51.13    1.51
  -4  -1  10   50.58    1.59
  -4   1  10   51.64    1.57
   3  -1 -10    0.30    0.21
  -3  -1  10   -0.03    0.14
   3  -1 -10    0.23    0.15
   3   1 -10    0.00    0.22
  -3   1  10    0.09    0.18
   2  -1 -10    5.04    0.43
  -2  -1  10    4.81    0.43
   2  -1 -10    5.38    0.37
   2   1 -10    5.28    0.45
   2   1 -10    5.54    0.32
  -2   1  10    5.10    0.42
   1  -1 -10  132.69    3.33
   1  -1 -10  135.36    3.29
  -1  -1  10  137.51    3.36
  -1   1  10  134.30    3.34
   1   1 -10  140.03    3.15
   1   1 -10  137.39    3.38
   0  -1 -10   12.65    0.60
   0  -1  10   13.47    0.62
   0   1 -10   13.15    0.61
   0   1  10   13.48    0.61
   0   1 -10   13.09    0.48
  -1  -1 -10   14.02    0.63
   1   1  10   13.25    0.60
  -1   1 -10   13.12    0.49
  -1   1 -10   13.70    0.67
  -2  -1 -10  238.11    5.63
  -2  -1 -10  240.01    5.56
  -2   1 -10  237.67    5.65
  -2   1 -10  245.12    5.44
  -3  -1 -10    0.49    0.22
  -3  -1 -10   -0.02    0.22
  -3   1 -10   -0.04    0.19
  -3   1 -10    0.07    0.21
  -4  -1 -10    0.93    0.25
  -4  -1 -10    0.71    0.29
  -4   1 -10    0.85    0.26
  -4   1 -10    1.16    0.25
  -5  -1 -10    0.50    0.29
  -5  -1 -10    0.88    0.29
  -5  -1 -10    0.09    0.26
  -5   1 -10    0.19    0.26
  -5   1 -10    0.66    0.26
  -6  -1 -10   33.32    1.24
  -6  -1 -10   32.09    1.19
  -6   1 -10   31.83    1.23
  -7  -1 -10    3.53    0.50
  -7  -1 -10    3.49    0.51
  -7   1 -10    3.88    0.49
  -8  -1 -10  112.13    3.03
  -8  -1 -10  107.29    3.06
  -8   1 -10  105.40    3.03
  -9  -1 -10    0.21    0.44
  -9   1 -10    0.44    0.35
 -10  -1 -10    0.64    0.55
 -10   1 -10    0.31    0.49
 -11  -1 -10   -0.65    0.62
 -11   1 -10    0.80    0.66
 -12  -1 -10    8.07    1.06
 -12   1 -10    8.69    1.08
 -12  -2  10   -0.27    0.83
 -12   2  10    2.69    0.85
  11  -2 -10   -1.30    0.70
 -11  -2  10   -1.12    0.64
 -11   2  10    0.63    0.64
 -10  -2  10   31.77    1.54
  10  -2 -10   31.75    1.42
 -10   2  10   30.77    1.49
   9  -2 -10   25.61    1.16
  -9  -2  10   22.93    1.29
   9   2 -10   26.17    1.40
  -9   2  10   27.13    1.27
  -8  -2  10    4.93    0.65
   8  -2 -10    5.40    0.56
  -8   2  10    6.71    0.70
   8   2 -10    5.13    0.67
   7  -2 -10   16.81    0.83
  -7  -2  10   15.62    0.93
  -7   2  10   16.28    0.90
   7   2 -10   17.08    0.98
  -6  -2  10  118.21    3.22
   6  -2 -10  119.39    3.01
   6  -2 -10  118.18    3.08
  -6   2  10  119.29    3.16
   6   2 -10  124.46    3.24
   5  -2 -10    3.30    0.37
   5  -2 -10    2.98    0.37
  -5  -2  10    3.07    0.42
   5   2 -10    2.90    0.43
  -5   2  10    2.97    0.40
  -4  -2  10    8.22    0.57
   4  -2 -10    8.52    0.53
   4  -2 -10    7.79    0.51
  -4   2  10    8.83    0.57
   4   2 -10    7.76    0.60
   3  -2 -10  157.29    3.70
   3  -2 -10  153.05    3.74
  -3  -2  10  152.65    3.81
  -3   2  10  154.01    3.77
   2  -2 -10   27.50    0.91
  -2  -2  10   26.14    0.97
   2  -2 -10   27.87    0.95
   2   2 -10   27.52    1.00
  -2   2  10   26.31    0.93
   1  -2 -10   25.63    0.90
   1  -2 -10   25.27    0.87
  -1  -2  10   25.98    0.92
   1   2 -10   24.68    0.95
  -1   2  10   24.86    0.89
   0  -2 -10    4.00    0.40
   0  -2 -10    4.63    0.36
   0  -2  10    4.50    0.40
   0   2 -10    4.68    0.24
   0   2 -10    4.64    0.42
   0   2  10    4.64    0.37
  -1  -2 -10    0.74    0.20
  -1  -2 -10    0.75    0.26
  -1   2 -10    0.52    0.24
  -1   2 -10    0.69    0.15
   1   2  10    0.41    0.19
  -2  -2 -10   15.39    0.69
  -2  -2 -10   15.92    0.67
  -2  -2 -10   16.03    0.70
  -2   2 -10   15.61    0.71
  -2   2 -10   15.81    0.52
  -3  -2 -10    0.07    0.21
  -3  -2 -10    0.04    0.20
  -3  -2 -10    0.23    0.22
  -3   2 -10    0.15    0.20
  -4  -2 -10   38.94    1.27
  -4  -2 -10   37.58    1.27
  -4  -2 -10   38.51    1.28
  -4   2 -10   37.84    1.29
  -4   2 -10   38.56    1.09
  -5  -2 -10    2.03    0.37
  -5  -2 -10    1.01    0.33
  -5  -2 -10    1.28    0.35
  -5   2 -10    1.42    0.33
  -6  -2 -10   -0.05    0.31
  -6  -2 -10   -0.11    0.31
  -6  -2 -10   -0.07    0.30
  -6   2 -10    0.19    0.26
  -7  -2 -10    0.53    0.30
  -7  -2 -10    0.47    0.32
  -7   2 -10    0.16    0.33
  -8  -2 -10   28.87    1.32
  -8  -2 -10   30.79    1.31
  -8   2 -10   30.23    1.29
  -9  -2 -10   26.92    1.30
  -9  -2 -10   30.53    1.39
  -9   2 -10   27.43    1.34
 -10  -2 -10   17.31    1.24
 -10  -2 -10   16.52    1.13
 -10   2 -10   15.94    1.16
 -11  -2 -10   29.57    1.68
 -11  -2 -10   32.70    1.57
 -11   2 -10   31.26    1.61
 -12  -2 -10    1.55    0.92
 -12   2 -10    2.14    0.93
 -12  -3  10    3.98    1.68
 -12   3  10    6.23    1.00
 -11  -3  10   42.57    2.01
 -11   3  10   45.59    1.98
 -10  -3  10    1.73    0.68
 -10   3  10    2.40    0.62
  -9  -3  10   -0.65    0.46
   9  -3 -10    0.03    0.43
   9   3 -10   -1.10    0.51
  -9   3  10    0.07    0.46
  -8  -3  10    6.93    0.78
   8  -3 -10    6.11    0.65
  -8   3  10    6.51    0.70
   8   3 -10    4.85    0.73
   7  -3 -10   34.01    1.12
   7   3 -10   34.46    1.41
  -7   3  10   33.18    1.30
  -6  -3  10   29.04    1.22
   6  -3 -10   29.28    1.09
   6  -3 -10   29.25    0.98
   6   3 -10   30.60    1.27
  -6   3  10   28.66    1.13
   5  -3 -10  174.19    4.37
  -5  -3  10  181.37    4.48
   5  -3 -10  180.80    4.19
  -5   3  10  178.20    4.38
   5   3 -10  179.85    4.51
  -4  -3  10    8.22    0.59
   4  -3 -10    9.31    0.48
   4  -3 -10    8.55    0.56
  -4   3  10    9.32    0.58
   4   3 -10    8.85    0.66
   3  -3 -10    3.90    0.43
  -3  -3  10    3.18    0.39
   3  -3 -10    3.21    0.34
   3   3 -10    3.72    0.41
  -3   3  10    3.42    0.38
   2  -3 -10   14.80    0.58
   2  -3 -10   14.40    0.66
  -2  -3  10   13.94    0.67
   2   3 -10   14.34    0.83
  -2   3  10   14.05    0.64
   1  -3 -10   72.56    1.85
  -1  -3  10   72.89    1.97
   1  -3 -10   70.77    1.98
  -1   3  10   75.12    1.95
   1   3 -10   69.99    2.06
   0  -3  10   23.99    0.89
   0  -3 -10   24.06    0.80
   0  -3 -10   25.75    0.84
   0  -3 -10   24.01    0.91
   0   3  10   25.47    0.89
   0   3 -10   25.48    0.95
  -1  -3 -10  163.94    3.87
  -1  -3 -10  161.00    3.99
  -1  -3 -10  164.40    3.85
   1   3  10  163.09    3.94
  -1   3 -10  161.40    4.00
  -2  -3 -10    0.34    0.23
  -2  -3 -10   -0.14    0.22
  -2  -3 -10   -0.06    0.16
  -2   3 -10   -0.05    0.23
  -3  -3 -10    0.56    0.22
  -3  -3 -10    0.34    0.23
  -3  -3 -10   -0.11    0.25
  -3   3 -10    0.20    0.26
  -3   3 -10    0.32    0.18
  -4  -3 -10   46.18    1.44
  -4  -3 -10   45.58    1.44
  -4  -3 -10   43.54    1.46
  -4   3 -10   46.47    1.21
  -4   3 -10   45.04    1.47
  -5  -3 -10   72.42    2.09
  -5  -3 -10   72.75    2.17
  -5  -3 -10   76.32    2.13
  -5   3 -10   73.15    2.14
  -6  -3 -10    0.74    0.36
  -6  -3 -10    0.45    0.38
  -6  -3 -10    0.98    0.33
  -7  -3 -10    4.87    0.63
  -7  -3 -10    7.24    0.71
  -7   3 -10    5.93    0.68
  -8  -3 -10   12.36    0.85
  -8  -3 -10   12.64    0.95
  -8   3 -10   12.66    0.89
  -9  -3 -10   18.05    1.15
  -9  -3 -10   15.53    0.98
  -9   3 -10   16.75    1.07
 -10  -3 -10    5.86    0.86
 -10  -3 -10    5.55    0.83
 -10   3 -10    5.36    0.81
 -11  -3 -10    2.65    0.85
 -11  -3 -10    2.74    0.71
 -11   3 -10    2.33    0.79
 -11  -4  10    0.39    0.79
 -11   4  10    0.54    0.76
 -10  -4  10   15.44    1.22
 -10   4  10   14.88    1.21
  -9  -4  10    0.87    0.54
  -9   4  10    0.29    0.47
  -8  -4  10    0.85    0.47
   8   4 -10    0.59    0.53
  -8   4  10    0.33    0.42
  -7  -4  10   32.77    1.38
   7  -4 -10   31.24    1.26
   7   4 -10   31.16    1.43
  -7   4  10   32.65    1.26
  -6  -4  10    0.56    0.35
   6  -4 -10    0.45    0.16
   6  -4 -10    1.04    0.35
   6   4 -10    0.61    0.37
  -6   4  10    0.24    0.31
   5  -4 -10   39.68    1.00
   5  -4 -10   39.20    1.39
  -5  -4  10   41.12    1.41
  -5   4  10   40.75    1.35
   5   4 -10   38.91    1.46
   4  -4 -10   10.98    0.36
  -4  -4  10   10.46    0.67
   4  -4 -10   10.69    0.68
  -4   4  10   10.81    0.60
   4   4 -10   11.16    0.73
   3  -4 -10   33.37    1.20
   3  -4 -10   32.58    0.84
  -3  -4  10   33.19    1.16
  -3   4  10   32.89    1.09
   3   4 -10   33.50    1.22
   2  -4 -10   23.76    0.67
   2  -4 -10   24.69    0.96
  -2  -4  10   24.37    0.91
   2  -4 -10   23.97    0.67
   2   4 -10   24.09    0.97
  -2   4  10   23.16    0.85
   1  -4 -10    0.75    0.15
   1  -4 -10    1.10    0.33
  -1  -4  10    0.47    0.24
   1  -4 -10    0.67    0.15
   1   4 -10    0.52    0.25
  -1   4  10    1.19    0.23
   0  -4 -10    4.58    0.44
   0  -4 -10    5.65    0.35
   0  -4 -10    5.92    0.34
   0   4 -10    5.06    0.50
   0   4  10    6.03    0.46
  -1  -4 -10   88.49    2.46
  -1  -4 -10   90.60    2.23
  -1  -4 -10   90.12    2.22
  -1   4 -10   89.46    2.46
  -2  -4 -10    1.55    0.25
  -2  -4 -10    1.46    0.27
  -2  -4 -10    2.19    0.39
  -2   4 -10    1.39    0.33
  -3  -4 -10    1.06    0.30
  -3  -4 -10    1.30    0.29
  -3  -4 -10    1.27    0.27
  -3   4 -10    1.06    0.32
  -4  -4 -10   26.01    1.00
  -4  -4 -10   24.92    0.98
  -4  -4 -10   25.58    1.06
  -4   4 -10   26.71    0.75
  -4   4 -10   25.85    1.05
  -5  -4 -10   20.26    0.90
  -5  -4 -10   20.50    1.02
  -5   4 -10   20.43    0.96
  -6  -4 -10   34.48    1.41
  -6  -4 -10   35.28    1.31
  -6  -4 -10   34.25    1.32
  -7  -4 -10   11.46    0.96
  -7  -4 -10   12.69    0.92
  -7  -4 -10   11.56    0.88
  -7   4 -10   11.03    1.23
  -8  -4 -10    7.35    0.86
  -8  -4 -10    7.33    0.83
  -8  -4 -10    7.09    0.71
  -8   4 -10    6.75    0.73
  -9  -4 -10   13.38    1.10
  -9  -4 -10   12.76    1.01
  -9   4 -10    9.51    0.97
 -10  -4 -10   13.02    1.15
 -10  -4 -10   13.48    1.32
 -10   4 -10   11.23    1.18
 -11  -4 -10    2.95    0.78
 -11  -4 -10    6.20    1.03
 -11   4 -10    3.67    0.91
 -11  -5  10   18.07    1.55
 -11   5  10   17.86    1.47
 -10  -5  10   -0.34    0.73
 -10   5  10   -0.05    0.60
  -9  -5  10   12.01    1.13
  -9   5  10   11.94    1.03
  -8  -5  10    0.36    0.48
  -8   5  10    0.12    0.44
   7  -5 -10    6.38    0.66
  -7  -5  10    5.28    0.65
  -7   5  10    7.72    0.74
   7   5 -10    5.12    0.75
  -6  -5  10   22.72    1.07
   6  -5 -10   21.92    1.00
  -6   5  10   21.90    1.00
   6   5 -10   23.39    1.21
   5  -5 -10    0.68    0.35
  -5  -5  10    0.12    0.34
   5   5 -10   -0.67    0.36
  -5   5  10    0.08    0.29
  -4  -5  10    0.46    0.30
   4  -5 -10    0.62    0.34
   4   5 -10    0.19    0.35
  -4   5  10    0.42    0.26
   3  -5 -10   25.83    1.10
  -3  -5  10   27.08    1.02
  -3   5  10   27.08    0.95
   3   5 -10   27.41    1.16
  -2  -5  10   -0.35    0.21
   2  -5 -10    0.12    0.31
  -2   5  10   -0.12    0.19
   2   5 -10    0.10    0.33
   1  -5 -10   10.28    0.70
   1   5 -10   10.17    0.68
  -1   5  10   11.27    0.57
   0  -5 -10   48.60    1.65
   0   5 -10   51.90    1.62
   0   5  10   53.64    1.51
  -1  -5 -10    3.33    0.24
  -1  -5 -10    3.12    0.24
  -1  -5 -10    2.44    0.44
  -1   5 -10    3.57    0.45
  -2  -5 -10    4.87    0.50
  -2  -5 -10    5.47    0.39
  -2  -5 -10    5.33    0.37
  -2   5 -10    4.76    0.51
  -3  -5 -10   46.64    1.63
  -3  -5 -10   46.43    1.36
  -3  -5 -10   48.31    1.37
  -3   5 -10   48.64    1.56
  -4  -5 -10    0.25    0.28
  -4  -5 -10    0.52    0.29
  -4  -5 -10   -0.01    0.27
  -4   5 -10    0.22    0.34
  -5  -5 -10  115.02    2.99
  -5  -5 -10  109.82    3.20
  -5  -5 -10  120.04    3.00
  -5   5 -10  116.02    3.11
  -6  -5 -10    3.88    0.63
  -6  -5 -10    5.65    0.60
  -6  -5 -10    6.00    0.69
  -6   5 -10    4.81    0.62
  -7  -5 -10   13.74    0.96
  -7  -5 -10   13.20    1.09
  -7  -5 -10   15.36    1.05
  -8  -5 -10    9.76    0.96
  -8  -5 -10    7.27    0.86
  -8  -5 -10    8.73    1.00
  -8   5 -10    7.33    0.78
  -9  -5 -10    8.13    1.02
  -9  -5 -10    9.47    0.94
  -9  -5 -10    7.99    0.95
  -9   5 -10   10.72    1.03
 -10  -5 -10    2.26    0.87
 -10   5 -10    2.22    0.80
 -10  -6  10    2.82    0.88
 -10   6  10    2.50    0.77
  -9  -6  10   21.67    1.39
  -9   6  10   23.80    1.36
   8  -6 -10   13.96    0.96
  -8  -6  10   14.46    1.07
  -8   6  10   13.18    1.02
  -7  -6  10   17.91    1.07
   7  -6 -10   17.26    1.00
  -7   6  10   16.86    0.96
  -6  -6  10   24.62    1.18
   6  -6 -10   24.50    1.15
  -6   6  10   23.72    1.05
   6   6 -10   24.41    1.34
  -5  -6  10   -0.06    0.34
   5  -6 -10    0.38    0.37
   5   6 -10   -0.56    0.50
  -5   6  10    0.57    0.30
  -4  -6  10   15.72    0.68
  -4  -6  10   15.03    0.80
   4  -6 -10   14.59    0.86
   4   6 -10   15.62    0.98
  -4   6  10   15.91    0.74
  -3  -6  10   23.95    0.75
   3  -6 -10   23.23    1.09
  -3  -6  10   23.62    0.96
   3   6 -10   23.68    1.13
  -3   6  10   24.96    0.91
  -2  -6  10   31.09    1.07
   2  -6 -10   31.70    1.27
   2   6 -10   32.22    1.29
  -2   6  10   32.05    1.06
   1  -6 -10   11.22    0.71
   1   6 -10   11.52    0.79
  -1   6  10   10.77    0.60
   0  -6 -10   66.84    2.14
   0   6 -10   73.27    2.10
  -1  -6 -10   11.26    0.79
  -1   6 -10   11.77    0.74
  -2  -6 -10    3.93    0.58
  -2   6 -10    4.03    0.52
  -3  -6 -10   24.16    0.72
  -3  -6 -10   24.41    0.73
  -3  -6 -10   22.74    1.13
  -3   6 -10   26.20    1.10
  -4  -6 -10   30.24    1.36
  -4   6 -10   34.61    1.30
  -5  -6 -10   51.87    1.59
  -5  -6 -10   50.59    1.88
  -5  -6 -10   52.38    1.57
  -5   6 -10   53.36    1.77
  -6  -6 -10    1.36    0.54
  -6  -6 -10    0.89    0.44
  -6  -6 -10    2.32    0.59
  -6   6 -10    2.26    0.56
  -7  -6 -10   40.14    1.56
  -7  -6 -10   37.11    1.61
  -7   6 -10   37.98    1.64
  -8  -6 -10    7.37    0.91
  -8  -6 -10    6.05    0.87
  -8  -6 -10    6.47    0.82
  -8   6 -10    6.97    0.84
  -9  -6 -10    0.59    0.73
  -9  -6 -10    0.74    0.75
  -9  -6 -10    0.80    0.96
  -9   6 -10    1.18    0.64
 -10  -6 -10   16.04    1.64
 -10  -6 -10   11.57    1.24
 -10   6 -10   10.76    1.14
  -9  -7  10    0.24    0.78
  -9   7  10    0.19    0.70
   8  -7 -10   49.89    1.86
  -8  -7  10   48.82    1.94
  -8   7  10   47.86    1.80
  -7  -7  10   13.63    1.08
   7  -7 -10   13.61    0.96
  -7  -7  10   14.79    0.97
  -7   7  10   12.43    0.98
  -6  -7  10    1.11    0.48
   6  -7 -10    1.34    0.44
  -6  -7  10    0.63    0.48
  -6   7  10    1.06    0.42
   5  -7 -10   -0.20    0.40
  -5  -7  10   -0.12    0.39
  -5  -7  10    0.43    0.40
  -5   7  10    0.32    0.33
   5   7 -10   -0.63    0.58
  -4  -7  10  100.32    2.48
   4  -7 -10   97.84    2.88
  -4  -7  10  102.92    2.67
  -4   7  10  102.20    2.61
   4   7 -10  101.15    2.96
  -3  -7  10    0.16    0.28
   3  -7 -10    0.09    0.41
  -3   7  10    0.16    0.27
   3   7 -10   -0.59    0.45
   2  -7 -10   65.82    2.15
  -2   7  10   68.65    1.85
   2   7 -10   67.22    2.13
   1  -7 -10    1.19    0.47
  -1   7  10    1.13    0.29
   1   7 -10    1.52    0.50
   0  -7 -10    5.89    0.71
   0   7 -10    5.36    0.60
  -1  -7 -10   13.05    0.84
  -1   7 -10   13.54    0.90
  -2  -7 -10   47.83    1.76
  -2   7 -10   52.85    1.71
  -3  -7 -10    9.20    0.84
  -3   7 -10   10.83    0.82
  -4  -7 -10    8.58    0.82
  -4   7 -10   10.24    0.90
  -5  -7 -10   -0.21    0.24
  -5  -7 -10    0.20    0.25
  -5  -7 -10    0.33    0.46
  -5   7 -10    0.89    0.51
  -6  -7 -10    7.30    0.87
  -6  -7 -10    6.72    0.69
  -6  -7 -10    8.74    0.79
  -6   7 -10    8.17    0.86
  -7  -7 -10    0.58    1.05
  -7  -7 -10    0.13    0.56
  -7  -7 -10   -0.74    0.49
  -7   7 -10   -0.89    0.72
  -8  -7 -10    1.53    0.67
  -8   7 -10    1.08    0.69
  -9  -7 -10    2.09    0.74
  -9  -7 -10   -0.55    0.78
  -9   7 -10    2.61    0.77
  -8  -8  10   -0.59    0.75
   8  -8 -10   -0.24    0.56
  -8  -8  10    0.31    0.68
  -8   8  10   -0.58    0.75
  -7  -8  10    3.07    0.67
  -7  -8  10    2.49    0.67
  -7   8  10    3.19    0.60
   6  -8 -10   71.34    2.39
  -6  -8  10   72.00    2.19
  -6   8  10   75.15    2.15
  -5  -8  10    2.42    0.50
   5  -8 -10    2.32    0.61
  -5  -8  10    3.45    0.54
  -5   8  10    3.41    0.48
   4  -8 -10    3.17    0.59
  -4   8  10    2.77    0.43
   4   8 -10    3.77    0.80
   3  -8 -10    7.86    0.77
   3   8 -10    7.31    0.84
  -3   8  10    8.32    0.60
   2  -8 -10   13.40    0.94
   2   8 -10   10.08    1.00
  -2   8  10   14.05    0.71
   1  -8 -10    0.32    0.47
   1   8 -10   -0.68    0.52
   0  -8 -10   25.38    1.27
   0   8 -10   25.14    1.28
  -1  -8 -10    1.46    0.52
  -1   8 -10    1.14    0.54
  -2  -8 -10    0.30    0.47
  -2   8 -10    1.05    0.53
  -3  -8 -10    0.24    0.44
  -3   8 -10    0.31    0.57
  -4  -8 -10   16.03    1.11
  -4   8 -10   17.30    1.11
  -5  -8 -10    0.53    0.57
  -5   8 -10   -0.12    0.56
  -6  -8 -10    0.42    0.43
  -6   8 -10   -0.08    0.76
  -8  -8 -10   11.32    1.22
  -8   8 -10   11.34    1.13
   6  -9 -10    1.23    0.55
   5  -9 -10    0.91    0.50
  -5   9  10    0.48    0.46
   4  -9 -10   15.30    1.05
  -4   9  10   15.29    0.82
   3  -9 -10    0.10    0.46
  -3   9  10   -0.16    0.36
   2  -9 -10    6.84    0.82
   2   9 -10    6.83    0.93
   1  -9 -10    9.36    0.88
   1   9 -10    7.76    0.90
   0  -9 -10   12.18    0.99
   0   9 -10   15.42    1.17
  -1  -9 -10    0.00    0.46
  -1   9 -10   -1.75    0.56
  -2  -9 -10   41.56    1.79
  -2   9 -10   41.63    1.74
  -3  -9 -10   24.28    1.31
  -3   9 -10   26.83    1.47
  -4  -9 -10    1.01    0.58
  -4   9 -10    1.61    0.79
  -5   9 -10   25.00    1.63
  -6  -9 -10    4.83    0.87
   4 -10 -10    3.56    0.75
   0 -10 -10   -0.04    0.61
   0  10 -10   -0.01    0.88
  -1  10 -10   29.24    1.74
  -2  10 -10   12.92    1.17
  -3 -10 -10    2.70    0.69
  -3  10 -10    5.41    1.75
  -4 -10 -10    3.31    0.73
 -12   0  11    0.69    0.85
 -11   0  11   20.03    1.40
 -10   0  11    0.41    0.54
  10   0 -11   -1.12    0.67
   9   0 -11    3.75    0.70
  -9   0  11    4.64    0.67
   8   0 -11    0.22    0.46
  -8   0  11   -0.77    0.38
   7   0 -11   45.02    1.59
  -7   0  11   44.12    1.61
  -6   0  11   -0.13    0.29
   6   0 -11    0.19    0.34
   5   0 -11  138.69    3.54
  -5   0  11  138.58    3.58
   4   0 -11    0.11    0.21
  -4   0  11    0.20    0.17
   3   0 -11   25.91    0.85
  -3   0  11   25.51    0.98
   3   0 -11   25.88    1.00
   2   0 -11    0.53    0.24
  -2   0  11   -0.15    0.14
   2   0 -11   -0.13    0.17
  -1   0  11    9.98    0.53
   1   0 -11    9.98    0.48
   1   0 -11   10.53    0.61
   0   0  11   -0.08    0.17
   0   0 -11   -0.13    0.19
   0   0 -11    0.08    0.15
  -1   0 -11   11.02    0.62
  -1   0 -11   11.06    0.51
   1   0  11   10.68    0.58
  -2   0 -11    0.24    0.21
  -2   0 -11    0.11    0.24
  -3   0 -11   17.87    0.84
  -3   0 -11   18.16    0.71
  -4   0 -11    0.37    0.28
  -4   0 -11   -0.05    0.26
  -5   0 -11    3.62    0.45
  -5   0 -11    3.36    0.44
  -5   0 -11    3.15    0.43
  -6   0 -11    0.08    0.31
  -6   0 -11    0.31    0.28
  -6   0 -11   -0.34    0.32
  -7   0 -11    1.72    0.41
  -8   0 -11    0.08    0.39
  -8   0 -11   -0.03    0.40
  -9   0 -11   95.01    2.77
  -9   0 -11   97.20    2.92
 -10   0 -11    0.29    0.50
 -11   0 -11    4.48    0.81
 -12  -1  11   -0.88    0.77
 -12   1  11   -1.43    0.72
  11  -1 -11   14.24    1.51
 -11  -1  11   10.78    1.18
 -11   1  11   10.09    1.09
 -10  -1  11    0.15    0.54
  10  -1 -11    1.26    0.71
 -10   1  11    1.27    0.60
  -9  -1  11   48.05    1.86
   9  -1 -11   45.87    1.77
  -9   1  11   48.30    1.83
   9   1 -11   50.60    1.89
   8  -1 -11    3.18    0.55
  -8  -1  11    3.30    0.57
   8   1 -11    4.04    0.64
  -8   1  11    4.01    0.61
   7  -1 -11   31.81    1.26
  -7   1  11   30.68    1.29
   7   1 -11   31.84    1.33
  -6  -1  11   17.41    0.87
   6  -1 -11   18.04    0.90
  -6   1  11   16.89    0.92
   6   1 -11   17.96    0.94
  -5  -1  11   33.31    1.26
   5  -1 -11   34.07    1.15
   5  -1 -11   33.50    1.19
  -5   1  11   35.00    1.25
   5   1 -11   33.64    1.27
   4  -1 -11    0.27    0.26
   4  -1 -11    0.00    0.21
  -4  -1  11   -0.05    0.24
  -4   1  11   -0.01    0.21
   4   1 -11    0.16    0.26
   3  -1 -11  167.79    3.98
   3  -1 -11  165.50    3.90
  -3  -1  11  161.76    4.03
   3   1 -11  153.99    4.21
  -3   1  11  164.15    4.01
   2  -1 -11   89.24    2.30
  -2  -1  11   87.92    2.41
   2  -1 -11   92.54    2.39
  -2   1  11   89.06    2.39
   2   1 -11   88.89    2.18
   2   1 -11   93.56    2.45
   1  -1 -11    9.29    0.55
   1  -1 -11    8.23    0.47
  -1  -1  11    8.51    0.52
   1   1 -11    8.84    0.40
  -1   1  11    8.60    0.52
   1   1 -11    8.92    0.57
   0  -1 -11   23.05    0.81
   0  -1 -11   22.66    0.87
   0  -1  11   21.60    0.87
   0   1 -11   23.03    0.89
   0   1 -11   22.51    0.70
   0   1  11   22.89    0.87
  -1  -1 -11   78.74    2.07
  -1  -1 -11   79.27    2.14
  -1   1 -11   80.76    1.94
  -1   1 -11   78.65    2.17
   1   1  11   76.70    2.13
  -2  -1 -11   13.66    0.67
  -2  -1 -11   13.74    0.62
  -2   1 -11   12.86    0.54
  -3  -1 -11   93.35    2.43
  -3  -1 -11   86.33    2.66
  -3   1 -11   99.67    2.33
  -3   1 -11   94.86    2.54
  -4  -1 -11   54.23    1.69
  -4  -1 -11   56.05    1.66
  -4  -1 -11   55.76    1.72
  -4   1 -11   58.81    1.75
  -5  -1 -11   77.56    2.18
  -5  -1 -11   75.31    2.11
  -5  -1 -11   74.64    2.19
  -5   1 -11   74.02    2.19
  -5   1 -11   75.16    2.01
  -6  -1 -11   91.04    2.58
  -6  -1 -11   92.25    2.60
  -6  -1 -11   89.32    2.50
  -6   1 -11   92.40    2.41
  -6   1 -11   91.78    2.59
  -6   1 -11   90.00    2.58
  -7  -1 -11   66.27    2.03
  -7   1 -11   67.21    1.94
  -8  -1 -11    0.16    0.42
  -8  -1 -11   -0.17    0.42
  -8   1 -11    0.41    0.41
  -9  -1 -11    0.60    0.46
  -9  -1 -11    0.65    0.45
  -9   1 -11    1.07    0.53
 -10  -1 -11    1.75    0.66
 -10  -1 -11    2.31    0.64
 -10   1 -11    2.38    0.61
 -11  -1 -11   44.91    1.81
 -11  -1 -11   39.83    1.95
 -11   1 -11   43.34    1.96
 -12  -1 -11    0.06    0.75
 -12   2  11   14.74    1.55
 -11  -2  11   12.20    1.20
 -11   2  11   14.47    1.28
  10  -2 -11    1.73    0.67
 -10  -2  11    0.52    0.60
 -10   2  11    0.59    0.60
   9  -2 -11   21.99    1.15
  -9  -2  11   19.37    1.22
   9   2 -11   20.76    1.37
  -9   2  11   22.61    1.21
  -8  -2  11    5.03    0.65
   8  -2 -11    4.62    0.55
  -8   2  11    4.25    0.61
   8   2 -11    5.66    0.71
  -7  -2  11   24.57    1.18
   7   2 -11   24.73    1.19
  -7   2  11   22.19    1.09
   6  -2 -11    0.43    0.25
  -6  -2  11    0.31    0.35
   6  -2 -11    0.97    0.33
  -6   2  11    0.16    0.30
   6   2 -11    0.51    0.40
   5  -2 -11   10.07    0.61
   5  -2 -11    8.95    0.62
  -5  -2  11    9.04    0.67
   5   2 -11   10.65    0.75
  -5   2  11   10.53    0.67
  -4  -2  11   10.28    0.66
   4  -2 -11   11.91    0.63
   4  -2 -11   10.05    0.58
   4   2 -11   10.41    0.68
  -4   2  11    9.90    0.62
  -3  -2  11   12.26    0.68
   3  -2 -11   14.36    0.67
   3  -2 -11   12.42    0.60
  -3   2  11   12.71    0.65
   3   2 -11   12.98    0.73
  -2  -2  11    2.30    0.32
   2  -2 -11    2.40    0.34
   2  -2 -11    3.44    0.40
   2   2 -11    2.80    0.37
  -2   2  11    2.28    0.32
   1  -2 -11   47.18    1.40
   1  -2 -11   47.41    1.41
  -1  -2  11   47.92    1.46
  -1   2  11   47.73    1.43
   0  -2 -11   17.00    0.72
   0  -2  11   16.72    0.73
   0  -2 -11   16.32    0.72
   0   2  11   16.53    0.72
   0   2 -11   17.04    0.51
  -1  -2 -11    6.96    0.48
  -1  -2 -11    6.91    0.51
   1   2  11    7.98    0.51
  -1   2 -11    7.42    0.33
  -2  -2 -11  112.77    2.83
  -2  -2 -11  106.95    2.85
  -2  -2 -11  112.14    2.86
  -2   2 -11  113.55    2.92
  -2   2 -11  112.72    2.59
  -3  -2 -11   34.60    1.21
  -3  -2 -11   35.17    1.20
  -3  -2 -11   35.99    1.20
  -3   2 -11   36.72    1.01
  -3   2 -11   36.02    1.25
  -4  -2 -11    1.40    0.33
  -4  -2 -11    1.91    0.34
  -4  -2 -11    1.43    0.37
  -4   2 -11    1.42    0.36
  -4   2 -11    1.73    0.30
  -5  -2 -11   33.70    1.24
  -5  -2 -11   34.73    1.26
  -5  -2 -11   33.21    1.25
  -5   2 -11   34.80    1.08
  -5   2 -11   33.08    1.26
  -6  -2 -11    9.99    0.78
  -6  -2 -11    9.30    0.71
  -6  -2 -11   10.33    0.74
  -6   2 -11   10.41    0.76
  -6   2 -11   10.21    0.71
  -6   2 -11   10.31    0.62
  -7  -2 -11   19.72    1.07
  -7  -2 -11   19.41    0.99
  -7   2 -11   16.81    1.13
  -8  -2 -11   14.86    1.01
  -8  -2 -11   15.56    0.98
  -8   2 -11   15.83    0.99
  -9  -2 -11    4.36    0.67
  -9  -2 -11    4.06    0.68
  -9   2 -11    4.11    0.68
 -10  -2 -11    1.57    0.60
 -10  -2 -11    1.95    0.72
 -10   2 -11    2.30    0.70
 -11  -2 -11    7.38    0.94
 -11  -2 -11    6.86    1.02
 -11   2 -11    8.53    0.99
 -11  -3  11    3.52    0.84
 -11   3  11    2.57    0.82
 -10  -3  11   49.12    2.00
 -10   3  11   44.59    1.87
  -9  -3  11    3.57    0.65
   9  -3 -11    3.54    0.56
  -9   3  11    2.95    0.59
   8  -3 -11    2.73    0.46
  -8  -3  11    2.24    0.52
  -8   3  11    1.47    0.56
   8   3 -11    2.69    0.65
   7  -3 -11    6.97    0.54
  -7  -3  11    5.60    0.66
   7  -3 -11    7.05    0.61
   7   3 -11    5.47    0.71
  -7   3  11    5.26    0.60
   6  -3 -11   92.30    2.57
  -6  -3  11   93.56    2.70
   6  -3 -11   92.46    2.39
   6   3 -11   95.71    2.73
  -6   3  11   93.13    2.62
   5  -3 -11   31.94    1.16
   5  -3 -11   32.28    1.05
  -5  -3  11   32.35    1.27
  -5   3  11   32.87    1.20
   5   3 -11   35.30    1.36
   4  -3 -11   34.32    1.06
   4  -3 -11   35.07    1.21
  -4  -3  11   33.95    1.25
  -4   3  11   33.67    1.19
   4   3 -11   32.84    1.29
   3  -3 -11   32.31    1.13
  -3  -3  11   32.67    1.17
   3  -3 -11   33.02    1.03
   3   3 -11   32.37    1.24
  -3   3  11   32.99    1.12
   2  -3 -11    2.19    0.37
   2  -3 -11    2.95    0.32
  -2  -3  11    2.53    0.35
  -2   3  11    2.81    0.35
   2   3 -11    3.64    0.44
  -1  -3  11   33.94    1.15
   1  -3 -11   33.29    1.17
   1  -3 -11   34.82    1.06
   1   3 -11   32.15    1.20
  -1   3  11   32.86    1.11
   0  -3 -11  288.54    6.51
   0  -3  11  279.86    6.59
   0  -3 -11  282.27    6.63
   0   3 -11  287.10    6.68
   0   3  11  279.14    6.57
  -1  -3 -11   71.28    1.94
  -1  -3 -11   71.29    2.04
  -1  -3 -11   71.77    1.92
  -1   3 -11   75.39    2.08
  -2  -3 -11    0.12    0.26
  -2  -3 -11    0.18    0.21
  -2  -3 -11    0.75    0.25
  -2   3 -11    0.35    0.27
  -3  -3 -11  110.92    2.96
  -3  -3 -11  112.32    2.87
  -3  -3 -11  113.81    2.90
  -3   3 -11  112.33    2.57
  -3   3 -11  111.82    2.97
  -4  -3 -11   78.59    2.29
  -4  -3 -11   80.66    2.22
  -4   3 -11   81.76    1.96
  -4   3 -11   79.15    2.29
  -5  -3 -11    1.48    0.41
  -5  -3 -11    1.22    0.35
  -5  -3 -11    1.80    0.41
  -5   3 -11    1.53    0.37
  -5   3 -11    1.57    0.33
  -6  -3 -11   45.36    1.64
  -6  -3 -11   47.71    1.65
  -6  -3 -11   48.10    1.62
  -6   3 -11   47.48    1.65
  -7  -3 -11   13.79    0.84
  -7  -3 -11   14.25    0.97
  -7   3 -11   12.43    0.86
  -8  -3 -11    1.07    0.49
  -8  -3 -11    1.58    0.50
  -8  -3 -11    1.09    0.60
  -8   3 -11    1.36    0.46
  -9  -3 -11    1.37    0.55
  -9  -3 -11    0.88    0.52
  -9   3 -11    1.53    0.54
 -10  -3 -11   41.93    1.97
 -10  -3 -11   43.62    1.78
 -10   3 -11   42.96    1.90
 -11  -3 -11    4.58    0.95
 -11   3 -11    3.14    0.84
 -11  -4  11    4.29    0.88
 -11   4  11    3.67    0.89
 -10  -4  11   25.48    1.52
 -10   4  11   20.94    1.38
  -9  -4  11    0.10    0.57
  -9   4  11   -0.14    0.51
  -8  -4  11   46.90    1.81
   7  -4 -11    6.79    0.68
   7  -4 -11    5.64    0.40
  -7  -4  11    7.38    0.77
  -7   4  11    6.67    0.70
   7   4 -11    4.38    0.72
   6  -4 -11   14.91    0.55
   6  -4 -11   15.78    0.81
  -6  -4  11   14.76    1.05
  -6   4  11   15.03    0.86
   6   4 -11   14.59    1.02
  -5  -4  11    0.05    0.31
   5  -4 -11    0.22    0.31
   5  -4 -11    0.35    0.16
   5   4 -11   -0.24    0.38
  -5   4  11    0.10    0.27
  -4  -4  11  223.01    5.29
   4  -4 -11  211.98    5.27
  -4   4  11  210.40    5.17
   4   4 -11  222.32    5.38
   3  -4 -11  136.63    3.54
  -3  -4  11  137.33    3.50
   3  -4 -11  137.97    3.17
   3   4 -11  143.78    3.63
  -3   4  11  132.67    3.41
   2  -4 -11    1.11    0.35
   2  -4 -11    0.94    0.18
   2  -4 -11    1.18    0.19
  -2  -4  11    1.51    0.31
  -2   4  11    1.31    0.27
   2   4 -11    2.15    0.37
  -1  -4  11    0.00    0.22
   1  -4 -11    0.10    0.15
   1  -4 -11    0.02    0.16
   1  -4 -11    0.05    0.30
   1   4 -11   -0.14    0.25
  -1   4  11   -0.21    0.19
   0  -4 -11   18.66    0.68
   0  -4 -11   20.36    0.71
   0  -4 -11   20.05    0.88
   0   4  11   19.80    0.81
   0   4 -11   20.55    0.91
  -1  -4 -11   12.26    0.59
  -1  -4 -11   12.12    0.56
  -1  -4 -11   11.24    0.66
  -1   4 -11   12.40    0.73
  -2  -4 -11   16.15    0.73
  -2  -4 -11   16.98    0.72
  -2  -4 -11   17.18    0.83
  -2   4 -11   17.55    0.86
  -3  -4 -11    0.04    0.31
  -3  -4 -11   -0.20    0.26
  -3  -4 -11    0.19    0.24
  -3   4 -11   -0.65    0.28
  -4  -4 -11    1.44    0.33
  -4  -4 -11    1.90    0.40
  -4  -4 -11    1.49    0.41
  -4   4 -11    2.15    0.42
  -4   4 -11    1.97    0.24
  -5  -4 -11    9.91    0.73
  -5  -4 -11    9.91    0.69
  -5  -4 -11    8.53    0.65
  -5   4 -11    9.26    0.52
  -5   4 -11    8.71    0.73
  -6  -4 -11   65.53    2.01
  -6  -4 -11   61.77    2.08
  -6  -4 -11   63.25    1.98
  -6   4 -11   61.51    2.02
  -7  -4 -11    3.13    0.56
  -7  -4 -11    2.23    0.61
  -7   4 -11    2.71    0.52
  -8  -4 -11   -0.17    0.47
  -8  -4 -11    0.26    0.51
  -8  -4 -11    0.33    0.64
  -8   4 -11   -0.78    0.43
  -9  -4 -11   14.30    1.41
  -9  -4 -11   15.15    1.15
  -9  -4 -11   15.36    1.22
  -9   4 -11   15.46    1.16
 -10  -4 -11    7.63    0.99
 -10  -4 -11    8.84    0.88
 -10   4 -11    7.66    0.96
 -11  -4 -11    0.92    0.71
 -11  -4 -11    2.43    0.98
 -11   4 -11   -0.51    0.85
 -10  -5  11    6.41    1.00
 -10   5  11    5.87    0.93
  -9  -5  11    7.39    0.93
  -9   5  11    6.54    0.78
  -8  -5  11   -0.44    0.46
   7  -5 -11    1.37    0.37
  -7  -5  11    1.45    0.49
   7   5 -11    1.53    0.75
  -7   5  11    1.09    0.46
  -6  -5  11  147.17    4.27
   6  -5 -11  159.57    4.10
  -6   5  11  160.84    4.00
   6   5 -11  160.82    4.24
  -5  -5  11   27.00    1.14
   5  -5 -11   24.38    1.12
  -5   5  11   25.49    1.05
   5   5 -11   26.11    1.28
   4  -5 -11   30.86    1.24
  -4  -5  11   31.14    1.22
  -4   5  11   30.65    1.11
   4   5 -11   32.60    1.35
   3  -5 -11   31.61    1.23
  -3  -5  11   33.66    1.19
  -3   5  11   33.81    1.15
   3   5 -11   32.90    1.34
   2  -5 -11   29.29    1.16
  -2  -5  11   29.23    1.09
  -2   5  11   28.93    1.04
   2   5 -11   30.65    1.24
   1  -5 -11   55.04    1.84
  -1   5  11   60.62    1.70
   1   5 -11   60.52    1.86
   0  -5 -11   62.83    2.00
   0   5 -11   68.51    2.01
   0   5  11   65.45    1.85
  -1  -5 -11   17.50    0.95
  -1   5 -11   21.04    0.95
  -2  -5 -11    8.15    0.48
  -2  -5 -11    7.18    0.68
  -2  -5 -11    7.94    0.48
  -2   5 -11    7.41    0.67
  -3  -5 -11    4.61    0.57
  -3  -5 -11    4.73    0.47
  -3  -5 -11    5.24    0.51
  -3   5 -11    4.28    0.52
  -4  -5 -11   67.74    2.19
  -4  -5 -11   70.96    1.96
  -4  -5 -11   69.81    1.95
  -4   5 -11   69.15    2.11
  -5  -5 -11   14.17    0.94
  -5  -5 -11   14.29    0.83
  -5   5 -11   14.96    0.57
  -5   5 -11   14.13    0.92
  -6  -5 -11    3.48    0.57
  -6  -5 -11    2.25    0.57
  -6  -5 -11    3.50    0.52
  -6   5 -11    3.26    0.61
  -7  -5 -11    2.51    0.54
  -7  -5 -11    3.56    0.62
  -7  -5 -11    2.26    0.67
  -7   5 -11    2.19    0.62
  -8  -5 -11   59.71    2.19
  -8  -5 -11   59.76    2.07
  -8  -5 -11   53.93    2.12
  -8   5 -11   55.28    2.03
  -9  -5 -11    1.76    0.70
  -9  -5 -11    0.25    0.59
  -9  -5 -11    0.33    0.93
  -9   5 -11    0.37    0.59
 -10  -5 -11   12.85    1.06
 -10  -5 -11   10.58    1.20
 -10   5 -11   13.19    1.42
 -10  -6  11    0.12    0.82
 -10   6  11   -1.82    0.80
  -9  -6  11   22.15    1.41
  -9   6  11   20.25    1.31
  -8  -6  11   65.37    2.27
   8  -6 -11   69.64    2.20
  -8   6  11   54.88    2.29
  -7  -6  11   10.44    1.02
   7  -6 -11    9.98    0.82
  -7   6  11    9.21    0.87
  -6  -6  11    5.01    0.61
   6  -6 -11    5.49    0.58
  -6   6  11    5.75    0.67
   6   6 -11    4.40    0.87
   5  -6 -11    8.95    0.76
  -5  -6  11    9.27    0.80
   5   6 -11    9.36    0.97
  -5   6  11    8.77    0.69
  -4  -6  11    3.48    0.40
  -4  -6  11    2.33    0.44
   4  -6 -11    2.93    0.54
   4   6 -11    2.45    0.50
  -4   6  11    2.53    0.37
   3  -6 -11   15.20    0.91
  -3  -6  11   15.90    0.79
   3   6 -11   16.03    1.04
  -3   6  11   15.89    0.76
  -2  -6  11   26.87    1.02
   2  -6 -11   27.23    1.20
  -2   6  11   26.57    0.99
   2   6 -11   27.95    1.25
   1  -6 -11  106.25    3.06
   1   6 -11  113.57    3.06
  -1   6  11  110.81    2.82
   0  -6 -11   10.62    0.73
   0   6 -11   11.62    0.86
  -1  -6 -11    0.55    0.45
  -1   6 -11    0.26    0.35
  -2  -6 -11    0.73    0.45
  -2   6 -11    1.29    0.42
  -3  -6 -11    6.41    0.42
  -3  -6 -11    7.35    0.75
  -3  -6 -11    7.03    0.44
  -3   6 -11    6.28    0.74
  -4  -6 -11    1.45    0.33
  -4  -6 -11    1.83    0.44
  -4  -6 -11    1.35    0.33
  -4   6 -11    2.03    0.50
  -5  -6 -11   75.18    2.09
  -5  -6 -11   70.89    2.41
  -5   6 -11   76.40    2.33
  -6  -6 -11   14.74    1.04
  -6  -6 -11   14.56    0.91
  -6   6 -11   14.09    1.09
  -7  -6 -11    2.84    0.67
  -7  -6 -11    3.08    0.64
  -7  -6 -11    2.72    0.61
  -7   6 -11    3.93    0.81
  -8  -6 -11    0.12    0.57
  -8  -6 -11   -0.35    0.62
  -8  -6 -11   -0.44    0.76
  -8   6 -11   -1.28    0.57
  -9  -6 -11    7.32    0.97
  -9   6 -11    7.32    0.94
  -9  -7  11    3.28    0.99
  -9   7  11    3.94    0.89
  -8  -7  11    1.28    0.75
  -8   7  11    2.07    0.71
  -7  -7  11   14.41    0.99
   7  -7 -11   13.17    0.98
  -7  -7  11   13.23    1.12
  -7   7  11   13.98    1.00
  -6  -7  11    2.09    0.52
  -6  -7  11    1.79    0.52
   6  -7 -11    1.28    0.49
  -6   7  11    1.90    0.51
   5  -7 -11   25.48    1.24
  -5  -7  11   24.50    0.97
  -5  -7  11   25.01    1.14
  -5   7  11   25.70    1.07
   4  -7 -11    0.69    0.44
  -4  -7  11    1.23    0.42
  -4   7  11    1.59    0.39
   4   7 -11    1.30    0.61
   3  -7 -11   24.89    1.17
  -3   7  11   26.18    1.01
   3   7 -11   26.95    1.35
   2  -7 -11   26.56    1.25
   2   7 -11   25.11    1.29
  -2   7  11   28.35    1.03
   1  -7 -11    0.24    0.40
  -1   7  11    1.04    0.30
   1   7 -11    1.08    0.49
   0  -7 -11    1.07    0.40
   0   7 -11   -0.13    0.43
  -1  -7 -11   89.67    2.75
  -1   7 -11   92.67    2.65
  -2  -7 -11    1.68    0.44
  -2   7 -11    1.23    0.52
  -3  -7 -11   55.01    2.02
  -3   7 -11   59.86    1.95
  -4  -7 -11   30.96    1.42
  -4   7 -11   29.90    1.36
  -5  -7 -11    6.60    0.85
  -5   7 -11    6.97    0.81
  -6  -7 -11    0.65    0.44
  -6  -7 -11    0.24    0.45
  -6  -7 -11    0.67    0.49
  -6   7 -11    0.75    0.72
  -7  -7 -11   33.71    1.40
  -7  -7 -11   32.39    1.64
  -8  -7 -11    0.69    0.52
  -8  -7 -11    0.31    0.92
  -8   7 -11   -0.68    0.67
  -7  -8  11    2.60    0.73
  -7  -8  11    2.33    0.68
   7  -8 -11    2.49    0.66
  -7   8  11    2.33    0.66
   6  -8 -11    5.36    0.78
  -6   8  11    8.10    0.85
  -5  -8  11   13.85    0.97
   5  -8 -11   12.88    0.99
  -5   8  11   13.83    0.90
   4  -8 -11   -0.16    0.46
  -4   8  11   -0.33    0.35
   3  -8 -11    6.17    0.76
  -3   8  11    6.63    0.64
   3   8 -11    6.33    0.89
   2  -8 -11   15.53    1.01
  -2   8  11   14.88    0.81
   2   8 -11   12.91    1.23
   1  -8 -11   14.73    0.92
   1   8 -11   15.28    1.23
   0  -8 -11   10.58    0.81
   0   8 -11    9.33    1.07
  -1  -8 -11   19.31    1.14
  -1   8 -11   19.44    1.26
  -2  -8 -11    3.76    0.71
  -2   8 -11    4.96    0.73
  -3  -8 -11   35.37    1.58
  -3   8 -11   40.49    1.62
  -4  -8 -11    3.07    0.68
  -4   8 -11    3.12    0.76
  -5  -8 -11   27.59    1.48
  -5   8 -11   27.38    1.61
  -7  -8 -11    0.37    0.64
   6  -9 -11    4.30    0.76
   5  -9 -11    3.63    0.85
  -5   9  11    4.51    0.83
   4  -9 -11   19.41    1.33
  -4   9  11   21.96    1.05
   3  -9 -11   34.40    1.52
  -3   9  11   35.64    1.29
   2  -9 -11    0.67    0.45
   1  -9 -11    1.57    0.57
   1   9 -11    0.60    0.78
   0  -9 -11    0.11    0.49
   0   9 -11    0.95    0.74
  -1  -9 -11   13.75    1.07
  -1   9 -11   12.50    1.29
  -2  -9 -11    1.69    0.57
  -2   9 -11    0.05    0.75
  -3  -9 -11   25.52    1.44
  -3   9 -11   23.15    1.58
  -5  -9 -11    0.10    0.66
  -6  -9 -11    0.90    0.55
   3 -10 -11    4.33    0.76
   2 -10 -11    4.06    0.73
   1 -10 -11    1.77    0.67
   0 -10 -11    1.05    0.78
  -1 -10 -11    1.24    0.68
  -2 -10 -11    7.21    0.96
  -3 -10 -11   -0.96    0.63
 -11   0  12   -1.68    0.69
 -10   0  12    0.71    0.58
  10   0 -12    0.17    0.78
   9   0 -12   -0.42    0.61
  -9   0  12   -1.37    0.45
  -8   0  12   26.74    1.31
   8   0 -12   25.94    1.30
   7   0 -12    0.28    0.44
  -7   0  12   -0.04    0.32
  -6   0  12   38.69    1.46
   6   0 -12   40.69    1.45
  -5   0  12    0.38    0.28
   5   0 -12    0.21    0.30
  -4   0  12   56.47    1.76
   4   0 -12   54.88    1.74
   4   0 -12   57.69    1.59
   3   0 -12    0.15    0.19
   3   0 -12   -0.03    0.29
  -3   0  12   -0.19    0.24
   2   0 -12   45.75    1.69
   2   0 -12   48.40    1.34
  -2   0  12   49.02    1.52
   1   0 -12   -0.06    0.18
  -1   0  12   -0.06    0.20
   1   0 -12    0.06    0.22
   0   0 -12  126.98    3.18
   0   0  12  127.62    3.12
   0   0 -12  107.36    3.19
  -2   0 -12   12.77    0.72
  -2   0 -12   13.17    0.62
  -3   0 -12   -0.04    0.22
  -3   0 -12   -0.02    0.26
  -4   0 -12   53.72    1.56
  -4   0 -12   52.58    1.69
  -5   0 -12    0.34    0.34
  -5   0 -12    0.08    0.25
  -5   0 -12    0.26    0.27
  -6   0 -12    6.90    0.58
  -6   0 -12    7.46    0.74
  -6   0 -12    8.28    0.66
  -7   0 -12    0.47    0.36
  -7   0 -12    0.40    0.39
  -7   0 -12   -0.08    0.32
  -8   0 -12   -0.12    0.40
  -8   0 -12   -0.29    0.38
  -9   0 -12    0.29    0.44
  -9   0 -12   -0.60    0.48
 -10   0 -12    0.57    0.55
 -10   0 -12   -0.27    0.62
 -11   0 -12    1.10    0.61
 -11   0 -12   -0.10    0.71
 -11  -1  12    7.64    1.03
  11  -1 -12   14.65    1.50
 -11   1  12    9.27    1.07
 -10  -1  12    8.27    0.96
  10  -1 -12    9.90    1.01
 -10   1  12    9.53    0.99
   9  -1 -12   18.41    1.28
  -9  -1  12   16.16    1.14
   9   1 -12   16.85    1.38
  -9   1  12   16.85    1.14
  -8  -1  12   16.74    1.05
   8  -1 -12   15.32    1.02
   8   1 -12   14.85    1.12
  -8   1  12   15.49    1.02
   7  -1 -12   40.08    1.47
  -7  -1  12   40.56    1.56
   7   1 -12   40.53    1.59
  -6  -1  12    9.10    0.73
   6  -1 -12    9.52    0.73
   6   1 -12    9.31    0.79
  -6   1  12    8.95    0.69
   5  -1 -12    6.54    0.61
   5  -1 -12    7.08    0.53
  -5  -1  12    7.25    0.63
  -5   1  12    6.53    0.62
   5   1 -12    6.97    0.65
   4  -1 -12  200.97    4.86
   4  -1 -12  201.38    5.18
  -4  -1  12  205.06    5.04
  -4   1  12  208.16    5.02
   4   1 -12  208.62    5.04
   3  -1 -12    0.91    0.26
   3  -1 -12    1.36    0.30
  -3  -1  12    0.96    0.30
  -3   1  12    0.88    0.27
   3   1 -12    1.03    0.31
   2  -1 -12   32.02    1.11
  -2  -1  12   29.78    1.11
   2  -1 -12   30.22    1.00
   2   1 -12   30.64    1.12
  -2   1  12   29.97    1.10
   2   1 -12   29.94    0.91
   1  -1 -12   10.10    0.56
  -1  -1  12   11.01    0.64
   1  -1 -12   11.54    0.63
   1   1 -12   10.74    0.47
   1   1 -12   10.43    0.64
  -1   1  12   11.26    0.62
   0  -1 -12  100.34    2.58
   0  -1 -12  100.63    2.68
   0  -1  12  103.43    2.70
   0   1 -12  101.12    2.44
   0   1  12  103.64    2.69
   0   1 -12  103.58    2.73
  -1  -1 -12    0.78    0.28
  -1  -1 -12    0.29    0.25
  -1   1 -12    0.32    0.25
  -1   1 -12    0.35    0.20
   1   1  12    0.09    0.20
  -2  -1 -12  187.90    4.54
  -2   1 -12  192.65    4.41
  -2   1 -12  192.61    4.69
  -3  -1 -12   54.90    1.64
  -3  -1 -12   56.63    1.73
  -3   1 -12   56.95    1.75
  -3   1 -12   56.78    1.53
  -4  -1 -12   10.33    0.62
  -4  -1 -12   10.56    0.66
  -4  -1 -12    8.82    0.68
  -4   1 -12    9.48    0.70
  -4   1 -12   10.03    0.58
  -5  -1 -12    0.24    0.32
  -5  -1 -12    0.35    0.33
  -5  -1 -12    0.06    0.27
  -5   1 -12    0.37    0.34
  -5   1 -12   -0.03    0.30
  -6  -1 -12   56.21    1.79
  -6  -1 -12   59.03    1.87
  -6  -1 -12   57.49    1.90
  -6   1 -12   59.72    1.72
  -6   1 -12   56.99    1.88
  -6   1 -12   56.70    1.89
  -7  -1 -12    3.37    0.56
  -7  -1 -12    3.03    0.48
  -7  -1 -12    3.24    0.56
  -7   1 -12    3.52    0.53
  -7   1 -12    3.36    0.47
  -7   1 -12    2.79    0.55
  -8  -1 -12   12.46    0.86
  -8  -1 -12    8.31    0.99
  -8  -1 -12   10.79    0.93
  -8   1 -12   11.55    0.84
  -8   1 -12   12.83    0.94
  -9  -1 -12    1.20    0.48
  -9  -1 -12    1.72    0.55
  -9   1 -12    1.28    0.55
  -9   1 -12    1.45    0.53
 -10  -1 -12    2.20    0.59
 -10  -1 -12    1.55    0.66
 -10   1 -12    2.16    0.69
 -10   1 -12    2.04    0.61
 -11  -1 -12   11.53    1.11
 -11  -1 -12    8.89    1.05
 -11   1 -12   10.42    0.99
 -11   1 -12    8.93    1.07
 -11  -2  12    2.15    0.83
 -11   2  12    2.67    0.92
 -10  -2  12   -1.35    0.63
  10  -2 -12    0.29    0.72
 -10   2  12   -0.90    0.56
  -9  -2  12   91.82    2.85
   9  -2 -12   91.50    2.61
  -9   2  12   85.25    2.77
  -8  -2  12   22.89    1.21
   8  -2 -12   22.35    1.11
   8   2 -12   21.14    1.29
  -8   2  12   18.87    1.13
   7  -2 -12   46.49    1.53
  -7  -2  12   46.24    1.72
   7   2 -12   46.39    1.76
  -7   2  12   46.81    1.73
   6  -2 -12    4.11    0.49
   6  -2 -12    3.08    0.53
  -6  -2  12    2.89    0.57
   6   2 -12    3.73    0.59
  -6   2  12    3.46    0.49
   5  -2 -12    9.18    0.62
   5  -2 -12    9.18    0.65
  -5  -2  12    8.99    0.69
   5   2 -12    9.10    0.77
  -5   2  12    8.78    0.68
   4  -2 -12   45.27    1.45
  -4  -2  12   45.23    1.53
   4  -2 -12   46.80    1.45
  -4   2  12   45.22    1.51
   4   2 -12   48.67    1.61
  -3  -2  12   41.29    1.43
   3  -2 -12   44.60    1.38
   3  -2 -12   42.48    1.37
  -3   2  12   42.75    1.41
   3   2 -12   45.87    1.49
   2  -2 -12    0.97    0.28
  -2  -2  12    0.67    0.26
   2  -2 -12    1.04    0.28
   2   2 -12    1.06    0.34
  -2   2  12    0.70    0.24
   1  -2 -12    0.11    0.23
  -1  -2  12    0.10    0.23
   1  -2 -12   -0.21    0.21
  -1   2  12   -0.08    0.19
   1   2 -12   -0.47    0.24
   0  -2  12   22.66    0.91
   0  -2 -12   21.68    0.88
   0  -2 -12   22.20    0.90
   0   2 -12   23.10    0.96
   0   2  12   22.25    0.90
   0   2 -12   22.51    0.65
  -1  -2 -12    1.02    0.29
  -1  -2 -12    0.97    0.28
   1   2  12    1.12    0.26
  -1   2 -12    1.17    0.20
  -1   2 -12    1.58    0.31
  -2  -2 -12    4.01    0.47
  -2  -2 -12    4.68    0.50
  -2   2 -12    4.20    0.33
  -2   2 -12    5.31    0.54
  -3  -2 -12    0.63    0.31
  -3  -2 -12    0.12    0.25
  -3  -2 -12    0.59    0.27
  -3   2 -12    0.38    0.22
  -3   2 -12    0.07    0.28
  -4  -2 -12    5.27    0.51
  -4  -2 -12    4.36    0.52
  -4  -2 -12    4.93    0.57
  -4   2 -12    4.96    0.43
  -4   2 -12    4.34    0.53
  -5  -2 -12   29.04    1.19
  -5  -2 -12   31.28    1.26
  -5  -2 -12   31.91    1.21
  -5   2 -12   31.21    1.27
  -5   2 -12   31.11    1.03
  -6  -2 -12    4.23    0.57
  -6  -2 -12    3.77    0.53
  -6  -2 -12    4.19    0.56
  -6   2 -12    3.60    0.45
  -6   2 -12    3.79    0.55
  -6   2 -12    3.21    0.52
  -7  -2 -12   50.63    1.73
  -7  -2 -12   47.09    1.78
  -7  -2 -12   49.05    1.75
  -7   2 -12   47.89    1.76
  -7   2 -12   48.46    1.75
  -7   2 -12   51.48    1.55
  -8  -2 -12    4.99    0.76
  -8  -2 -12    5.99    0.73
  -8  -2 -12    6.06    0.72
  -8   2 -12    6.41    0.65
  -8   2 -12    7.02    0.79
  -9  -2 -12    0.50    0.49
  -9  -2 -12    0.18    0.50
  -9   2 -12    0.23    0.47
 -10  -2 -12   25.90    1.55
 -10  -2 -12   25.16    1.38
 -10   2 -12   26.78    1.51
 -11  -2 -12    3.44    0.91
 -11  -2 -12    4.43    0.92
 -11   2 -12    3.68    0.87
 -11  -3  12   33.56    1.78
 -11   3  12   25.19    1.70
 -10  -3  12    4.36    0.80
 -10   3  12    0.99    0.68
  -9  -3  12    2.60    0.61
  -9   3  12    1.16    0.56
  -8  -3  12   11.61    0.99
  -8   3  12    9.61    0.91
   8   3 -12   12.11    1.31
  -7  -3  12    0.04    0.42
   7  -3 -12    0.21    0.33
   7  -3 -12    0.49    0.38
   7   3 -12   -0.12    0.53
  -7   3  12    0.30    0.41
   6  -3 -12    4.59    0.57
  -6  -3  12    3.94    0.57
   6  -3 -12    5.72    0.57
  -6   3  12    6.94    0.65
   6   3 -12    4.66    0.59
  -5  -3  12   94.46    2.69
   5  -3 -12   96.86    2.43
   5  -3 -12   90.92    2.57
   5   3 -12   95.36    2.74
  -5   3  12   94.27    2.62
   4  -3 -12   -0.11    0.25
   4  -3 -12   -0.12    0.29
  -4  -3  12   -0.31    0.26
  -4   3  12    0.03    0.24
   4   3 -12    0.51    0.33
   3  -3 -12    0.26    0.24
   3  -3 -12    0.01    0.26
  -3  -3  12    0.13    0.27
   3   3 -12   -0.09    0.32
  -3   3  12    0.30    0.25
  -2  -3  12   14.55    0.75
   2  -3 -12   15.76    0.70
   2  -3 -12   14.50    0.72
   2   3 -12   16.27    0.82
  -2   3  12   15.15    0.73
   1  -3 -12    3.74    0.46
   1  -3 -12    3.32    0.37
  -1  -3  12    3.09    0.40
  -1   3  12    3.28    0.39
   1   3 -12    3.95    0.47
   0  -3  12   13.14    0.69
   0  -3 -12   14.72    0.74
   0  -3 -12   14.93    0.67
   0   3  12   14.51    0.71
   0   3 -12   13.93    0.78
  -1  -3 -12   21.47    0.85
  -1  -3 -12   20.83    0.92
  -1  -3 -12   20.58    0.81
  -1   3 -12   22.72    0.97
  -2  -3 -12    0.15    0.27
  -2  -3 -12    0.05    0.22
  -2  -3 -12    0.02    0.30
  -2   3 -12    0.00    0.21
  -3  -3 -12   18.19    0.82
  -3  -3 -12   18.63    0.86
  -3  -3 -12   16.81    0.85
  -3   3 -12   18.45    0.90
  -3   3 -12   16.89    0.55
  -4  -3 -12    0.90    0.35
  -4  -3 -12    1.52    0.35
  -4  -3 -12    0.78    0.37
  -4   3 -12    1.32    0.28
  -4   3 -12    1.11    0.36
  -5  -3 -12   37.41    1.39
  -5  -3 -12   37.54    1.41
  -5  -3 -12   36.44    1.35
  -5   3 -12   36.83    1.11
  -5   3 -12   35.21    1.40
  -6  -3 -12   67.93    2.09
  -6  -3 -12   66.85    2.14
  -6  -3 -12   69.44    2.14
  -6   3 -12   65.71    1.82
  -6   3 -12   66.68    2.13
  -7  -3 -12    0.33    0.47
  -7  -3 -12    1.18    0.55
  -7  -3 -12    1.48    0.52
  -7   3 -12    0.29    0.40
  -7   3 -12    0.93    0.41
  -7   3 -12   -0.41    0.47
  -8  -3 -12    5.23    0.71
  -8  -3 -12    5.10    0.81
  -8  -3 -12    5.52    0.71
  -8   3 -12    5.40    0.68
  -9  -3 -12   36.31    1.66
  -9  -3 -12   34.70    1.60
  -9   3 -12   34.33    1.58
 -10  -3 -12    1.21    0.63
 -10  -3 -12    0.57    0.72
 -10   3 -12    0.33    0.71
 -11  -3 -12   10.85    1.17
 -11  -3 -12   13.67    1.62
 -11   3 -12    9.28    1.16
 -10  -4  12    2.23    0.80
 -10   4  12    1.12    0.72
  -9  -4  12   14.43    1.15
  -9   4  12   12.22    1.12
   8  -4 -12    0.17    0.30
  -8  -4  12    0.68    0.52
  -8   4  12   -0.24    0.46
  -7  -4  12   10.74    0.89
   7  -4 -12   12.80    0.83
   7   4 -12    9.90    1.06
  -7   4  12   10.03    0.89
  -6  -4  12   -0.49    0.32
   6  -4 -12    0.36    0.29
   6  -4 -12    0.18    0.23
  -6   4  12    0.60    0.37
   6   4 -12    0.54    0.52
   5  -4 -12   35.94    1.37
  -5  -4  12   37.59    1.43
   5   4 -12   37.93    1.53
  -5   4  12   37.38    1.34
   4  -4 -12    1.56    0.40
  -4  -4  12    1.17    0.37
   4  -4 -12    1.85    0.25
  -4   4  12    1.75    0.37
   4   4 -12    1.70    0.47
  -3  -4  12   61.24    1.84
   3  -4 -12   60.51    1.55
   3  -4 -12   59.10    1.84
   3   4 -12   61.56    1.96
  -3   4  12   58.95    1.77
   2  -4 -12   17.51    0.66
   2  -4 -12   16.81    0.82
  -2  -4  12   17.95    0.84
   2  -4 -12   17.39    0.63
  -2   4  12   16.76    0.79
   2   4 -12   18.01    0.95
   1  -4 -12   19.31    0.90
   1  -4 -12   21.36    0.75
  -1  -4  12   20.82    0.88
   1  -4 -12   20.95    0.72
   1   4 -12   20.74    0.99
  -1   4  12   20.11    0.85
   0  -4 -12    4.72    0.47
   0  -4 -12    4.63    0.40
   0  -4 -12    4.42    0.43
   0   4 -12    4.93    0.59
   0   4  12    4.59    0.47
  -1  -4 -12   55.24    1.79
  -1  -4 -12   59.83    1.65
  -1  -4 -12   58.36    1.61
  -1   4 -12   60.49    1.85
  -2  -4 -12    2.28    0.37
  -2  -4 -12    2.77    0.49
  -2  -4 -12    2.33    0.36
  -2   4 -12    2.17    0.45
  -3  -4 -12   77.24    2.29
  -3  -4 -12   78.37    2.14
  -3  -4 -12   78.43    2.15
  -3   4 -12   78.91    2.30
  -4  -4 -12    0.87    0.32
  -4  -4 -12    0.96    0.33
  -4   4 -12    0.92    0.19
  -4   4 -12    0.56    0.37
  -5  -4 -12    0.71    0.36
  -5  -4 -12    0.94    0.40
  -5  -4 -12    1.20    0.43
  -5   4 -12    0.84    0.31
  -5   4 -12   -0.03    0.39
  -6  -4 -12    0.82    0.42
  -6  -4 -12   -0.23    0.47
  -6  -4 -12    0.51    0.45
  -6   4 -12   -0.10    0.43
  -6   4 -12    0.39    0.34
  -7  -4 -12   25.80    1.37
  -7  -4 -12   23.96    1.28
  -7  -4 -12   25.09    1.30
  -7   4 -12   24.12    1.38
  -7   4 -12   26.24    1.01
  -7   4 -12   28.24    1.27
  -8  -4 -12   14.21    1.10
  -8  -4 -12   15.28    1.15
  -8  -4 -12   13.73    1.29
  -8   4 -12   11.34    1.05
  -9  -4 -12   -0.30    0.57
  -9  -4 -12   -0.50    0.65
  -9   4 -12   -1.15    0.55
 -10  -4 -12    0.61    0.82
 -10  -5  12    0.72    0.80
 -10   5  12   -1.03    0.74
  -9  -5  12    2.64    0.73
  -9   5  12    1.71    0.71
  -8  -5  12   12.39    1.07
   8  -5 -12   13.09    0.84
  -8   5  12   10.89    1.04
  -7  -5  12   15.83    1.08
   7  -5 -12   16.74    0.91
  -7   5  12   17.71    1.01
   6  -5 -12   41.95    1.55
  -6  -5  12   42.55    1.59
  -6   5  12   42.21    1.51
   6   5 -12   36.32    1.69
   5  -5 -12   33.47    1.37
  -5  -5  12   34.85    1.61
   5   5 -12   37.45    1.53
  -5   5  12   35.20    1.29
  -4  -5  12    0.95    0.35
   4  -5 -12    0.83    0.32
  -4   5  12    0.84    0.35
   4   5 -12    0.72    0.43
   3  -5 -12   44.89    1.60
  -3  -5  12   46.92    1.53
   3   5 -12   45.51    1.67
  -3   5  12   46.57    1.48
  -2  -5  12   41.13    1.41
   2  -5 -12   42.77    1.53
   2   5 -12   44.35    1.60
  -2   5  12   41.64    1.37
   1  -5 -12  183.61    4.75
   1   5 -12  190.14    4.78
  -1   5  12  194.45    4.60
   0  -5 -12   67.84    2.12
   0  -5 -12   68.38    1.65
   0   5 -12   70.35    2.13
   0   5  12   68.34    1.97
  -1  -5 -12   47.43    1.69
  -1  -5 -12   49.38    1.32
  -1   5 -12   49.62    1.65
  -2  -5 -12   26.44    1.20
  -2  -5 -12   26.71    0.92
  -2  -5 -12   27.30    0.94
  -2   5 -12   26.38    1.19
  -3  -5 -12    7.60    0.62
  -3  -5 -12    7.30    0.73
  -3  -5 -12    7.33    0.56
  -3   5 -12    6.63    0.75
  -4  -5 -12    6.85    0.72
  -4  -5 -12    6.79    0.69
  -4  -5 -12    5.57    0.60
  -4   5 -12    6.14    0.66
  -5  -5 -12   80.42    2.28
  -5  -5 -12   75.91    2.47
  -5  -5 -12   82.07    2.31
  -5   5 -12   77.02    2.42
  -6  -5 -12   27.09    1.26
  -6  -5 -12   26.28    1.20
  -6  -5 -12   25.29    1.28
  -6   5 -12   23.04    1.34
  -6   5 -12   23.64    0.89
  -7  -5 -12    3.47    0.75
  -7  -5 -12    1.89    0.59
  -7  -5 -12    2.26    0.62
  -7   5 -12    2.13    0.47
  -7   5 -12    1.91    0.79
  -8  -5 -12    3.57    0.71
  -8  -5 -12    3.12    0.72
  -8  -5 -12    3.52    0.90
  -8   5 -12    2.17    0.68
  -9  -5 -12    1.17    0.76
  -9  -5 -12    1.98    1.23
  -9  -5 -12   -0.16    0.61
  -9   5 -12    1.29    0.69
 -10  -5 -12   -0.44    0.68
 -10  -5 -12   -1.90    0.90
 -10   5 -12    0.29    0.82
  -9  -6  12    0.37    0.77
  -9   6  12    0.10    0.73
  -8  -6  12   -0.05    0.65
   8  -6 -12    0.66    0.42
  -8   6  12    0.24    0.59
   7  -6 -12    1.57    0.48
  -7  -6  12    0.98    0.59
  -7   6  12    2.10    0.57
  -6  -6  12    5.90    0.71
   6  -6 -12    7.30    0.66
  -6   6  12    7.78    0.77
   5  -6 -12    0.35    0.39
   5   6 -12   -0.45    0.61
  -5   6  12    0.18    0.36
   4  -6 -12    0.87    0.40
  -4  -6  12    0.61    0.34
  -4  -6  12    0.67    0.38
  -4   6  12    0.53    0.36
   4   6 -12    0.49    0.56
  -3  -6  12   24.75    1.05
   3  -6 -12   21.64    1.06
   3   6 -12   23.39    1.23
  -3   6  12   23.83    0.99
   2  -6 -12    0.24    0.40
  -2   6  12    0.98    0.31
   2   6 -12    0.72    0.48
   1  -6 -12    9.30    0.77
  -1   6  12    8.55    0.63
   1   6 -12    9.91    0.87
   0  -6 -12    1.79    0.48
   0   6 -12    2.06    0.49
  -1  -6 -12    2.99    0.58
  -1   6 -12    3.69    0.56
  -2  -6 -12   -0.27    0.40
  -2   6 -12   -0.06    0.44
  -3  -6 -12   15.24    0.65
  -3  -6 -12   13.98    0.97
  -3   6 -12   12.91    1.00
  -4  -6 -12   51.08    1.52
  -4  -6 -12   49.37    1.85
  -4   6 -12   51.88    1.81
  -5  -6 -12    3.06    0.50
  -5  -6 -12    2.99    0.52
  -5  -6 -12    2.85    0.52
  -5   6 -12    3.13    0.70
  -6  -6 -12    0.54    0.56
  -6  -6 -12   -0.22    0.48
  -6  -6 -12    0.26    0.38
  -6   6 -12    0.75    0.65
  -7  -6 -12    4.28    0.76
  -7  -6 -12    5.56    0.81
  -7  -6 -12    3.02    0.69
  -8  -6 -12   17.07    1.42
  -8  -6 -12   17.22    1.32
  -8  -6 -12   18.87    1.81
  -8   6 -12   17.50    1.30
  -9  -6 -12    0.23    0.84
  -9  -6 -12    0.24    0.65
  -9   6 -12   -1.15    0.72
  -8  -7  12   12.73    1.43
   8  -7 -12   16.18    1.16
  -8   7  12   18.98    1.31
  -7  -7  12   10.41    0.95
   7  -7 -12    8.41    1.03
  -7  -7  12    9.13    0.94
   6  -7 -12   30.94    1.45
  -6  -7  12   33.12    1.44
  -6  -7  12   33.46    1.27
  -6   7  12   32.64    1.36
   5  -7 -12    1.46    0.55
  -5   7  12    1.76    0.46
  -4  -7  12   16.51    0.96
   4  -7 -12   15.50    1.01
   4   7 -12   16.77    1.51
  -4   7  12   15.46    0.89
   3  -7 -12    4.54    0.64
  -3   7  12    5.54    0.59
   3   7 -12    4.21    0.78
   2  -7 -12    3.66    0.56
   2   7 -12    2.78    0.62
  -2   7  12    3.28    0.44
   1  -7 -12   15.13    0.99
  -1   7  12   15.86    0.83
   1   7 -12   15.35    1.11
   0  -7 -12    8.63    0.83
   0   7 -12    8.88    0.91
  -1  -7 -12    2.82    0.59
  -1   7 -12    1.90    0.59
  -2  -7 -12    3.34    0.60
  -2   7 -12    2.70    0.62
  -3  -7 -12   10.59    0.94
  -3   7 -12   12.56    1.09
  -4  -7 -12    4.21    0.70
  -4   7 -12    3.12    0.75
  -5  -7 -12   14.85    1.09
  -5  -7 -12   14.42    0.70
  -5  -7 -12   14.05    0.72
  -5   7 -12   15.95    1.32
  -6  -7 -12   67.57    1.94
  -6  -7 -12   65.72    2.37
  -7  -7 -12    3.09    0.65
  -8  -7 -12   31.24    1.72
  -8   7 -12   29.72    1.76
   7  -8 -12   -0.29    0.53
  -7  -8  12    0.51    0.73
  -6  -8  12   32.92    1.50
  -6   8  12   32.06    1.43
  -5  -8  12   -0.09    0.52
   5  -8 -12   -0.37    0.48
  -5   8  12   -0.30    0.46
   4  -8 -12   11.53    0.98
  -4   8  12   13.13    0.88
   3  -8 -12   34.40    1.55
  -3   8  12   36.45    1.32
   2  -8 -12   12.69    1.00
   2   8 -12   11.51    1.22
  -2   8  12   14.01    0.84
   1  -8 -12   -0.07    0.43
   1   8 -12   -1.28    0.67
   0  -8 -12    5.05    0.76
   0   8 -12    4.40    0.79
  -1  -8 -12    6.51    0.81
  -1   8 -12    6.06    0.85
  -2  -8 -12   13.76    1.09
  -2   8 -12   15.22    1.27
  -3  -8 -12    2.71    0.66
  -3   8 -12    4.01    0.80
  -4  -8 -12    3.29    0.72
  -4   8 -12    4.72    0.88
  -5  -8 -12    3.63    0.81
  -6  -8 -12    0.67    0.49
  -7  -8 -12    0.82    0.67
   5  -9 -12   -0.04    0.44
   4  -9 -12   43.02    1.89
  -4   9  12   52.90    1.70
  -3   9  12    1.27    0.51
   2  -9 -12    5.19    0.83
   1  -9 -12   22.72    1.33
   0  -9 -12    4.35    0.78
  -1  -9 -12   11.58    1.08
  -2  -9 -12   47.85    2.05
  -4  -9 -12   -1.51    0.53
  -5  -9 -12    0.47    0.72
   2 -10 -12    3.00    0.76
   1 -10 -12   -0.16    0.58
   0 -10 -12    7.56    0.98
  -1 -10 -12   49.59    2.12
  -2 -10 -12   18.42    1.38
 -11   0  13   21.36    1.66
 -10   0  13   -0.13    0.60
  -9   0  13    3.77    0.67
   9   0 -13    2.42    0.81
  -8   0  13    0.64    0.43
   8   0 -13   -0.33    0.58
   7   0 -13   12.98    0.99
  -7   0  13   12.23    0.91
   6   0 -13   -0.26    0.41
   5   0 -13   76.96    2.30
  -5   0  13   78.75    2.33
  -4   0  13    0.27    0.28
   4   0 -13    0.23    0.30
   4   0 -13    0.07    0.24
  -3   0  13   18.19    0.90
   3   0 -13   18.89    0.92
   3   0 -13   20.32    0.76
   2   0 -13    0.17    0.29
   2   0 -13   -0.34    0.18
  -2   0  13    0.09    0.23
   1   0 -13   49.39    1.58
  -1   0  13   47.28    1.53
   1   0 -13   47.54    1.36
   0   0  13    0.09    0.18
   0   0 -13    0.09    0.29
   0   0 -13    0.20    0.22
  -1   0 -13    7.72    0.48
  -1   0 -13    7.33    0.60
  -2   0 -13   -0.03    0.25
  -2   0 -13   -0.07    0.27
  -3   0 -13  197.49    4.65
  -3   0 -13  194.56    4.85
  -4   0 -13   -0.15    0.27
  -4   0 -13    0.27    0.33
  -5   0 -13   84.60    2.51
  -5   0 -13   87.02    2.50
  -5   0 -13   86.99    2.35
  -6   0 -13    0.09    0.35
  -6   0 -13    0.16    0.43
  -6   0 -13   -0.01    0.33
  -7   0 -13   17.08    0.91
  -7   0 -13   15.36    1.04
  -7   0 -13   17.34    1.01
  -8   0 -13   -0.17    0.41
  -8   0 -13   -0.58    0.46
  -9   0 -13   31.53    1.38
  -9   0 -13   31.73    1.57
 -10   0 -13   -0.30    0.55
 -10   0 -13   -0.05    0.53
 -11   0 -13    7.23    0.89
 -11   0 -13    6.38    1.04
 -11  -1  13    1.81    0.88
 -11   1  13    1.12    0.77
 -10  -1  13    0.66    0.58
  10  -1 -13    0.03    0.83
 -10   1  13   -0.29    0.68
   9  -1 -13   12.37    1.27
  -9  -1  13   13.26    1.08
   9   1 -13   13.88    1.56
  -9   1  13   12.57    1.07
  -8  -1  13   41.31    1.68
   8  -1 -13   42.70    1.64
   8   1 -13   40.19    1.72
  -8   1  13   41.58    1.65
  -7  -1  13   28.24    1.33
   7  -1 -13   27.78    1.30
  -7   1  13   30.09    1.31
   7   1 -13   29.29    1.39
   6  -1 -13   32.37    1.29
  -6  -1  13   29.70    1.29
   6   1 -13   29.40    1.33
  -6   1  13   27.16    1.27
   5  -1 -13   17.57    0.82
   5  -1 -13   19.57    0.95
  -5  -1  13   16.92    0.93
  -5   1  13   19.27    0.96
   5   1 -13   18.88    1.03
   4  -1 -13   21.18    0.97
  -4  -1  13   21.90    1.00
   4  -1 -13   20.03    0.84
   4   1 -13   20.35    1.01
  -4   1  13   19.66    0.94
  -3  -1  13   21.65    0.97
   3  -1 -13   19.75    0.83
   3  -1 -13   21.55    0.94
   3   1 -13   22.70    1.03
  -3   1  13   21.27    0.95
  -2  -1  13   61.30    1.87
   2  -1 -13   65.55    1.76
  -2   1  13   61.94    1.87
   2   1 -13   57.93    1.69
   2   1 -13   64.95    1.94
  -1  -1  13   13.59    0.75
   1  -1 -13   14.46    0.67
  -1   1  13   14.73    0.71
   1   1 -13   15.07    0.82
   1   1 -13   14.79    0.57
   0  -1  13   81.03    2.27
   0  -1 -13   78.06    2.43
   0  -1 -13   80.66    2.16
   0   1  13   80.37    2.27
   0   1 -13   83.20    2.03
   0   1 -13   84.08    2.33
  -1  -1 -13  147.39    3.72
  -1  -1 -13  146.86    3.61
  -1   1 -13  147.21    3.46
  -1   1 -13  147.47    3.77
  -2  -1 -13   40.44    1.37
  -2  -1 -13   37.32    1.25
  -2   1 -13   40.25    1.41
  -2   1 -13   38.52    1.14
  -3  -1 -13   17.95    0.81
  -3  -1 -13   19.10    0.92
  -3   1 -13   18.45    0.93
  -4  -1 -13    8.86    0.72
  -4  -1 -13    7.97    0.60
  -4  -1 -13    7.83    0.64
  -4   1 -13    9.45    0.73
  -4   1 -13    8.86    0.55
  -5  -1 -13   43.26    1.54
  -5  -1 -13   44.67    1.58
  -5  -1 -13   42.67    1.47
  -5   1 -13   43.40    1.60
  -5   1 -13   45.61    1.39
  -6  -1 -13    1.47    0.51
  -6  -1 -13    0.80    0.42
  -6  -1 -13    1.44    0.41
  -6   1 -13    1.09    0.47
  -6   1 -13    0.83    0.33
  -6   1 -13    1.37    0.42
  -7  -1 -13  118.93    3.20
  -7  -1 -13  118.48    3.34
  -7  -1 -13  116.89    3.30
  -7   1 -13  121.43    3.32
  -7   1 -13  112.31    3.30
  -7   1 -13  115.49    3.07
  -8  -1 -13    8.96    0.92
  -8  -1 -13   10.05    0.82
  -8  -1 -13    8.92    1.07
  -8   1 -13    9.86    0.78
  -8   1 -13   11.48    0.94
  -9  -1 -13    2.50    0.65
  -9  -1 -13    3.47    0.68
  -9   1 -13    1.93    0.63
  -9   1 -13    3.08    0.59
 -10  -1 -13    1.23    0.73
 -10  -1 -13    1.85    0.62
 -10   1 -13    1.66    0.57
 -10   1 -13    1.48    0.65
 -11  -1 -13    6.39    0.90
 -11  -1 -13    5.58    0.99
 -11   1 -13    6.92    0.84
 -11   1 -13    5.02    1.01
 -11  -2  13   21.64    1.54
 -11   2  13   19.15    1.59
 -10  -2  13    4.49    0.86
  10  -2 -13    4.94    0.89
 -10   2  13    3.59    0.80
  -9  -2  13    1.11    0.60
   9  -2 -13    1.94    0.70
  -9   2  13    0.72    0.62
  -8  -2  13   61.85    2.18
   8  -2 -13   62.40    1.99
  -8   2  13   61.51    2.12
   8   2 -13   58.44    2.21
  -7  -2  13   22.69    1.19
   7  -2 -13   23.54    1.09
  -7   2  13   23.39    1.17
   7   2 -13   21.42    1.24
   6  -2 -13    0.75    0.34
  -6  -2  13   -0.05    0.36
   6  -2 -13    0.31    0.36
   6   2 -13    0.67    0.50
  -6   2  13    0.28    0.37
  -5  -2  13    2.37    0.44
   5  -2 -13    2.45    0.42
  -5   2  13    2.06    0.42
   5   2 -13    2.53    0.53
   4  -2 -13   81.39    2.23
   4  -2 -13   78.80    2.23
  -4  -2  13   79.06    2.35
   4   2 -13   81.70    2.41
  -4   2  13   80.34    2.31
   3  -2 -13    2.08    0.38
   3  -2 -13    2.04    0.36
  -3  -2  13    1.94    0.38
  -3   2  13    2.03    0.38
   3   2 -13    2.48    0.45
   2  -2 -13  133.60    3.36
   2  -2 -13  131.77    3.35
  -2  -2  13  133.11    3.44
  -2   2  13  131.34    3.41
   2   2 -13  135.33    3.52
   1  -2 -13   15.97    0.76
  -1  -2  13   16.01    0.81
   1  -2 -13   18.75    0.85
   1   2 -13   16.61    0.86
  -1   2  13   16.30    0.79
   0  -2  13   17.03    0.82
   0  -2 -13   17.78    0.79
   0  -2 -13   17.59    0.82
   0   2  13   18.00    0.83
   0   2 -13   18.46    0.90
   0   2 -13   16.97    0.57
  -1  -2 -13   12.33    0.73
  -1  -2 -13   13.56    0.72
  -1   2 -13   12.32    0.48
  -1   2 -13   13.79    0.77
  -2  -2 -13   76.70    2.17
  -2  -2 -13   74.55    2.14
  -2   2 -13   79.24    2.26
  -2   2 -13   74.67    1.86
  -3  -2 -13    4.24    0.52
  -3  -2 -13    4.12    0.47
  -3  -2 -13    4.03    0.46
  -3   2 -13    4.70    0.55
  -3   2 -13    4.43    0.42
  -4  -2 -13   20.87    0.97
  -4  -2 -13   21.13    1.01
  -4  -2 -13   21.62    0.97
  -4   2 -13   20.98    0.78
  -4   2 -13   21.51    1.06
  -5  -2 -13   29.81    1.21
  -5  -2 -13   32.15    1.29
  -5  -2 -13   30.89    1.23
  -5   2 -13   29.14    1.29
  -5   2 -13   29.11    1.04
  -6  -2 -13    4.39    0.63
  -6  -2 -13    3.29    0.54
  -6  -2 -13    3.76    0.57
  -6   2 -13    4.65    0.49
  -6   2 -13    3.56    0.59
  -7  -2 -13   12.26    0.96
  -7  -2 -13   12.80    0.91
  -7  -2 -13   12.46    1.07
  -7   2 -13   12.84    0.96
  -7   2 -13   12.43    0.79
  -7   2 -13   11.15    0.98
  -8  -2 -13    0.08    0.66
  -8  -2 -13    0.23    0.48
  -8  -2 -13    0.33    0.46
  -8   2 -13    0.45    0.45
  -8   2 -13    1.20    0.48
  -9  -2 -13   23.70    1.41
  -9  -2 -13   23.14    1.30
  -9   2 -13   27.32    1.41
  -9   2 -13   22.34    1.11
 -10  -2 -13   16.68    1.39
 -10  -2 -13   12.80    1.10
 -10   2 -13   14.68    1.32
 -10   2 -13   12.96    1.04
 -11  -2 -13    0.33    0.90
 -11   2 -13    0.21    1.23
 -11   2 -13    0.03    0.58
 -10  -3  13   11.51    1.34
 -10   3  13    7.20    0.98
   9  -3 -13   18.47    1.36
  -9  -3  13   16.99    1.26
  -9   3  13   15.05    1.20
  -8  -3  13   23.66    1.28
  -8   3  13   21.12    1.21
   7  -3 -13    0.84    0.38
   7  -3 -13    0.35    0.43
  -7  -3  13    1.02    0.47
   7   3 -13    0.98    0.58
  -7   3  13    1.14    0.44
   6  -3 -13   69.53    2.13
   6  -3 -13   71.17    1.99
  -6  -3  13   74.01    2.28
   6   3 -13   70.71    2.34
  -6   3  13   69.80    2.19
   5  -3 -13   38.06    1.36
   5  -3 -13   38.13    1.26
  -5   3  13   38.25    1.39
   5   3 -13   36.96    1.52
   4  -3 -13    2.65    0.38
  -4  -3  13    2.89    0.49
   4  -3 -13    2.55    0.45
  -4   3  13    3.22    0.45
   4   3 -13    2.99    0.52
  -3  -3  13  132.19    3.46
   3  -3 -13  130.91    3.41
   3  -3 -13  133.16    3.27
  -3   3  13  129.11    3.40
   3   3 -13  133.38    3.55
  -2  -3  13  114.64    3.06
   2  -3 -13  113.77    3.04
   2  -3 -13  115.46    2.91
   2   3 -13  119.57    3.18
  -2   3  13  114.45    3.03
   1  -3 -13    3.03    0.38
   1  -3 -13    3.13    0.45
  -1  -3  13    3.01    0.43
  -1   3  13    3.12    0.40
   1   3 -13    2.28    0.43
   0  -3 -13   22.67    1.00
   0  -3 -13   24.88    0.98
   0   3  13   24.34    0.99
   0   3 -13   25.22    1.09
  -1  -3 -13    0.80    0.30
  -1  -3 -13    1.29    0.34
  -1  -3 -13    1.49    0.33
  -1   3 -13    1.36    0.38
  -2  -3 -13    7.21    0.62
  -2  -3 -13    6.41    0.58
  -2  -3 -13    6.93    0.56
  -2   3 -13    7.33    0.70
  -3  -3 -13    3.88    0.52
  -3  -3 -13    3.92    0.51
  -3  -3 -13    4.29    0.50
  -3   3 -13    4.28    0.52
  -3   3 -13    4.28    0.31
  -4  -3 -13   35.86    1.37
  -4  -3 -13   37.49    1.35
  -4  -3 -13   38.68    1.39
  -4   3 -13   34.91    1.41
  -4   3 -13   37.11    1.04
  -5  -3 -13    0.81    0.42
  -5  -3 -13    0.38    0.44
  -5  -3 -13    1.04    0.40
  -5   3 -13    0.79    0.44
  -5   3 -13    0.77    0.32
  -6  -3 -13    1.47    0.56
  -6  -3 -13    3.57    0.61
  -6   3 -13    3.44    0.46
  -6   3 -13    2.71    0.50
  -7  -3 -13    4.20    0.65
  -7  -3 -13    3.50    0.71
  -7  -3 -13    3.98    0.66
  -7   3 -13    4.53    0.64
  -7   3 -13    4.79    0.55
  -7   3 -13    2.51    0.65
  -8  -3 -13   12.06    1.01
  -8  -3 -13   10.47    1.25
  -8  -3 -13   13.28    1.09
  -8   3 -13   12.32    1.03
  -8   3 -13   13.23    0.85
  -9  -3 -13    3.24    0.67
  -9  -3 -13    3.60    0.79
  -9   3 -13    3.78    0.67
  -9   3 -13    4.04    0.64
 -10  -3 -13    5.51    0.95
 -10  -3 -13    4.35    0.76
 -10   3 -13    2.74    0.84
 -10   3 -13    4.46    0.71
 -10  -4  13   20.40    1.51
 -10   4  13   13.86    1.48
  -9  -4  13    6.65    0.91
  -9   4  13    6.72    0.90
  -8  -4  13   37.26    1.68
  -8   4  13   35.73    1.56
  -7  -4  13    1.59    0.55
   7  -4 -13    1.03    0.31
   7  -4 -13    1.26    0.43
  -7   4  13    2.29    0.50
   6  -4 -13   14.15    0.64
   6  -4 -13   13.41    0.80
  -6  -4  13   14.16    0.98
  -6   4  13   14.01    0.90
   6   4 -13   13.57    1.10
   5  -4 -13   39.12    1.48
  -5  -4  13   39.81    1.52
  -5   4  13   41.90    1.48
   5   4 -13   41.81    1.68
  -4  -4  13   94.68    2.71
   4  -4 -13   95.50    2.34
   4  -4 -13   92.60    2.66
  -4   4  13   95.14    2.63
   4   4 -13   98.12    2.84
   3  -4 -13    3.51    0.50
  -3  -4  13    3.50    0.47
   3  -4 -13    4.22    0.45
   3   4 -13    3.63    0.57
  -3   4  13    4.16    0.50
   2  -4 -13   40.75    1.48
  -2  -4  13   43.68    1.47
   2  -4 -13   41.69    1.24
  -2   4  13   42.41    1.41
   2   4 -13   44.09    1.61
   1  -4 -13   41.22    1.50
   1  -4 -13   42.38    1.25
  -1  -4  13   45.33    1.48
   1  -4 -13   43.28    1.29
  -1   4  13   43.69    1.43
   1   4 -13   46.70    1.60
   0  -4 -13   25.60    1.07
   0  -4 -13   25.91    0.90
   0  -4 -13   24.83    0.93
   0   4 -13   26.37    1.10
   0   4  13   24.76    1.02
  -1  -4 -13   36.23    1.17
  -1  -4 -13   37.19    1.40
  -1  -4 -13   38.31    1.24
  -1   4 -13   37.31    1.40
  -2  -4 -13  102.20    2.91
  -2  -4 -13  106.77    2.72
  -2  -4 -13  106.15    2.74
  -2   4 -13  105.13    2.93
  -3  -4 -13   15.12    0.85
  -3  -4 -13   14.33    0.78
  -3  -4 -13   13.61    0.88
  -3   4 -13   14.51    0.95
  -4  -4 -13    5.50    0.58
  -4  -4 -13    5.92    0.63
  -4  -4 -13    4.75    0.64
  -4   4 -13    5.24    0.65
  -5  -4 -13   10.53    0.83
  -5  -4 -13   10.49    0.87
  -5  -4 -13   10.55    0.76
  -5   4 -13    8.16    0.93
  -5   4 -13    9.96    0.53
  -6  -4 -13   33.82    1.55
  -6  -4 -13   30.98    1.36
  -6  -4 -13   33.13    1.45
  -6   4 -13   32.91    1.09
  -6   4 -13   33.30    1.50
  -7  -4 -13    5.17    0.73
  -7  -4 -13    4.99    0.69
  -7  -4 -13    4.15    0.77
  -7   4 -13    5.19    0.56
  -7   4 -13    6.76    0.80
  -8  -4 -13   36.48    1.66
  -8  -4 -13   37.39    1.85
  -8  -4 -13   38.98    1.73
  -8   4 -13   37.34    1.68
  -8   4 -13   39.70    1.37
  -9  -4 -13    2.52    0.74
  -9  -4 -13    1.88    0.81
  -9   4 -13    2.35    0.61
  -9   4 -13    3.30    0.77
 -10  -4 -13    2.48    0.73
 -10  -4 -13    4.00    1.03
 -10   4 -13    2.77    0.84
 -10   4 -13    4.21    0.76
  -9  -5  13    0.46    0.75
  -9   5  13    0.28    0.65
   8  -5 -13    7.39    0.68
  -8  -5  13    6.43    0.90
  -8   5  13    8.87    0.92
  -7  -5  13    9.05    1.05
   7  -5 -13    8.95    0.72
  -7   5  13    9.91    0.96
  -6  -5  13   11.96    1.00
   6  -5 -13   11.57    0.84
  -6   5  13   11.86    0.88
  -5  -5  13    7.61    0.78
   5  -5 -13    8.91    0.76
  -5   5  13    8.88    0.76
   5   5 -13    9.19    0.99
  -4  -5  13    0.15    0.35
   4  -5 -13    0.08    0.38
  -4   5  13    0.22    0.32
   4   5 -13    0.26    0.47
   3  -5 -13    6.52    0.68
  -3  -5  13    7.05    0.72
   3   5 -13    8.63    0.75
  -3   5  13    7.15    0.66
  -2  -5  13  101.35    2.73
   2  -5 -13   97.57    2.84
  -2   5  13  101.73    2.70
   2   5 -13  100.89    2.91
   1  -5 -13    0.92    0.16
   1  -5 -13    0.80    0.44
   1  -5 -13    0.76    0.15
  -1   5  13    0.76    0.34
   1   5 -13    0.89    0.44
   0  -5 -13    7.80    0.44
   0  -5 -13    6.88    0.42
   0  -5 -13    6.97    0.62
   0   5  13    7.86    0.64
   0   5 -13    6.70    0.75
  -1  -5 -13   12.81    0.60
  -1  -5 -13   13.10    0.89
  -1  -5 -13   12.87    0.63
  -1   5 -13   14.21    0.88
  -2  -5 -13   48.17    1.42
  -2  -5 -13   43.48    1.67
  -2   5 -13   47.81    1.70
  -3  -5 -13   15.38    0.78
  -3  -5 -13   14.04    0.95
  -3  -5 -13   14.68    0.83
  -3   5 -13   14.32    0.97
  -4  -5 -13   81.25    2.26
  -4  -5 -13   77.69    2.46
  -4   5 -13   82.48    2.49
  -5  -5 -13    9.87    0.82
  -5  -5 -13   11.22    0.91
  -5  -5 -13   10.37    0.96
  -5   5 -13    8.49    0.96
  -6  -5 -13   26.58    1.36
  -6  -5 -13   26.16    1.21
  -6  -5 -13   27.65    1.40
  -6   5 -13   26.10    1.49
  -7  -5 -13    5.59    0.87
  -7  -5 -13    5.50    0.73
  -7  -5 -13    4.91    0.75
  -8  -5 -13   10.86    1.22
  -8  -5 -13   12.33    1.16
  -8  -5 -13   10.36    1.07
  -8   5 -13    9.75    0.96
  -8   5 -13   11.19    1.14
  -9  -5 -13    3.58    0.91
  -9   5 -13    3.27    0.66
  -9   5 -13    2.80    0.86
  -9  -6  13    1.48    0.88
  -9   6  13    6.77    0.91
  -8  -6  13    4.47    0.89
  -8   6  13    5.08    0.80
  -7  -6  13   21.75    1.39
   7  -6 -13   22.21    1.20
  -7   6  13   22.04    1.20
   6  -6 -13    5.44    0.66
  -6  -6  13    5.43    0.75
  -6   6  13    4.47    0.61
  -5  -6  13    7.10    0.79
   5  -6 -13    5.90    0.62
  -5   6  13    6.70    0.76
  -4  -6  13    4.06    0.67
   4  -6 -13    4.36    0.64
   4   6 -13    4.42    0.76
  -4   6  13    4.41    0.54
   3  -6 -13    0.86    0.46
  -3  -6  13   -0.12    0.37
  -3   6  13   -0.11    0.32
   3   6 -13   -0.49    0.57
   2  -6 -13    0.65    0.35
  -2   6  13    0.73    0.35
   2   6 -13    0.37    0.49
   1  -6 -13   70.72    2.35
  -1   6  13   77.87    2.20
   1   6 -13   79.82    2.47
   0  -6 -13   23.30    1.17
   0   6 -13   21.97    1.19
  -1  -6 -13    2.66    0.58
  -1   6 -13    2.63    0.59
  -2  -6 -13    0.05    0.18
  -2  -6 -13    0.40    0.18
  -2  -6 -13   -0.38    0.41
  -2   6 -13    0.12    0.48
  -3  -6 -13   -0.33    0.38
  -3  -6 -13    0.22    0.30
  -3  -6 -13   -0.37    0.27
  -3   6 -13    0.42    0.55
  -4  -6 -13    0.64    0.49
  -4  -6 -13    0.10    0.35
  -4  -6 -13   -0.04    0.39
  -4   6 -13    0.81    0.59
  -5  -6 -13    0.75    0.51
  -5  -6 -13    0.46    0.42
  -5  -6 -13    0.24    0.45
  -5   6 -13    0.48    0.61
  -6  -6 -13   48.28    1.95
  -7  -6 -13    7.06    0.94
  -7  -6 -13    6.78    0.94
  -8  -6 -13   15.73    1.42
  -8   6 -13   16.28    1.45
  -8  -7  13    1.51    0.88
   8  -7 -13    1.27    0.62
  -8   7  13    2.24    0.80
   7  -7 -13    5.02    0.81
  -7  -7  13    5.81    0.76
  -7  -7  13    5.25    0.82
  -7   7  13    6.34    0.80
   6  -7 -13    4.79    0.73
  -6  -7  13    5.10    0.73
  -6   7  13    4.65    0.70
  -5  -7  13   17.27    1.12
   5  -7 -13   17.99    1.12
  -5   7  13   17.51    1.05
   4  -7 -13    2.34    0.57
  -4  -7  13    2.73    0.54
  -4   7  13    3.24    0.53
   3  -7 -13   40.68    1.65
  -3   7  13   40.51    1.43
   2  -7 -13   10.79    0.90
   2   7 -13   10.29    1.13
  -2   7  13   10.45    0.78
   1  -7 -13    8.54    0.82
  -1   7  13    9.91    0.77
   1   7 -13   10.19    1.11
   0  -7 -13    1.01    0.52
   0   7 -13    0.54    0.60
  -1  -7 -13   25.73    1.32
  -1   7 -13   27.51    1.47
  -2  -7 -13    3.97    0.69
  -2   7 -13    2.94    0.70
  -3  -7 -13    2.57    0.62
  -3   7 -13    2.77    0.70
  -4  -7 -13    7.19    0.77
  -4   7 -13    8.36    0.93
  -5  -7 -13    0.03    0.37
  -5  -7 -13   -0.23    0.36
  -6  -7 -13   -0.19    0.51
  -6  -7 -13    0.72    0.52
  -7  -7 -13    9.03    1.07
   6  -8 -13    0.23    0.56
  -6  -8  13    0.96    0.71
  -5   8  13   64.42    2.08
   4  -8 -13   10.55    0.95
  -4   8  13   10.29    0.88
   3  -8 -13    3.27    0.64
  -3   8  13    3.46    0.57
   2  -8 -13    1.60    0.51
  -2   8  13    2.02    0.49
   1  -8 -13   16.15    1.03
   0  -8 -13    2.16    0.65
  -1  -8 -13   45.15    1.87
  -1   8 -13   44.47    2.24
  -2  -8 -13    1.61    0.51
  -3  -8 -13    6.72    0.88
  -4  -8 -13    0.37    0.59
  -6  -8 -13    0.65    0.50
   4  -9 -13    3.68    0.79
   3  -9 -13   54.03    2.14
  -3   9  13   55.97    1.86
  -2  -9 -13    2.59    0.70
  -3  -9 -13   31.02    1.69
  -4  -9 -13   21.25    1.46
 -10   0  14   36.67    1.76
   9   0 -14    0.30    0.81
  -9   0  14    0.19    0.57
  -8   0  14    8.92    0.97
   8   0 -14    8.07    0.91
  -7   0  14    0.10    0.41
   7   0 -14    0.42    0.56
   6   0 -14  157.93    4.08
  -6   0  14  151.50    4.09
   5   0 -14   -0.29    0.38
   4   0 -14   61.51    1.95
  -4   0  14   59.87    1.91
   4   0 -14   60.52    1.72
  -3   0  14    0.29    0.28
   3   0 -14   -0.02    0.35
   3   0 -14    0.03    0.24
   2   0 -14    8.60    0.70
   2   0 -14    8.40    0.51
  -2   0  14    8.53    0.63
  -1   0  14   -0.27    0.26
   1   0 -14    0.60    0.32
   1   0 -14    0.10    0.23
   0   0  14   42.07    1.43
   0   0 -14   39.40    1.24
   0   0 -14   43.24    1.48
  -1   0 -14   -0.16    0.26
  -1   0 -14    0.14    0.31
  -2   0 -14   -0.20    0.26
  -2   0 -14   -0.01    0.34
  -3   0 -14    0.10    0.35
  -3   0 -14    0.08    0.30
  -4   0 -14   12.48    0.88
  -4   0 -14   13.13    0.73
  -5   0 -14   -0.06    0.35
  -5   0 -14    0.26    0.34
  -5   0 -14   -0.05    0.37
  -6   0 -14   12.19    0.98
  -6   0 -14   10.33    0.86
  -6   0 -14   11.28    0.80
  -7   0 -14    0.02    0.46
  -7   0 -14    0.13    0.53
  -7   0 -14    0.32    0.45
  -8   0 -14  121.43    3.35
  -8   0 -14  124.83    3.55
  -9   0 -14   -0.09    0.55
  -9   0 -14   -0.66    0.52
 -10   0 -14   12.12    1.10
 -10   0 -14   13.91    1.31
  10  -1 -14   22.59    1.86
 -10  -1  14   27.82    1.59
 -10   1  14   28.59    1.59
   9  -1 -14    0.86    0.74
  -9  -1  14   -0.24    0.60
   8  -1 -14    5.23    0.82
  -8  -1  14    4.89    0.74
   8   1 -14    5.30    0.87
  -8   1  14    5.69    0.74
  -7  -1  14    7.85    0.84
   7  -1 -14    7.78    0.79
  -7   1  14    6.10    0.74
   7   1 -14    7.66    0.85
  -6  -1  14    9.30    0.79
   6  -1 -14   10.53    0.87
  -6   1  14    9.91    0.83
   6   1 -14   10.45    0.93
   5  -1 -14    0.13    0.40
   5  -1 -14    0.22    0.31
  -5  -1  14    0.05    0.34
   5   1 -14    0.50    0.44
  -5   1  14    0.13    0.32
   4  -1 -14   31.55    1.12
   4  -1 -14   30.77    1.23
  -4  -1  14   31.42    1.23
  -4   1  14   28.86    1.22
   4   1 -14   31.02    1.29
  -3  -1  14   21.63    1.02
   3  -1 -14   22.64    1.03
   3  -1 -14   23.16    0.90
  -3   1  14   23.23    1.03
   3   1 -14   22.49    1.08
   2  -1 -14    3.17    0.40
   2  -1 -14    3.19    0.46
  -2  -1  14    2.36    0.41
   2   1 -14    2.98    0.49
   2   1 -14    3.27    0.33
  -2   1  14    2.66    0.40
  -1  -1  14   97.46    2.72
   1  -1 -14   98.26    2.58
   1  -1 -14   99.15    2.72
   1   1 -14  103.95    2.80
  -1   1  14   99.04    2.72
   0  -1 -14    1.04    0.30
   0  -1  14    0.70    0.30
   0  -1 -14    0.64    0.32
   0   1 -14    0.94    0.37
   0   1  14    0.75    0.31
   0   1 -14    0.81    0.23
  -1  -1 -14    0.32    0.34
  -1  -1 -14    0.16    0.30
  -1   1 -14    0.34    0.32
  -1   1 -14    0.62    0.24
  -2  -1 -14    2.50    0.46
  -2  -1 -14    2.11    0.41
  -2   1 -14    2.56    0.43
  -2   1 -14    2.03    0.36
  -3  -1 -14    1.73    0.44
  -3  -1 -14    1.48    0.38
  -3   1 -14    0.80    0.38
  -3   1 -14    1.34    0.34
  -4  -1 -14    1.16    0.44
  -4  -1 -14    0.91    0.36
  -4  -1 -14    1.17    0.38
  -4   1 -14    1.25    0.39
  -4   1 -14    1.65    0.35
  -5  -1 -14   57.24    1.94
  -5  -1 -14   57.81    1.81
  -5   1 -14   59.06    1.70
  -5   1 -14   57.14    1.96
  -6  -1 -14   22.81    1.16
  -6  -1 -14   23.08    1.10
  -6  -1 -14   22.46    1.27
  -6   1 -14   24.31    1.17
  -6   1 -14   22.12    1.23
  -6   1 -14   23.47    1.02
  -7  -1 -14   11.28    0.86
  -7  -1 -14   11.63    1.11
  -7  -1 -14   10.81    0.92
  -7   1 -14   12.31    0.83
  -7   1 -14    9.55    0.79
  -7   1 -14    9.61    1.05
  -8  -1 -14   10.21    1.01
  -8  -1 -14    8.66    0.86
  -8   1 -14    9.52    0.79
  -8   1 -14   10.72    0.95
  -9  -1 -14    0.15    0.53
  -9  -1 -14    0.48    0.61
  -9   1 -14    0.74    0.57
  -9   1 -14    1.08    0.63
 -10  -1 -14    7.35    1.00
 -10  -1 -14    7.33    0.92
 -10   1 -14    3.98    0.90
 -10   1 -14    6.96    0.87
 -10  -2  14   12.46    1.34
 -10   2  14   14.63    1.34
   9  -2 -14   -0.03    0.78
  -9  -2  14    1.93    0.64
  -9   2  14    1.99    0.65
   8  -2 -14    0.51    0.60
  -8  -2  14    0.57    0.48
  -8   2  14    0.95    0.53
   7  -2 -14    0.08    0.51
  -7  -2  14   -0.44    0.44
   7   2 -14   -0.47    0.59
  -7   2  14   -0.12    0.43
  -6  -2  14    2.68    0.51
   6  -2 -14    2.85    0.46
   6  -2 -14    3.16    0.52
   6   2 -14    2.37    0.61
  -6   2  14    2.82    0.51
   5  -2 -14    6.25    0.60
   5  -2 -14    6.04    0.67
  -5  -2  14    6.35    0.71
  -5   2  14    5.55    0.66
   5   2 -14    7.96    0.83
   4  -2 -14   11.28    0.79
  -4  -2  14   10.39    0.79
   4  -2 -14   10.90    0.68
   4   2 -14   10.01    0.83
  -4   2  14   10.79    0.74
  -3  -2  14   23.54    1.06
   3  -2 -14   23.72    0.97
   3   2 -14   25.20    1.11
  -3   2  14   22.86    1.03
   2  -2 -14   17.26    0.81
  -2  -2  14   16.59    0.86
   2   2 -14   18.78    1.01
  -2   2  14   17.40    0.85
   1  -2 -14   23.43    0.97
   1  -2 -14   19.05    1.43
  -1  -2  14   24.42    1.04
   1   2 -14   26.14    1.14
  -1   2  14   25.55    1.04
   0  -2 -14   34.61    1.24
   0  -2 -14   37.99    1.32
   0  -2  14   36.72    1.31
   0   2  14   36.09    1.31
   0   2 -14   35.75    0.99
   0   2 -14   38.19    1.42
  -1  -2 -14   39.70    1.40
  -1  -2 -14   39.75    1.35
  -1   2 -14   40.94    1.47
  -1   2 -14   38.66    1.06
  -2  -2 -14   19.34    0.91
  -2  -2 -14   21.34    0.97
  -2   2 -14   19.04    0.68
  -2   2 -14   21.53    1.04
  -3  -2 -14   69.27    2.10
  -3  -2 -14   76.40    2.20
  -3  -2 -14   71.46    2.11
  -3   2 -14   71.16    1.83
  -3   2 -14   73.51    2.24
  -4  -2 -14   60.40    1.92
  -4  -2 -14   64.03    1.96
  -4  -2 -14   65.26    2.04
  -4   2 -14   62.33    1.69
  -4   2 -14   62.15    2.04
  -5  -2 -14    0.16    0.44
  -5  -2 -14    0.32    0.39
  -5   2 -14   -0.09    0.45
  -5   2 -14   -0.25    0.31
  -6  -2 -14    0.93    0.46
  -6  -2 -14    0.65    0.44
  -6  -2 -14    1.11    0.59
  -6   2 -14    0.96    0.56
  -6   2 -14    1.20    0.44
  -7  -2 -14   31.94    1.46
  -7  -2 -14   33.35    1.61
  -7  -2 -14   30.76    1.36
  -7   2 -14   33.40    1.24
  -7   2 -14   31.64    1.38
  -8  -2 -14    5.80    0.78
  -8  -2 -14    4.96    0.73
  -8   2 -14    8.08    0.88
  -8   2 -14    6.65    0.69
  -9  -2 -14    5.80    0.82
  -9  -2 -14    5.86    0.84
  -9   2 -14    7.35    0.76
  -9   2 -14    8.98    1.03
 -10  -2 -14   -0.22    0.59
 -10  -2 -14    2.62    0.88
 -10   2 -14    0.89    0.71
 -10   2 -14    0.98    0.59
 -10   3  14    1.13    0.78
  -9  -3  14    0.25    0.66
  -9   3  14    1.37    0.65
  -8  -3  14   -0.64    0.53
   8  -3 -14    0.23    0.76
  -8   3  14    0.55    0.55
   7  -3 -14   47.98    1.68
  -7  -3  14   47.01    1.83
  -7   3  14   46.36    1.76
   6  -3 -14   12.33    0.84
  -6  -3  14   12.34    0.94
   6  -3 -14   13.52    0.83
  -6   3  14   10.69    0.86
   6   3 -14   10.36    1.04
  -5  -3  14    1.17    0.44
   5  -3 -14    0.95    0.38
   5  -3 -14    0.69    0.38
   5   3 -14    1.03    0.55
  -5   3  14    0.98    0.40
   4  -3 -14    0.41    0.34
  -4  -3  14    0.20    0.38
   4  -3 -14    0.37    0.34
   4   3 -14    0.62    0.48
  -4   3  14    0.28    0.31
  -3  -3  14   60.58    1.92
   3  -3 -14   60.31    1.76
   3  -3 -14   60.25    1.86
  -3   3  14   60.06    1.88
   3   3 -14   59.96    2.03
   2  -3 -14   40.65    1.33
   2  -3 -14   37.84    1.38
  -2  -3  14   40.88    1.45
  -2   3  14   39.89    1.39
   2   3 -14   41.29    1.56
   1  -3 -14   67.74    1.94
  -1  -3  14   66.35    2.03
   1  -3 -14   66.75    2.02
  -1   3  14   69.93    2.03
   1   3 -14   68.38    2.15
   0  -3 -14   91.15    2.41
   0  -3 -14   87.19    2.48
   0   3  14   86.64    2.46
   0   3 -14   89.06    2.60
  -1  -3 -14    0.80    0.30
  -1  -3 -14    0.44    0.37
  -1  -3 -14    0.54    0.37
  -1   3 -14    0.69    0.40
  -2  -3 -14   28.61    1.14
  -2  -3 -14   27.83    1.07
  -2  -3 -14   27.03    1.16
  -2   3 -14   28.29    1.24
  -3  -3 -14  102.93    2.90
  -3  -3 -14  109.92    2.89
  -3  -3 -14  105.27    2.82
  -3   3 -14  100.67    2.40
  -3   3 -14  106.51    2.98
  -4  -3 -14   28.24    1.27
  -4  -3 -14   27.36    1.19
  -4  -3 -14   27.36    1.14
  -4   3 -14   27.27    0.86
  -4   3 -14   27.16    1.26
  -5  -3 -14   77.65    2.42
  -5  -3 -14   83.34    2.42
  -5  -3 -14   84.63    2.49
  -5   3 -14   77.77    2.47
  -5   3 -14   78.81    2.05
  -6  -3 -14    3.21    0.64
  -6  -3 -14    3.34    0.55
  -6  -3 -14    3.21    0.60
  -6   3 -14    2.31    0.59
  -6   3 -14    3.18    0.48
  -7  -3 -14    1.67    0.71
  -7  -3 -14    2.04    0.58
  -7  -3 -14    1.55    0.59
  -7   3 -14    1.96    0.49
  -7   3 -14    2.08    0.57
  -8  -3 -14   21.04    1.34
  -8  -3 -14   19.27    1.19
  -8   3 -14   22.32    1.08
  -8   3 -14   21.15    1.33
  -9  -3 -14   42.36    2.01
  -9  -3 -14   46.26    1.91
  -9   3 -14   43.48    1.93
  -9   3 -14   44.59    1.61
 -10  -3 -14    0.09    0.88
 -10   3 -14    0.53    0.63
 -10   3 -14    0.65    0.83
 -10  -4  14   -0.47    0.86
 -10   4  14    1.74    0.89
  -9  -4  14   32.06    1.72
  -9   4  14   29.35    1.64
  -8  -4  14   -0.49    0.58
  -8   4  14    0.45    0.58
  -7  -4  14   37.47    1.63
   7  -4 -14   35.92    1.16
   7  -4 -14   38.27    1.50
  -7   4  14   36.67    1.54
  -6  -4  14    5.85    0.71
   6  -4 -14    6.28    0.56
   6  -4 -14    6.24    0.60
  -6   4  14    6.82    0.76
   5  -4 -14    0.61    0.30
  -5  -4  14    0.46    0.41
   5  -4 -14    0.06    0.37
  -5   4  14    0.53    0.40
   5   4 -14    1.10    0.56
   4  -4 -14   -0.28    0.27
  -4  -4  14    0.59    0.35
   4  -4 -14    0.30    0.35
  -4   4  14   -0.10    0.38
   4   4 -14    0.63    0.53
  -3  -4  14  161.71    4.19
   3  -4 -14  159.50    4.18
   3   4 -14  168.70    4.36
  -3   4  14  163.53    4.14
   2  -4 -14   16.87    0.76
   2  -4 -14   16.53    0.91
  -2  -4  14   16.11    0.89
   2   4 -14   18.13    1.08
  -2   4  14   17.38    0.88
   1  -4 -14   29.64    1.05
   1  -4 -14   28.03    0.99
  -1  -4  14   30.24    1.18
   1  -4 -14   28.87    1.22
   1   4 -14   30.36    1.32
  -1   4  14   29.66    1.16
   0  -4 -14    3.52    0.44
   0  -4 -14    4.06    0.45
   0  -4 -14    4.17    0.55
   0   4 -14    4.16    0.61
   0   4  14    3.11    0.45
  -1  -4 -14   26.46    1.19
  -1  -4 -14   29.11    1.03
  -1  -4 -14   29.26    1.09
  -1   4 -14   26.51    1.17
  -2  -4 -14    2.43    0.39
  -2  -4 -14    2.84    0.48
  -2  -4 -14    2.66    0.47
  -2   4 -14    3.18    0.55
  -3  -4 -14   30.68    1.19
  -3  -4 -14   28.54    1.14
  -3  -4 -14   28.50    1.26
  -3   4 -14   28.94    1.33
  -4  -4 -14    2.06    0.49
  -4  -4 -14    1.64    0.43
  -4  -4 -14    1.17    0.49
  -4   4 -14    1.38    0.52
  -5  -4 -14    5.27    0.70
  -5  -4 -14    6.75    0.76
  -5  -4 -14    6.41    0.73
  -5   4 -14    5.28    0.74
  -6  -4 -14   30.83    1.42
  -6  -4 -14   31.92    1.39
  -6  -4 -14   30.82    1.48
  -7  -4 -14   26.60    1.54
  -7  -4 -14   27.82    1.38
  -7  -4 -14   26.39    1.36
  -7   4 -14   26.80    1.10
  -8  -4 -14    6.96    0.88
  -8  -4 -14    8.52    0.99
  -8  -4 -14    7.54    1.28
  -8   4 -14    9.79    0.86
  -8   4 -14    8.88    1.00
  -9  -4 -14   -1.24    0.74
  -9  -4 -14   -0.22    0.67
  -9   4 -14    0.33    0.72
  -9   4 -14    0.42    0.60
  -9  -5  14    0.01    0.83
  -9   5  14    2.37    0.79
  -8  -5  14    8.86    1.01
   8  -5 -14    9.06    0.89
  -8   5  14    8.09    0.96
   7  -5 -14   22.22    1.12
  -7  -5  14   25.42    1.43
  -7   5  14   22.31    1.23
   6  -5 -14    4.82    0.59
  -6  -5  14    4.41    0.66
  -6   5  14    3.48    0.55
  -5  -5  14   46.76    1.70
   5  -5 -14   43.44    1.65
  -5   5  14   42.33    1.59
   4  -5 -14    1.16    0.45
  -4  -5  14    0.80    0.44
   4   5 -14    0.78    0.59
  -4   5  14    1.13    0.42
  -3  -5  14    8.28    0.94
   3  -5 -14    9.33    0.77
  -3   5  14    9.34    0.76
   3   5 -14   10.13    0.98
   2  -5 -14   46.10    1.70
  -2  -5  14   47.35    1.60
   2   5 -14   49.37    1.84
  -2   5  14   47.24    1.59
   1  -5 -14   69.32    2.24
   1   5 -14   73.82    2.35
  -1   5  14   72.36    2.13
   0  -5 -14    1.18    0.39
   0  -5 -14    0.87    0.25
   0  -5 -14    1.01    0.26
   0   5 -14    1.31    0.52
   0   5  14    1.13    0.37
  -1  -5 -14    1.42    0.31
  -1  -5 -14    1.61    0.52
  -1  -5 -14    1.44    0.34
  -1   5 -14    2.57    0.52
  -2  -5 -14   -0.20    0.30
  -2  -5 -14    0.36    0.46
  -2  -5 -14    1.09    0.38
  -2   5 -14    0.21    0.50
  -3  -5 -14    6.03    0.65
  -3  -5 -14    5.26    0.71
  -3  -5 -14    5.68    0.59
  -3   5 -14    7.02    0.79
  -4  -5 -14    9.20    0.86
  -4  -5 -14    9.73    0.91
  -4  -5 -14    7.29    0.75
  -4   5 -14    6.32    0.83
  -5  -5 -14    1.36    0.61
  -5  -5 -14    1.52    0.41
  -5  -5 -14    1.55    0.49
  -5   5 -14    1.26    0.60
  -6  -5 -14    4.39    1.06
  -6  -5 -14    4.88    0.73
  -6  -5 -14    5.49    0.80
  -7  -5 -14    4.77    0.80
  -7  -5 -14    4.73    0.79
  -7  -5 -14    5.86    0.99
  -8  -5 -14   -0.24    1.03
  -8  -5 -14    0.35    0.57
  -8  -5 -14   -0.05    0.76
  -8   5 -14   -1.27    0.67
  -9  -5 -14   45.50    2.10
  -9   5 -14   44.93    2.12
   8  -6 -14   -0.55    0.39
  -8  -6  14    0.99    0.76
  -8   6  14    0.89    0.77
  -7  -6  14    4.96    0.84
  -7   6  14    5.26    0.78
   6  -6 -14   20.73    1.17
  -6  -6  14   20.02    1.20
  -6   6  14   20.27    1.20
   5  -6 -14    1.64    0.51
  -5  -6  14    1.71    0.56
  -5   6  14    0.97    0.48
   4  -6 -14    0.54    0.37
  -4  -6  14    0.37    0.48
  -4   6  14    0.03    0.42
   3  -6 -14   11.55    0.80
  -3  -6  14    9.21    1.23
  -3   6  14   12.42    0.83
   3   6 -14   11.39    1.15
   2  -6 -14   27.07    1.29
  -2   6  14   26.29    1.16
   2   6 -14   26.59    1.44
   1  -6 -14    4.71    0.66
  -1   6  14    4.81    0.57
   1   6 -14    6.05    0.81
   0  -6 -14   25.75    1.26
   0   6 -14   25.26    1.34
  -1  -6 -14    2.46    0.57
  -1   6 -14    3.01    0.67
  -2  -6 -14    3.23    0.67
  -2  -6 -14    4.32    0.41
  -2  -6 -14    4.27    0.41
  -2   6 -14    4.35    0.72
  -3  -6 -14    3.31    0.58
  -3  -6 -14    2.57    0.39
  -3   6 -14    2.92    0.70
  -4  -6 -14   22.71    1.28
  -4   6 -14   23.70    1.40
  -5  -6 -14    9.51    0.87
  -5  -6 -14    8.46    0.92
  -6  -6 -14    2.53    0.65
  -6  -6 -14    4.16    0.79
  -6  -6 -14    5.00    0.79
  -7  -6 -14    2.99    0.77
  -8  -6 -14    1.73    0.89
  -8  -6 -14    1.61    0.73
  -8   6 -14    1.22    0.80
  -7  -7  14    2.06    0.76
   7  -7 -14    0.98    0.59
  -7   7  14    1.62    0.73
  -6  -7  14   -0.17    0.66
  -6   7  14    0.38    0.62
  -5  -7  14    0.76    0.58
   5  -7 -14    1.12    0.45
  -4  -7  14   13.71    1.03
   4  -7 -14   10.94    0.86
  -4   7  14   11.27    0.94
   3  -7 -14    0.06    0.34
  -3   7  14    0.43    0.42
   2  -7 -14    2.79    0.57
  -2   7  14    3.26    0.55
   1  -7 -14    2.01    0.46
   0  -7 -14   24.61    1.24
   0   7 -14   24.87    1.51
  -1  -7 -14    0.81    0.51
  -1   7 -14   -0.22    0.66
  -2  -7 -14   77.92    2.68
  -2   7 -14   91.11    3.10
  -3  -7 -14    7.64    0.91
  -4  -7 -14    0.16    0.42
  -5  -7 -14    3.88    0.72
  -6  -7 -14   15.56    1.51
  -7  -7 -14    1.15    0.71
  -5  -8  14    0.23    0.65
   5  -8 -14   -0.67    0.40
  -5   8  14    0.69    0.74
   4  -8 -14    1.92    0.77
  -4   8  14    2.23    0.61
  -3   8  14   -0.18    0.51
   2  -8 -14   11.55    1.03
  -2   8  14   13.25    0.97
   1  -8 -14    0.23    0.49
   0  -8 -14   40.79    1.72
  -1  -8 -14   -0.39    0.51
  -2  -8 -14    6.71    0.84
  -4  -8 -14    9.47    1.35
  -5  -8 -14   16.68    1.36
   3  -9 -14    1.66    0.64
  -3   9  14    3.30    1.07
   2  -9 -14   11.88    1.11
   1  -9 -14   11.58    1.14
   0  -9 -14    5.98    0.81
  -1  -9 -14    1.18    0.71
  -2  -9 -14    7.96    1.02
  -3  -9 -14    3.79    0.79
 -10   0  15   -0.59    0.78
  -9   0  15    0.68    0.67
  -8   0  15    0.31    0.53
   8   0 -15    0.19    0.74
   7   0 -15   30.39    1.50
  -7   0  15   29.51    1.41
   6   0 -15   -0.31    0.55
  -6   0  15    0.73    0.42
   5   0 -15  171.61    4.47
  -5   0  15  173.29    4.50
   4   0 -15    0.21    0.28
  -4   0  15    0.29    0.44
   4   0 -15    0.27    0.45
   3   0 -15   37.89    1.23
  -3   0  15   37.26    1.44
   3   0 -15   40.63    1.50
   2   0 -15   -0.22    0.30
   2   0 -15    0.31    0.24
  -2   0  15    0.13    0.27
   1   0 -15  112.76    2.83
  -1   0  15  110.68    3.06
   1   0 -15  116.28    3.13
   0   0 -15   -0.80    0.33
   0   0 -15   -0.62    0.27
   0   0  15    0.16    0.30
  -1   0 -15  164.28    4.18
  -1   0 -15  159.30    3.90
  -2   0 -15    0.04    0.27
  -2   0 -15   -0.25    0.36
  -3   0 -15   28.96    1.29
  -3   0 -15   28.80    1.07
  -4   0 -15   -0.07    0.31
  -4   0 -15   -0.11    0.43
  -5   0 -15    6.91    0.73
  -5   0 -15    5.67    0.60
  -5   0 -15    5.09    0.61
  -6   0 -15    0.20    0.58
  -6   0 -15    0.18    0.42
  -6   0 -15   -0.41    0.40
  -7   0 -15    0.53    0.44
  -7   0 -15   -0.10    0.41
  -8   0 -15   -0.42    0.46
  -8   0 -15   -0.47    0.51
  -9   0 -15   -0.42    0.50
  -9   0 -15    1.52    0.74
 -10   0 -15    1.61    0.79
 -10   0 -15    0.80    0.57
 -10  -1  15   11.92    1.38
 -10   1  15   12.39    1.36
  -9  -1  15   18.66    1.33
   9  -1 -15   17.01    1.63
  -9   1  15   17.68    1.32
  -8  -1  15   -0.82    0.52
   8  -1 -15   -0.20    0.68
  -8   1  15    1.04    0.49
  -7  -1  15    0.32    0.45
   7  -1 -15    0.93    0.61
  -7   1  15    1.17    0.51
   7   1 -15    1.00    0.69
  -6  -1  15   39.66    1.61
   6  -1 -15   42.14    1.66
   6   1 -15   42.64    1.75
  -6   1  15   41.08    1.61
  -5  -1  15   15.33    0.96
   5  -1 -15   16.82    1.01
   5  -1 -15   14.16    0.80
  -5   1  15   15.07    0.95
   5   1 -15   16.05    1.14
   4  -1 -15    6.57    0.59
   4  -1 -15    7.34    0.78
  -4  -1  15    7.13    0.71
   4   1 -15    6.06    0.67
   3  -1 -15   54.50    1.68
   3  -1 -15   57.00    1.85
  -3  -1  15   55.61    2.08
   3   1 -15   57.92    1.89
  -3   1  15   58.96    1.88
   2  -1 -15    1.81    0.35
   2  -1 -15    1.10    0.41
  -2  -1  15    1.23    0.33
  -2   1  15    1.15    0.36
   2   1 -15    1.61    0.45
   2   1 -15    1.86    0.31
   1  -1 -15    0.67    0.41
  -1  -1  15    0.34    0.30
   1  -1 -15    1.34    0.32
   1   1 -15    0.85    0.27
  -1   1  15    0.70    0.34
   1   1 -15    0.72    0.43
   0  -1 -15    0.52    0.32
   0  -1 -15    0.29    0.38
   0  -1  15    0.79    0.36
   0   1 -15    1.01    0.41
   0   1 -15    0.66    0.29
   0   1  15    0.81    0.33
  -1  -1 -15  118.23    3.22
  -1  -1 -15  116.15    3.05
  -1   1 -15  124.27    3.29
  -2  -1 -15    2.11    0.43
  -2  -1 -15    2.62    0.46
  -2   1 -15    2.30    0.36
  -2   1 -15    2.32    0.50
  -3  -1 -15    6.17    0.63
  -3  -1 -15    6.73    0.77
  -3   1 -15    6.28    0.75
  -3   1 -15    5.97    0.53
  -4  -1 -15   12.13    0.79
  -4  -1 -15   12.86    0.97
  -4   1 -15   13.12    0.72
  -4   1 -15   12.63    0.84
  -5  -1 -15    0.25    0.39
  -5  -1 -15    0.40    0.40
  -5  -1 -15    0.69    0.50
  -5   1 -15    0.10    0.51
  -5   1 -15    0.08    0.35
  -6  -1 -15    0.04    0.59
  -6  -1 -15    1.32    0.46
  -6  -1 -15    0.65    0.41
  -6   1 -15    1.06    0.46
  -6   1 -15    0.24    0.40
  -6   1 -15    0.33    0.55
  -7  -1 -15   37.91    1.54
  -7  -1 -15   40.70    1.67
  -7   1 -15   39.94    1.48
  -7   1 -15   39.56    1.67
  -8  -1 -15   21.98    1.22
  -8  -1 -15   21.14    1.34
  -8   1 -15   24.39    1.36
  -8   1 -15   20.96    1.16
  -9  -1 -15    0.80    0.67
  -9  -1 -15    2.13    0.65
  -9   1 -15   -0.25    0.68
  -9   1 -15    0.66    0.51
 -10  -1 -15   22.29    1.34
 -10  -1 -15   21.31    1.64
 -10   1 -15   21.11    1.25
 -10   1 -15   19.17    1.60
 -10  -2  15   14.51    1.41
 -10   2  15   15.97    1.41
  -9  -2  15    4.35    0.83
   9  -2 -15    3.86    0.93
  -9   2  15    3.55    0.79
   8  -2 -15   28.59    1.50
  -8  -2  15   29.70    1.50
  -8   2  15   28.41    1.49
  -7  -2  15   28.40    1.41
   7  -2 -15   26.10    1.37
  -7   2  15   26.45    1.34
   6  -2 -15    2.07    0.43
  -6  -2  15    0.73    0.42
   6  -2 -15    1.77    0.57
   6   2 -15    2.02    0.70
  -6   2  15    1.45    0.45
   5  -2 -15    5.91    0.66
  -5  -2  15    4.51    0.64
   5  -2 -15    5.48    0.60
  -5   2  15    6.55    0.75
   5   2 -15    6.62    0.77
   4  -2 -15    7.79    0.63
  -4  -2  15    7.07    0.71
   4  -2 -15    6.90    0.73
  -4   2  15    6.10    0.71
   4   2 -15    6.64    0.72
   3  -2 -15    0.30    0.32
   3  -2 -15    0.09    0.39
   3   2 -15    0.40    0.44
  -3   2  15    0.40    0.31
   2  -2 -15    9.53    0.65
   2  -2 -15    8.13    0.72
  -2  -2  15    8.73    0.71
   2   2 -15    8.79    0.83
  -2   2  15    8.58    0.68
   1  -2 -15   70.79    2.07
  -1  -2  15   66.67    2.09
   1  -2 -15   67.12    2.00
   1   2 -15   71.47    2.21
  -1   2  15   67.20    2.07
   0  -2  15   88.27    2.51
   0  -2 -15   90.50    2.51
   0  -2 -15   87.41    2.42
   0   2  15   83.73    2.47
   0   2 -15   88.40    2.60
   0   2 -15   85.20    2.10
  -1  -2 -15   32.92    1.29
  -1  -2 -15   32.41    1.20
  -1   2 -15   32.57    1.35
  -1   2 -15   30.06    0.91
  -2  -2 -15    1.03    0.40
  -2  -2 -15    1.43    0.44
  -2   2 -15    1.09    0.28
  -2   2 -15    1.85    0.41
  -3  -2 -15   11.62    0.78
  -3  -2 -15   12.79    0.96
  -3  -2 -15   10.23    0.75
  -3   2 -15   12.01    0.59
  -3   2 -15   12.12    0.92
  -4  -2 -15   17.52    0.93
  -4  -2 -15   16.24    1.09
  -4  -2 -15   18.69    1.09
  -4   2 -15   17.16    0.99
  -5  -2 -15    6.53    0.76
  -5  -2 -15    7.46    0.81
  -5  -2 -15    6.82    0.72
  -5   2 -15    5.48    0.72
  -5   2 -15    6.70    0.61
  -6  -2 -15   62.24    2.19
  -6  -2 -15   61.97    2.05
  -6  -2 -15   61.26    2.09
  -6   2 -15   63.70    1.83
  -6   2 -15   60.57    2.47
  -7  -2 -15   -0.15    0.76
  -7  -2 -15   -0.08    0.40
  -7  -2 -15    0.06    0.49
  -7   2 -15    0.24    0.47
  -7   2 -15   -0.89    0.42
  -8  -2 -15    7.76    0.88
  -8  -2 -15    8.47    0.92
  -8   2 -15    8.54    0.90
  -8   2 -15    9.44    0.89
  -9  -2 -15   18.60    1.27
  -9  -2 -15   22.44    1.52
  -9   2 -15   20.87    1.42
  -9   2 -15   22.27    1.19
 -10  -2 -15    8.73    1.12
 -10  -2 -15    8.43    1.14
 -10   2 -15    9.12    0.93
  -9  -3  15   15.78    1.34
  -9   3  15   14.47    1.34
  -8  -3  15    2.84    0.70
   8  -3 -15    3.44    0.75
  -8   3  15    3.46    0.69
   7  -3 -15    1.49    0.43
   7  -3 -15    1.49    0.56
  -7  -3  15    1.32    0.56
  -7   3  15    1.11    0.54
  -6  -3  15   17.56    1.11
   6  -3 -15   16.98    0.95
  -6   3  15   17.02    1.04
  -5  -3  15    1.02    0.43
   5  -3 -15    1.17    0.70
   5  -3 -15    0.35    0.38
   5   3 -15    1.49    0.63
  -5   3  15    0.79    0.42
   4  -3 -15    5.63    0.61
  -4  -3  15    4.74    0.59
   4  -3 -15    4.90    0.54
   4   3 -15    4.11    0.70
  -4   3  15    3.96    0.56
   3  -3 -15    1.78    0.45
   3  -3 -15    2.05    0.43
  -3  -3  15    1.76    0.45
   3   3 -15    1.34    0.56
  -3   3  15    1.96    0.45
   2  -3 -15   80.72    2.26
   2  -3 -15   79.46    2.32
  -2  -3  15   75.96    2.59
  -2   3  15   79.70    2.35
   2   3 -15   85.32    2.53
  -1  -3  15    2.17    0.43
   1  -3 -15    2.91    0.56
   1  -3 -15    2.53    0.46
  -1   3  15    2.70    0.45
   1   3 -15    2.05    0.51
   0  -3 -15   32.30    1.38
   0  -3 -15   31.06    1.26
   0   3 -15   33.54    1.43
   0   3  15   31.81    1.24
  -1  -3 -15    0.68    0.39
  -1  -3 -15    0.71    0.39
  -1  -3 -15    1.37    0.36
  -1   3 -15    1.51    0.46
  -2  -3 -15   56.65    1.81
  -2  -3 -15   52.61    1.70
  -2  -3 -15   52.42    1.77
  -2   3 -15   53.98    1.89
  -3  -3 -15    2.25    0.42
  -3  -3 -15    1.79    0.51
  -3  -3 -15    1.15    0.46
  -3   3 -15    0.92    0.48
  -4  -3 -15  119.43    3.19
  -4  -3 -15  115.59    3.24
  -4  -3 -15  122.76    3.26
  -4   3 -15  116.65    3.34
  -4   3 -15  114.23    2.75
  -5  -3 -15   23.97    1.29
  -5  -3 -15   22.97    1.16
  -5  -3 -15   22.65    1.15
  -5   3 -15   24.08    1.28
  -6  -3 -15    5.26    0.81
  -6  -3 -15    4.91    0.71
  -6  -3 -15    5.30    0.71
  -6   3 -15    5.63    0.56
  -7  -3 -15    8.66    0.90
  -7  -3 -15   12.05    1.04
  -7  -3 -15    9.03    1.03
  -7   3 -15    8.73    0.92
  -7   3 -15    9.89    0.84
  -8  -3 -15   43.35    1.89
  -8  -3 -15   42.32    1.79
  -8   3 -15   43.42    1.57
  -8   3 -15   42.55    1.88
  -9  -3 -15    6.68    0.91
  -9  -3 -15    8.35    1.04
  -9   3 -15    8.32    1.04
  -9   3 -15    8.77    0.84
  -9  -4  15   -0.05    0.82
  -9   4  15   -0.42    0.76
  -8  -4  15   20.98    1.46
  -8   4  15   23.59    1.39
   7  -4 -15    1.70    0.52
  -7  -4  15    2.46    0.67
   7  -4 -15    2.30    0.62
  -7   4  15    2.89    0.65
   6  -4 -15   19.61    1.09
  -6  -4  15   22.89    1.27
   6  -4 -15   21.06    0.92
  -6   4  15   22.00    1.17
  -5  -4  15    6.41    0.74
   5  -4 -15    7.14    0.70
  -5   4  15    7.56    0.79
   4  -4 -15   37.75    1.47
   4  -4 -15   40.28    1.27
  -4  -4  15   41.19    1.56
  -4   4  15   37.55    1.67
   4   4 -15   38.12    1.72
  -3  -4  15   14.91    0.94
   3  -4 -15   13.01    0.84
   3   4 -15   13.61    1.09
  -3   4  15   13.94    0.85
   2  -4 -15   21.07    1.00
   2  -4 -15   21.74    0.93
  -2   4  15   22.09    1.05
   2   4 -15   21.36    1.21
   1  -4 -15   16.15    0.93
   1  -4 -15   16.05    0.83
  -1  -4  15   16.88    0.92
   1  -4 -15   15.07    0.75
   1   4 -15   17.39    1.12
  -1   4  15   16.07    0.89
   0  -4 -15    3.12    0.53
   0  -4 -15    2.61    0.38
   0  -4 -15    2.83    0.46
   0   4 -15    2.67    0.61
   0   4  15    3.20    0.47
  -1  -4 -15    1.15    0.47
  -1  -4 -15    2.02    0.46
  -1  -4 -15    1.65    0.37
  -1   4 -15    2.74    0.52
  -2  -4 -15   54.97    1.76
  -2  -4 -15   56.48    1.90
  -2  -4 -15   54.02    1.70
  -2   4 -15   55.06    1.97
  -3  -4 -15    2.83    0.48
  -3  -4 -15    2.11    0.53
  -3  -4 -15    2.25    0.55
  -3   4 -15    2.19    0.62
  -4  -4 -15    0.32    0.55
  -4  -4 -15   -0.22    0.42
  -4  -4 -15    0.64    0.44
  -4   4 -15   -0.72    0.53
  -5  -4 -15    5.12    0.83
  -5  -4 -15    5.34    0.72
  -5  -4 -15    5.40    0.81
  -6  -4 -15    0.10    0.56
  -6  -4 -15    0.28    0.50
  -6  -4 -15    0.85    0.71
  -7  -4 -15    8.12    1.06
  -7  -4 -15   10.81    1.17
  -7  -4 -15    8.99    0.94
  -8  -4 -15    3.78    0.73
  -8  -4 -15    3.30    0.87
  -8   4 -15    5.95    1.07
  -8   4 -15    4.21    0.84
  -9  -4 -15    0.96    0.91
  -9  -4 -15    0.86    0.76
  -9   4 -15    1.42    0.69
  -9   4 -15    1.26    0.85
   8  -5 -15   26.84    1.31
  -8  -5  15   27.26    1.69
  -8   5  15   29.21    1.66
  -7  -5  15    0.08    0.64
   7  -5 -15    0.27    0.42
  -7   5  15    0.21    0.58
   6  -5 -15   30.30    1.37
  -6  -5  15   29.75    1.53
  -6   5  15   29.04    1.38
  -5  -5  15    1.84    0.55
   5  -5 -15    0.99    0.43
  -5   5  15    1.35    0.54
   4  -5 -15    6.92    0.66
  -4  -5  15    7.51    0.88
  -3  -5  15    0.16    0.42
   3  -5 -15    0.51    0.41
  -3   5  15    0.69    0.39
   3   5 -15   -0.09    0.61
   2  -5 -15   43.09    1.13
   2  -5 -15   41.77    1.12
   2  -5 -15   45.22    1.67
  -2  -5  15   44.81    1.62
   2   5 -15   43.85    1.82
  -2   5  15   45.72    1.57
   1  -5 -15    2.32    0.30
   1  -5 -15    2.26    0.32
   1  -5 -15    2.47    0.54
   1   5 -15    3.77    0.64
  -1   5  15    3.03    0.49
   0  -5 -15   67.88    1.78
   0  -5 -15   63.73    1.73
   0  -5 -15   64.29    2.12
   0   5 -15   65.21    2.24
  -1  -5 -15    2.34    0.57
  -1  -5 -15    1.95    0.41
  -1  -5 -15    1.90    0.37
  -1   5 -15    1.98    0.54
  -2  -5 -15    1.74    0.39
  -2  -5 -15    2.07    0.46
  -2  -5 -15    1.52    0.51
  -2   5 -15    2.36    0.62
  -3  -5 -15    7.72    0.75
  -3  -5 -15    7.49    0.81
  -3   5 -15    7.65    0.85
  -4  -5 -15   37.64    1.63
  -4  -5 -15   39.58    1.46
  -4  -5 -15   40.21    1.57
  -5  -5 -15   -0.71    0.47
  -5  -5 -15    0.05    0.62
  -5  -5 -15    0.30    0.48
  -6  -5 -15    9.06    0.98
  -6  -5 -15   11.07    1.11
  -6  -5 -15   12.76    1.36
  -7  -5 -15    0.07    0.98
  -7  -5 -15   -0.35    0.67
  -7  -5 -15    0.42    0.55
  -8  -5 -15    2.09    0.89
  -8   5 -15    0.98    0.82
  -7  -6  15   17.68    1.34
   7  -6 -15   18.86    1.22
  -7   6  15   17.99    1.39
   6  -6 -15    4.64    0.74
  -6  -6  15    4.61    0.77
  -6   6  15    4.36    0.73
   5  -6 -15   15.79    1.08
  -5  -6  15   17.21    1.23
  -5   6  15   15.03    1.13
  -4  -6  15   26.06    1.32
   4  -6 -15   26.30    1.33
   3  -6 -15    5.08    0.67
  -3  -6  15    5.80    0.68
  -3   6  15    4.50    0.59
   2  -6 -15   18.34    1.10
  -2   6  15   18.61    1.06
   1  -6 -15    2.20    0.53
   1   6 -15    3.47    0.83
  -1   6  15    2.59    0.50
   0  -6 -15   53.17    1.96
   0   6 -15   53.26    2.07
  -1  -6 -15   12.19    0.97
  -1   6 -15   12.59    1.18
  -2  -6 -15   16.60    1.12
  -3  -6 -15   13.49    1.01
  -4  -6 -15    0.42    0.54
  -4  -6 -15   -0.02    0.45
  -4  -6 -15    0.63    0.52
  -5  -6 -15   14.63    1.13
  -5  -6 -15   13.63    1.03
  -5  -6 -15   12.31    1.26
  -6  -6 -15    0.93    1.09
  -6  -6 -15    2.40    0.59
  -7  -6 -15    5.78    0.93
  -7  -6 -15    7.46    0.96
  -6  -7  15    0.33    0.82
   6  -7 -15    2.16    0.61
  -6   7  15    1.11    0.75
  -5  -7  15    0.45    0.61
  -5   7  15   -0.26    0.60
  -4  -7  15    4.51    0.67
   4  -7 -15    3.46    0.69
  -4   7  15    3.43    0.62
   3  -7 -15    3.74    0.65
   2  -7 -15    0.09    0.49
  -2   7  15    0.92    0.60
   1  -7 -15    3.69    0.68
   0  -7 -15    5.87    0.79
  -1  -7 -15   31.32    1.51
  -2  -7 -15   16.38    1.17
  -3  -7 -15   -0.54    0.57
  -4  -7 -15   -0.33    0.51
  -6  -7 -15    1.93    0.76
   4  -8 -15    0.65    0.63
  -4   8  15   -0.07    0.64
   3  -8 -15    5.58    0.83
  -3   8  15    6.97    0.79
  -4  -8 -15    3.25    0.83
   0  -9 -15   26.99    1.54
  -9   0  16    0.32    0.70
  -8   0  16    1.40    0.66
  -7   0  16   -0.17    0.43
   7   0 -16    1.08    0.77
  -6   0  16    1.06    0.50
   6   0 -16    1.83    0.70
   5   0 -16   -0.04    0.55
  -5   0  16    0.49    0.40
   4   0 -16   55.23    1.95
  -4   0  16   53.32    1.88
   4   0 -16   55.56    1.66
   3   0 -16    0.63    0.51
  -3   0  16    0.18    0.34
   3   0 -16    0.34    0.29
  -2   0  16    0.00    0.34
   2   0 -16    0.19    0.45
   2   0 -16    0.32    0.28
   1   0 -16    0.18    0.45
   1   0 -16   -0.04    0.29
   0   0 -16   35.23    1.16
   0   0 -16   35.28    1.44
  -1   0 -16    0.31    0.30
  -1   0 -16   -0.40    0.42
  -2   0 -16    8.70    0.83
  -2   0 -16    9.97    0.65
  -3   0 -16    0.21    0.37
  -3   0 -16    0.22    0.36
  -4   0 -16    2.33    0.57
  -4   0 -16    1.63    0.47
  -5   0 -16   -0.33    0.40
  -5   0 -16    0.35    0.57
  -5   0 -16   -0.11    0.37
  -6   0 -16   43.64    1.56
  -6   0 -16   44.71    1.76
  -7   0 -16    0.11    0.50
  -7   0 -16    0.60    0.50
  -8   0 -16    1.39    0.65
  -8   0 -16    1.00    0.58
  -9   0 -16    0.07    0.56
  -9   0 -16    0.29    0.72
  -9  -1  16   21.39    1.51
   9  -1 -16   24.18    1.90
  -9   1  16   27.26    1.58
  -8  -1  16   15.67    1.25
   8  -1 -16   15.92    1.60
  -8   1  16   18.22    1.23
   7  -1 -16    3.77    0.82
  -7  -1  16    2.72    0.63
  -7   1  16    3.20    0.63
  -6  -1  16   -0.46    0.49
   6  -1 -16   -0.51    0.58
  -6   1  16    0.57    0.48
   6   1 -16    0.69    0.70
   5  -1 -16    1.06    0.40
  -5  -1  16    1.07    0.49
   5  -1 -16    0.95    0.57
   5   1 -16    1.81    0.62
  -5   1  16    0.99    0.47
  -4  -1  16   17.71    1.05
   4  -1 -16   17.94    0.87
   4  -1 -16   19.27    1.11
  -4   1  16   17.39    1.00
   4   1 -16   17.26    1.12
  -3  -1  16   30.04    1.25
   3  -1 -16   31.59    1.15
   3  -1 -16   32.23    1.36
  -3   1  16   30.02    1.29
   3   1 -16   32.51    1.44
  -2  -1  16    1.75    0.42
   2  -1 -16    2.03    0.52
   2  -1 -16    2.32    0.41
   2   1 -16    2.81    0.37
   2   1 -16    2.75    0.57
   1  -1 -16   39.30    1.52
   1  -1 -16   36.85    1.26
  -1  -1  16   30.23    1.55
   1   1 -16   37.43    1.13
   1   1 -16   39.80    1.54
   0  -1 -16   35.47    1.41
   0  -1 -16   34.57    1.21
   0   1 -16   34.65    1.08
   0   1  16   30.53    1.87
   0   1 -16   35.55    1.46
  -1  -1 -16    5.61    0.65
  -1  -1 -16    6.47    0.63
  -1   1 -16    6.93    0.76
  -1   1 -16    5.52    0.50
  -2  -1 -16  112.42    3.10
  -2  -1 -16  108.26    2.90
  -2   1 -16  108.42    2.73
  -2   1 -16  109.50    3.12
  -3  -1 -16   18.07    1.13
  -3  -1 -16   16.10    0.91
  -3   1 -16   16.25    0.79
  -3   1 -16   19.01    1.15
  -4  -1 -16   14.26    1.08
  -4  -1 -16   14.02    0.93
  -4  -1 -16   14.51    0.85
  -4   1 -16   15.88    1.12
  -4   1 -16   14.82    0.80
  -5  -1 -16    1.16    0.64
  -5  -1 -16    1.86    0.50
  -5  -1 -16    1.01    0.47
  -5   1 -16    1.51    0.57
  -5   1 -16    2.43    0.48
  -6  -1 -16   49.03    1.73
  -6  -1 -16   47.55    1.99
  -6  -1 -16   52.70    1.88
  -6   1 -16   48.92    1.62
  -6   1 -16   51.79    1.89
  -7  -1 -16    7.47    0.85
  -7  -1 -16    8.37    0.83
  -7   1 -16    6.50    0.83
  -7   1 -16    7.53    0.81
  -8  -1 -16   45.59    1.94
  -8   1 -16   46.66    1.95
  -8   1 -16   45.12    1.68
  -9  -1 -16    0.26    0.59
  -9  -1 -16   -0.78    0.75
  -9   1 -16    0.87    0.64
  -9   1 -16    0.48    0.76
  -9  -2  16   14.85    1.40
  -9   2  16   17.89    1.42
  -8  -2  16    3.79    0.81
   8  -2 -16    2.94    0.86
  -8   2  16    3.32    0.76
  -7  -2  16   -0.19    0.49
   7  -2 -16   -1.04    0.62
  -7   2  16   -0.13    0.53
   6  -2 -16   27.62    1.38
  -6  -2  16   25.94    1.38
   6  -2 -16   29.47    1.22
  -6   2  16   26.17    1.36
   5  -2 -16   46.72    1.71
  -5  -2  16   49.85    1.83
   5  -2 -16   49.57    1.64
  -5   2  16   48.36    1.78
   5   2 -16   48.67    1.93
  -4  -2  16    1.57    0.48
   4  -2 -16    1.52    0.40
   4  -2 -16    1.70    0.52
  -4   2  16    1.07    0.41
   4   2 -16    1.41    0.61
  -3  -2  16   30.51    1.30
   3  -2 -16   30.20    1.17
   3  -2 -16   29.66    1.30
   3   2 -16   29.92    1.45
  -3   2  16   29.22    1.26
  -2  -2  16   13.39    0.88
   2  -2 -16   13.35    0.92
   2  -2 -16   13.72    0.78
   2   2 -16   14.00    1.06
   1  -2 -16   11.14    0.73
  -1  -2  16    9.82    0.76
   1  -2 -16   10.98    0.91
   1   2 -16   11.16    0.95
  -1   2  16   12.14    0.94
   0  -2 -16   32.50    1.26
   0  -2 -16   38.78    1.47
   0   2 -16   35.51    1.49
   0   2 -16   34.59    1.00
  -1  -2 -16   39.58    1.43
  -1  -2 -16   43.22    1.55
  -1   2 -16   41.37    1.62
  -1   2 -16   40.01    1.13
  -2  -2 -16    1.38    0.44
  -2  -2 -16    1.00    0.50
  -2   2 -16    1.12    0.53
  -2   2 -16    1.56    0.33
  -3  -2 -16    4.61    0.66
  -3  -2 -16    4.25    0.59
  -3   2 -16    4.55    0.44
  -3   2 -16    3.97    0.69
  -4  -2 -16   30.00    1.33
  -4  -2 -16   31.69    1.45
  -4  -2 -16   29.29    1.26
  -4   2 -16   29.56    1.46
  -5  -2 -16    0.49    0.47
  -5  -2 -16   -0.04    0.39
  -5  -2 -16    0.58    0.65
  -5   2 -16    0.51    0.43
  -6  -2 -16    2.80    0.64
  -6  -2 -16    2.41    0.58
  -6  -2 -16    2.89    0.79
  -6   2 -16    3.64    0.54
  -7  -2 -16    2.30    0.65
  -7  -2 -16    2.22    0.61
  -7   2 -16    2.64    0.57
  -7   2 -16    1.98    0.61
  -8  -2 -16    3.01    0.71
  -8  -2 -16    2.77    0.63
  -8   2 -16    3.15    0.73
  -8   2 -16    3.28    0.65
  -9  -2 -16    1.38    0.65
  -9  -2 -16    0.43    0.83
  -9   2 -16    2.54    0.81
  -9   2 -16    1.54    0.70
  -9  -3  16    6.20    0.93
  -9   3  16    5.17    0.93
  -8  -3  16   13.34    1.25
  -8   3  16   12.21    1.21
   7  -3 -16   20.30    1.25
  -7  -3  16   21.43    1.35
  -7   3  16   21.52    1.27
  -6  -3  16   10.69    1.01
   6  -3 -16   10.02    1.00
   6  -3 -16    9.83    0.79
  -6   3  16    9.05    0.94
   5  -3 -16   19.26    0.96
  -5  -3  16   19.41    1.17
   5  -3 -16   19.66    1.09
  -5   3  16   18.64    1.11
  -4  -3  16    7.85    0.77
   4  -3 -16    9.04    0.73
   4  -3 -16    6.93    0.82
  -4   3  16    8.00    0.77
   4   3 -16    8.12    0.89
   3  -3 -16   16.32    0.95
  -3  -3  16   16.47    0.99
   3  -3 -16   16.80    0.91
   3   3 -16   15.34    1.15
  -3   3  16   16.74    0.93
   2  -3 -16   50.66    1.67
   2  -3 -16   47.27    1.67
  -2  -3  16   49.50    1.74
   2   3 -16   51.41    1.91
   1  -3 -16   94.43    2.60
   1  -3 -16   90.12    2.62
  -1  -3  16   91.14    2.67
   1   3 -16   95.06    2.84
   0  -3 -16    1.70    0.49
   0  -3 -16    1.43    0.46
   0   3 -16    0.53    0.50
  -1  -3 -16    4.01    0.57
  -1  -3 -16    3.80    0.56
  -1  -3 -16    4.07    0.49
  -1   3 -16    4.60    0.68
  -2  -3 -16   -0.17    0.40
  -2  -3 -16   -0.01    0.37
  -2  -3 -16    0.38    0.51
  -2   3 -16    0.81    0.53
  -3  -3 -16   43.79    1.66
  -3  -3 -16   48.71    1.64
  -3  -3 -16   51.39    1.77
  -3   3 -16   46.02    1.83
  -4  -3 -16    0.84    0.49
  -4  -3 -16    1.70    0.48
  -4  -3 -16    1.98    0.62
  -4   3 -16    1.11    0.55
  -5  -3 -16   36.80    1.68
  -5  -3 -16   34.85    1.49
  -5  -3 -16   33.58    1.46
  -6  -3 -16   -0.64    0.41
  -6  -3 -16   -0.87    0.52
  -6  -3 -16    1.04    0.81
  -6   3 -16   -0.30    0.44
  -7  -3 -16    0.53    0.53
  -7  -3 -16    1.31    0.65
  -7   3 -16    0.98    0.53
  -7   3 -16   -1.00    0.55
  -8  -3 -16    3.36    0.75
  -8  -3 -16    4.67    0.93
  -8   3 -16    2.52    0.85
  -8   3 -16    3.25    0.66
  -9  -3 -16   39.66    2.02
  -9   3 -16   38.41    2.01
  -8  -4  16    5.15    0.94
  -8   4  16    4.76    0.86
  -7  -4  16    9.19    1.00
   7  -4 -16   10.47    0.91
  -7   4  16    9.48    1.04
   6  -4 -16    8.53    0.81
   6  -4 -16    7.77    0.79
  -6  -4  16    6.53    0.83
  -6   4  16    6.58    0.78
   5  -4 -16   19.33    1.07
  -5  -4  16   21.20    1.19
  -5   4  16   18.96    1.18
  -4  -4  16   -0.04    0.42
   4  -4 -16    1.18    0.41
   4  -4 -16   -0.15    0.40
  -4   4  16   -0.05    0.40
   3  -4 -16   21.27    1.03
   3  -4 -16   21.94    0.99
  -3  -4  16   22.18    1.16
  -3   4  16   21.24    1.07
   3   4 -16   21.01    1.37
  -2  -4  16   -0.21    0.36
   2  -4 -16   -0.72    0.36
   2  -4 -16    0.46    0.39
   2  -4 -16    0.15    0.30
  -2   4  16    0.38    0.46
   1  -4 -16    3.16    0.50
   1  -4 -16    3.47    0.58
   1  -4 -16    3.14    0.44
   1   4 -16    3.80    0.59
   0  -4 -16    0.74    0.35
   0  -4 -16    0.57    0.43
   0  -4 -16    1.33    0.40
   0   4 -16   -0.79    0.52
   0   4  16    1.01    0.45
  -1  -4 -16   31.23    1.30
  -1  -4 -16   31.21    1.34
  -1  -4 -16   29.90    1.17
  -1   4 -16   31.03    1.46
  -2  -4 -16    3.37    0.57
  -2  -4 -16    2.92    0.59
  -2  -4 -16    2.79    0.47
  -2   4 -16    3.50    0.58
  -3  -4 -16    3.31    0.63
  -3  -4 -16    4.43    0.65
  -3  -4 -16    4.67    0.59
  -3   4 -16    3.04    0.72
  -4  -4 -16   20.29    1.16
  -4  -4 -16   19.54    1.28
  -5  -4 -16   15.68    1.39
  -5  -4 -16   15.14    1.04
  -5  -4 -16   15.87    1.08
  -6  -4 -16    8.68    1.07
  -6  -4 -16    7.76    0.86
  -6  -4 -16    7.59    0.85
  -7  -4 -16    9.01    0.99
  -7  -4 -16    7.44    0.90
  -7   4 -16   12.18    1.13
  -8  -4 -16    1.98    0.86
  -8  -4 -16    3.36    0.90
  -8   4 -16    2.16    0.83
  -8  -5  16    7.76    1.09
  -8   5  16    7.88    1.05
  -7  -5  16    7.69    0.99
  -7   5  16    6.19    0.86
   6  -5 -16    1.10    0.52
  -6  -5  16    1.44    0.63
  -6   5  16    0.44    0.60
  -5  -5  16    1.54    0.59
   5  -5 -16    2.40    0.56
  -5   5  16    1.57    0.60
  -4  -5  16    3.12    0.65
   4  -5 -16    3.54    0.63
  -4   5  16    3.28    0.59
  -3  -5  16   -0.46    0.46
   3  -5 -16   -0.16    0.45
  -3   5  16    0.43    0.44
   2  -5 -16    4.08    0.64
   2  -5 -16    2.64    0.31
  -2  -5  16    4.83    0.60
  -2   5  16    3.59    0.58
   1  -5 -16   21.88    0.83
   1  -5 -16   23.46    1.14
  -1   5  16   23.76    1.13
   0  -5 -16    5.22    0.72
   0  -5 -16    4.99    0.48
   0  -5 -16    5.81    0.66
   0   5 -16    4.41    0.89
  -1  -5 -16    0.21    0.42
  -1  -5 -16    0.09    0.40
  -1  -5 -16   -0.30    0.32
  -1   5 -16    0.23    0.67
  -2  -5 -16    1.40    0.50
  -2  -5 -16    1.19    0.41
  -2  -5 -16    0.54    0.48
  -3  -5 -16   91.05    2.84
  -3  -5 -16   93.40    2.57
  -4  -5 -16    0.90    0.44
  -4  -5 -16    1.06    0.67
  -4  -5 -16    1.68    0.55
  -5  -5 -16   33.47    1.67
  -5  -5 -16   31.74    1.54
  -5  -5 -16   33.52    1.52
  -6  -5 -16    1.55    0.53
  -6  -5 -16    1.86    0.98
  -6  -5 -16    1.31    0.65
  -7  -5 -16    4.33    0.88
  -7  -6  16    7.86    1.05
   7  -6 -16    6.47    0.86
  -7   6  16    7.44    1.02
   6  -6 -16   41.05    2.02
  -6  -6  16   44.37    1.97
  -6   6  16   46.21    1.92
   5  -6 -16    1.87    0.58
  -5  -6  16    1.80    0.66
  -5   6  16    2.25    0.65
   4  -6 -16   26.05    1.26
  -4  -6  16   25.11    1.40
  -4   6  16   24.09    1.22
   3  -6 -16   -0.13    0.30
  -3  -6  16    0.02    0.52
  -3   6  16   -0.07    0.49
   2  -6 -16   27.03    1.29
  -2   6  16   29.81    1.30
   1  -6 -16    0.92    0.41
  -1   6  16    0.14    0.45
   0  -6 -16   15.07    1.05
  -1  -6 -16   12.88    0.46
  -2  -6 -16    7.25    0.85
  -2  -6 -16    7.94    0.64
  -2  -6 -16    7.44    0.61
  -3  -6 -16    6.97    0.88
  -4  -6 -16    1.75    0.57
  -4  -6 -16    1.36    0.56
  -5  -6 -16    1.84    0.66
  -5  -6 -16    2.64    0.68
  -6  -6 -16    0.17    0.85
  -6  -6 -16    0.46    0.72
  -5  -7  16   -0.53    0.68
   5  -7 -16    0.93    0.62
  -5   7  16    0.55    0.65
  -4  -7  16   83.65    2.58
  -4   7  16   81.25    2.58
   3  -7 -16    0.13    0.45
  -3   7  16    0.07    0.59
   2  -7 -16    0.92    0.52
  -2   7  16    1.86    0.59
   1  -7 -16    2.56    0.64
   0  -7 -16    1.97    0.64
  -1  -7 -16    0.70    0.46
  -2  -7 -16   53.16    2.09
  -4  -7 -16   -0.16    0.77
  -5  -7 -16   -0.92    0.64
   3  -8 -16    5.92    0.90
  -3   8  16    6.19    0.88
   2  -8 -16    5.25    0.85
   1  -8 -16   28.15    1.47
   0  -8 -16   32.73    1.69
  -1  -8 -16   11.20    1.00
  -2  -8 -16    2.51    0.76
  -3  -8 -16    1.62    0.77
  -9   0  17    0.54    0.77
  -8   0  17    1.23    0.69
  -7   0  17  111.30    3.47
   7   0 -17  122.84    3.95
  -6   0  17   -0.01    0.51
   6   0 -17   -0.70    0.75
  -5   0  17   49.99    1.88
   5   0 -17   47.89    1.94
  -4   0  17   -0.19    0.39
   4   0 -17    0.77    0.62
   4   0 -17   -0.09    0.31
   3   0 -17    2.68    0.44
   3   0 -17    2.48    0.63
  -3   0  17    2.41    0.49
   2   0 -17    0.36    0.47
   2   0 -17    0.24    0.31
  -2   0  17   -0.18    0.39
   1   0 -17    1.50    0.53
   1   0 -17    0.84    0.35
  -1   0  17    0.71    0.35
   0   0 -17    0.46    0.30
   0   0 -17    0.38    0.52
   0   0  17   -0.57    0.33
  -1   0 -17   30.59    1.43
  -1   0 -17   30.26    1.11
  -2   0 -17   -0.25    0.52
  -2   0 -17    0.06    0.34
  -3   0 -17    5.99    0.66
  -3   0 -17    5.88    0.80
  -4   0 -17   -0.02    0.42
  -4   0 -17    0.61    0.64
  -5   0 -17   16.62    1.08
  -5   0 -17   14.52    0.93
  -6   0 -17   -0.65    0.52
  -6   0 -17    0.50    0.51
  -7   0 -17    2.11    0.58
  -7   0 -17    1.94    0.66
  -8   0 -17    0.35    0.52
  -8   0 -17    0.28    0.69
  -9   0 -17   23.78    1.38
  -9   0 -17   23.57    1.84
  -9  -1  17   69.73    2.74
  -9   1  17   70.76    2.65
   8  -1 -17   -0.21    0.98
  -8  -1  17    1.09    0.69
  -8   1  17    0.94    0.69
   7  -1 -17    7.88    1.08
  -7  -1  17    6.66    0.86
  -7   1  17    7.48    0.89
  -6  -1  17    2.07    0.61
   6  -1 -17    1.70    0.73
  -6   1  17    2.44    0.55
  -5  -1  17   40.48    1.67
   5  -1 -17   41.95    1.46
   5  -1 -17   39.72    1.71
   5   1 -17   39.42    1.80
  -5   1  17   39.18    1.64
   4  -1 -17   19.84    0.93
  -4  -1  17   18.57    1.10
   4  -1 -17   20.15    1.24
  -4   1  17   19.93    1.14
   4   1 -17   19.39    1.30
  -3  -1  17   54.82    1.93
   3  -1 -17   54.97    1.71
   3  -1 -17   58.06    1.97
   3   1 -17   54.59    2.06
  -3   1  17   56.57    1.92
  -2  -1  17    4.90    0.62
   2  -1 -17    5.02    0.53
   2  -1 -17    5.07    0.69
  -2   1  17    4.89    0.60
   2   1 -17    5.02    0.51
   2   1 -17    4.09    0.70
   1  -1 -17   -0.11    0.31
   1  -1 -17    0.82    0.54
  -1  -1  17    0.14    0.36
   1   1 -17    0.29    0.29
   1   1 -17    1.13    0.53
  -1   1  17    0.22    0.34
   0  -1 -17    2.09    0.43
   0  -1 -17    3.07    0.61
   0   1 -17    2.16    0.38
   0   1 -17    1.70    0.55
   0   1  17    1.96    0.45
  -1  -1 -17   53.46    1.96
  -1  -1 -17   55.14    1.70
  -1   1 -17   52.33    1.54
  -1   1 -17   58.64    2.00
  -2  -1 -17   61.07    2.10
  -2  -1 -17   60.12    1.85
  -2   1 -17   62.69    2.14
  -2   1 -17   61.82    1.71
  -3  -1 -17    0.66    0.44
  -3  -1 -17    0.49    0.58
  -3   1 -17    1.02    0.55
  -3   1 -17    0.98    0.37
  -4  -1 -17    0.00    0.40
  -4  -1 -17    0.19    0.64
  -4  -1 -17    0.26    0.46
  -4   1 -17    0.18    0.64
  -4   1 -17    0.10    0.42
  -5  -1 -17   42.30    1.56
  -5  -1 -17   42.84    1.88
  -5  -1 -17   43.41    1.72
  -5   1 -17   44.61    1.48
  -6  -1 -17    0.55    0.45
  -6  -1 -17    0.76    0.49
  -6   1 -17    0.10    0.48
  -6   1 -17    0.52    0.48
  -7  -1 -17   11.09    1.11
  -7  -1 -17    8.75    0.88
  -7   1 -17   10.43    1.11
  -7   1 -17    9.98    0.90
  -8  -1 -17    0.21    0.75
  -8  -1 -17    1.24    0.60
  -8   1 -17    0.98    0.58
  -8   1 -17    1.63    0.70
  -9  -1 -17    1.16    0.65
  -9  -1 -17   -0.63    0.90
  -9   1 -17    0.44    0.64
  -9   2  17    5.51    0.95
  -8  -2  17    0.94    0.75
  -8   2  17    2.86    0.75
  -7  -2  17   11.23    1.18
   7  -2 -17   12.43    1.40
  -7   2  17   11.76    1.13
   6  -2 -17   12.66    0.85
  -6  -2  17    9.65    1.06
   6  -2 -17   11.37    1.22
  -6   2  17   10.41    0.99
   5  -2 -17    1.01    0.41
   5  -2 -17    0.27    0.63
  -5  -2  17   -0.14    0.51
  -5   2  17    1.10    0.53
   4  -2 -17   20.07    0.99
   4  -2 -17   19.89    1.23
  -4  -2  17   19.61    1.12
  -4   2  17   20.12    1.14
   4   2 -17   20.08    1.37
  -3  -2  17    0.19    0.41
   3  -2 -17    0.91    0.56
   3  -2 -17    0.02    0.34
   3   2 -17   -0.39    0.59
  -3   2  17    0.73    0.43
   2  -2 -17    0.94    0.40
  -2  -2  17    0.13    0.39
   2  -2 -17    0.68    0.54
  -2   2  17    0.76    0.42
   2   2 -17    1.13    0.58
   1  -2 -17   52.77    1.73
  -1  -2  17   56.04    1.89
   1  -2 -17   53.62    1.87
  -1   2  17   54.43    1.87
   1   2 -17   55.42    2.03
   0  -2 -17   90.77    2.58
   0  -2 -17   96.54    2.74
   0   2 -17   93.08    2.25
   0   2 -17   91.21    2.81
   0   2  17   89.67    2.68
  -1  -2 -17   14.87    0.90
  -1  -2 -17   14.23    1.02
  -1   2 -17   13.96    0.61
  -1   2 -17   15.03    1.11
  -2  -2 -17   57.84    1.89
  -2  -2 -17   61.45    2.06
  -2   2 -17   60.18    2.13
  -3  -2 -17   11.04    0.87
  -3  -2 -17   10.68    0.87
  -3  -2 -17   11.90    1.10
  -3   2 -17   11.52    1.12
  -3   2 -17   12.33    0.66
  -4  -2 -17    3.97    0.62
  -4  -2 -17    4.13    0.81
  -4  -2 -17    4.64    0.65
  -4   2 -17    3.51    0.47
  -5  -2 -17   33.06    1.71
  -5  -2 -17   33.97    1.48
  -5  -2 -17   30.16    1.36
  -5   2 -17   32.30    1.17
  -6  -2 -17   34.61    1.52
  -6  -2 -17   37.68    1.68
  -6   2 -17   34.91    1.31
  -6   2 -17   35.36    1.58
  -7  -2 -17    3.60    0.77
  -7  -2 -17    3.44    0.71
  -7   2 -17    2.01    0.66
  -7   2 -17    4.00    0.65
  -8  -2 -17    6.20    0.86
  -8  -2 -17    5.64    0.95
  -8   2 -17    6.03    0.76
  -8   2 -17    5.62    0.89
  -8  -3  17    2.11    0.85
  -8   3  17    3.40    0.80
  -7  -3  17    2.16    0.68
  -7   3  17   -0.62    0.59
   6  -3 -17    2.63    0.55
   6  -3 -17    1.95    0.68
  -6  -3  17    2.52    0.68
  -6   3  17    2.49    0.68
   5  -3 -17    4.00    0.68
   5  -3 -17    3.36    0.58
  -5  -3  17    4.20    0.62
  -5   3  17    3.68    0.67
   4  -3 -17   18.85    1.17
  -4  -3  17   21.86    1.21
   4  -3 -17   20.36    1.06
  -4   3  17   20.37    1.16
   3  -3 -17    0.25    0.36
  -3  -3  17    0.57    0.45
   3  -3 -17   -0.08    0.49
  -3   3  17    0.44    0.41
  -2  -3  17   15.93    0.99
   2  -3 -17   15.86    1.05
   2  -3 -17   18.29    0.96
  -2   3  17   16.12    1.00
   2   3 -17   16.76    1.20
   1  -3 -17   14.81    0.90
   1  -3 -17   15.91    1.04
  -1  -3  17   15.80    0.97
   1   3 -17   16.85    1.23
  -1   3  17   16.14    0.97
   0  -3 -17   24.17    1.19
   0  -3 -17   23.08    1.10
   0   3  17   24.55    1.16
   0   3 -17   21.03    1.28
  -1  -3 -17   18.37    1.15
  -1  -3 -17   17.12    0.98
  -1  -3 -17   16.22    0.95
  -1   3 -17   17.81    1.22
  -2  -3 -17   24.31    1.28
  -2  -3 -17   25.59    1.21
  -2  -3 -17   25.17    1.21
  -2   3 -17   25.53    1.41
  -3  -3 -17    4.24    0.76
  -3  -3 -17    4.36    0.58
  -3  -3 -17    3.31    0.65
  -4  -3 -17   79.62    2.45
  -4  -3 -17   77.94    2.46
  -4  -3 -17   79.72    2.61
  -5  -3 -17    4.75    0.71
  -5  -3 -17    6.96    1.00
  -5  -3 -17    4.77    0.70
  -6  -3 -17    2.76    0.72
  -6  -3 -17    2.04    0.59
  -7  -3 -17    2.22    0.65
  -7  -3 -17    2.96    0.75
  -7   3 -17    1.22    0.72
  -8  -3 -17   15.30    1.60
  -8  -3 -17   13.98    1.17
  -8   3 -17   17.66    1.53
  -8   3 -17   10.74    1.17
  -8  -4  17   29.56    1.78
  -8   4  17   29.35    1.74
   7  -4 -17    1.92    0.69
  -7  -4  17    1.58    0.77
  -7   4  17    1.86    0.72
   6  -4 -17    0.06    0.44
  -6  -4  17    0.33    0.63
  -6   4  17    0.78    0.61
  -5  -4  17    4.44    0.73
   5  -4 -17    4.17    0.63
   5  -4 -17    3.47    0.61
  -5   4  17    4.08    0.72
  -4  -4  17   44.17    1.72
   4  -4 -17   39.66    1.58
  -4   4  17   41.23    1.64
   3  -4 -17    7.22    0.75
   3  -4 -17    4.08    0.59
  -3  -4  17    5.71    0.72
  -3   4  17    5.59    0.66
  -2  -4  17    9.53    0.84
   2  -4 -17    7.37    0.80
   2  -4 -17    7.28    0.77
   2  -4 -17    6.95    0.67
  -2   4  17    6.91    0.80
   1  -4 -17    1.58    0.51
   1  -4 -17    0.87    0.40
  -1   4  17    0.79    0.47
   0  -4 -17   -0.36    0.35
   0  -4 -17    0.35    0.37
   0  -4 -17    0.13    0.47
  -1  -4 -17    0.63    0.55
  -1  -4 -17    0.79    0.40
  -1  -4 -17    0.37    0.37
  -2  -4 -17   29.66    1.22
  -2  -4 -17   30.25    1.42
  -2  -4 -17   29.94    1.34
  -3  -4 -17    1.71    0.68
  -3  -4 -17    1.17    0.53
  -3  -4 -17    1.51    0.57
  -4  -4 -17    8.61    0.91
  -4  -4 -17    8.87    0.90
  -4  -4 -17    6.73    0.83
  -5  -4 -17    5.41    0.70
  -5  -4 -17    5.04    0.80
  -5  -4 -17    6.22    0.93
  -6  -4 -17   13.37    1.19
  -6  -4 -17   13.78    1.09
  -6  -4 -17   17.34    1.80
  -7  -4 -17    1.65    0.80
  -7  -4 -17    1.79    0.68
  -7   4 -17    2.21    0.72
   7  -5 -17    2.05    0.64
  -7  -5  17    3.39    0.91
  -7   5  17    2.32    0.85
  -6  -5  17   49.89    2.07
  -6   5  17   50.53    2.03
  -5  -5  17   -0.01    0.63
   5  -5 -17    0.40    0.43
  -5   5  17   -0.65    0.58
  -4  -5  17    8.43    0.97
   4  -5 -17    6.86    0.69
  -4   5  17    8.13    0.89
   3  -5 -17   31.49    1.38
  -3  -5  17   33.96    1.51
  -3   5  17   31.44    1.43
   2  -5 -17   11.67    0.62
   2  -5 -17   11.38    0.91
  -2   5  17   10.36    0.92
   1  -5 -17   -0.55    0.34
   1  -5 -17   -0.05    0.41
   1  -5 -17   -0.33    0.38
  -1   5  17    0.93    0.46
   0  -5 -17    1.21    0.45
   0  -5 -17    0.98    0.40
   0  -5 -17    0.90    0.48
  -1  -5 -17    0.02    0.50
  -1  -5 -17   -0.10    0.35
  -1  -5 -17   -0.48    0.38
  -2  -5 -17    9.22    0.91
  -2  -5 -17    9.08    0.82
  -3  -5 -17    6.36    0.80
  -3  -5 -17    4.08    0.63
  -3  -5 -17    5.38    0.78
  -4  -5 -17    4.20    1.08
  -4  -5 -17    2.60    0.82
  -4  -5 -17    3.22    0.73
  -5  -5 -17    2.82    1.04
  -5  -5 -17    2.57    0.68
  -5  -5 -17    1.87    0.68
  -6  -5 -17   10.84    1.28
  -6  -5 -17   11.04    1.08
  -7  -5 -17    1.65    0.95
  -7  -5 -17    1.77    0.70
  -6  -6  17    0.59    0.79
   6  -6 -17    1.13    0.56
  -6   6  17    0.42    0.81
  -5  -6  17    1.98    0.77
   5  -6 -17    2.53    0.86
  -5   6  17    2.85    0.74
   4  -6 -17   12.30    1.03
  -4  -6  17   14.07    1.25
  -4   6  17   11.39    1.16
   3  -6 -17    1.64    0.55
  -3   6  17    0.89    0.61
   2  -6 -17   19.60    1.21
  -2   6  17   21.76    1.21
   1  -6 -17   21.88    1.25
   0  -6 -17    0.65    0.50
  -1  -6 -17    6.85    0.88
  -2  -6 -17    3.45    0.49
  -2  -6 -17    4.57    0.78
  -3  -6 -17    4.41    0.59
  -3  -6 -17    4.23    0.81
  -4  -6 -17    2.36    0.63
  -4  -6 -17    4.13    0.80
  -6  -6 -17    6.45    1.34
   4  -7 -17    4.37    0.81
  -4   7  17    4.87    0.87
  -3   7  17   29.88    1.55
  -2   7  17    3.61    0.73
  -3  -7 -17   44.74    1.98
  -4  -7 -17    3.76    0.87
  -8   0  18    2.94    0.80
  -7   0  18    0.48    0.67
  -6   0  18  112.76    3.40
   5   0 -18   -0.39    0.75
  -5   0  18   -0.05    0.51
  -4   0  18    0.71    0.47
   4   0 -18   -0.17    0.67
  -3   0  18    0.39    0.44
   3   0 -18   -0.14    0.31
   3   0 -18    0.99    0.66
  -2   0  18   75.60    2.42
   2   0 -18   76.75    2.13
   2   0 -18   78.18    2.55
   1   0 -18    0.68    0.60
   1   0 -18    0.00    0.34
  -1   0  18   -0.27    0.28
   0   0 -18  111.52    3.24
   0   0 -18  106.60    2.81
  -1   0 -18    0.00    0.36
  -1   0 -18    0.01    0.55
  -2   0 -18    0.97    0.62
  -2   0 -18    1.01    0.42
  -3   0 -18    0.26    0.39
  -3   0 -18    0.48    0.58
  -4   0 -18  126.82    3.31
  -5   0 -18    0.25    0.48
  -5   0 -18   -0.42    0.51
  -6   0 -18   -0.08    0.62
  -6   0 -18    0.02    0.52
  -7   0 -18   -0.03    0.54
  -7   0 -18    0.20    0.60
  -8   0 -18    1.76    0.66
  -8   0 -18    1.43    0.80
  -8  -1  18   22.40    1.58
  -8   1  18   20.75    1.55
  -7  -1  18    5.36    0.85
   7  -1 -18    5.14    1.15
  -7   1  18    5.03    0.79
   6  -1 -18   11.70    1.18
  -6  -1  18    9.90    1.03
  -6   1  18   11.58    1.13
   5  -1 -18    2.59    0.80
  -5  -1  18    1.64    0.57
   5  -1 -18    1.99    0.48
  -5   1  18    2.03    0.62
   4  -1 -18   50.06    1.98
  -4  -1  18   47.42    1.88
   4  -1 -18   50.75    1.64
  -4   1  18   48.55    1.84
   4   1 -18   51.48    2.12
   3  -1 -18   -0.04    0.65
  -3  -1  18   -0.68    0.42
   3  -1 -18    0.77    0.40
   3   1 -18    0.63    0.65
  -3   1  18    1.23    0.47
  -2  -1  18   15.57    1.03
   2  -1 -18   14.72    1.24
   2  -1 -18   16.18    0.84
  -2   1  18   16.54    1.03
   2   1 -18   16.45    1.25
   2   1 -18   15.84    0.77
   1  -1 -18   10.98    0.76
   1  -1 -18   12.93    1.10
  -1  -1  18   13.25    0.92
   1   1 -18   13.73    1.17
   1   1 -18   11.55    0.66
  -1   1  18   13.40    0.93
   0  -1 -18   19.42    1.25
   0  -1 -18   17.70    0.92
   0   1 -18   17.50    1.29
   0   1 -18   17.63    0.78
   0   1  18   16.58    0.93
  -1  -1 -18   12.36    1.10
  -1  -1 -18   15.00    0.86
  -1   1 -18   14.41    0.72
  -1   1 -18   13.10    1.20
  -2  -1 -18   98.79    2.97
  -2  -1 -18   97.77    2.68
  -2   1 -18   95.04    2.50
  -2   1 -18   96.96    3.00
  -3  -1 -18    4.72    0.63
  -3  -1 -18    5.12    0.82
  -3   1 -18    5.16    0.56
  -4  -1 -18    2.42    0.81
  -4  -1 -18    1.31    0.52
  -4  -1 -18    1.19    0.47
  -4   1 -18    1.87    0.49
  -5  -1 -18    6.84    0.75
  -5  -1 -18    5.31    0.76
  -5   1 -18    6.41    0.68
  -6  -1 -18   14.68    1.06
  -6  -1 -18   14.85    1.25
  -6   1 -18   13.65    0.99
  -6   1 -18   13.72    1.18
  -7  -1 -18   64.45    2.39
  -7  -1 -18   62.63    2.15
  -7   1 -18   62.35    2.03
  -7   1 -18   60.01    2.30
  -8  -1 -18    5.33    0.84
  -8  -1 -18    5.30    0.99
  -8   1 -18    4.80    0.91
  -8   1 -18    6.14    0.80
  -8  -2  18    3.62    0.91
  -8   2  18    5.08    1.00
  -7  -2  18   28.67    1.63
  -7   2  18   28.58    1.59
   6  -2 -18   16.25    1.51
   6  -2 -18   16.77    0.97
  -6  -2  18   14.26    1.18
  -6   2  18   14.67    1.26
  -5  -2  18    0.24    0.49
   5  -2 -18   -0.19    0.38
   5  -2 -18   -0.91    0.71
  -5   2  18   -0.57    0.50
   4  -2 -18    1.30    0.43
   4  -2 -18    1.86    0.68
  -4  -2  18    1.09    0.55
  -4   2  18    1.33    0.48
  -3  -2  18    2.95    0.60
   3  -2 -18    3.67    0.72
   3  -2 -18    2.48    0.49
  -3   2  18    3.44    0.59
  -2  -2  18   13.96    1.03
   2  -2 -18   17.54    0.95
   2  -2 -18   16.08    1.16
   2   2 -18   18.18    1.34
  -2   2  18   14.54    1.00
  -1  -2  18   22.51    1.18
   1  -2 -18   21.42    1.03
   1  -2 -18   23.10    1.30
   1   2 -18   25.79    1.47
  -1   2  18   22.64    1.17
   0  -2 -18   29.47    1.47
   0  -2 -18   27.82    1.21
   0   2 -18   28.21    1.49
  -1  -2 -18   29.16    1.51
  -1  -2 -18   28.76    1.22
  -1   2 -18   28.39    1.55
  -2  -2 -18    0.20    0.64
  -2  -2 -18   -0.02    0.43
  -2   2 -18    0.19    0.33
  -3  -2 -18    0.08    0.45
  -3  -2 -18    1.67    0.71
  -3  -2 -18    1.08    0.54
  -4  -2 -18   30.44    1.66
  -4  -2 -18   29.40    1.35
  -4  -2 -18   29.87    1.44
  -4   2 -18   27.96    1.07
  -5  -2 -18   24.64    1.35
  -5  -2 -18   21.34    1.19
  -6  -2 -18   10.57    1.23
  -6  -2 -18    8.95    0.96
  -6   2 -18   12.70    1.14
  -6   2 -18   10.62    0.90
  -7  -2 -18   31.37    1.70
  -7  -2 -18   31.22    1.50
  -7   2 -18   31.97    1.36
  -7   2 -18   27.38    1.67
  -8  -2 -18    1.50    0.65
  -8  -2 -18   -0.04    0.86
  -8   2 -18    1.71    0.68
  -7  -3  18    1.05    0.78
  -7   3  18    2.27    0.81
  -6  -3  18    0.13    0.62
   6  -3 -18    0.29    0.45
  -6   3  18    0.76    0.63
  -5  -3  18    7.45    0.88
   5  -3 -18    6.15    0.85
   5  -3 -18    6.97    0.74
  -5   3  18    7.00    0.83
   4  -3 -18   -0.82    0.64
   4  -3 -18    0.16    0.40
  -4  -3  18    0.24    0.55
  -4   3  18   -0.16    0.47
   3  -3 -18   11.63    0.85
   3  -3 -18   10.60    1.10
  -3  -3  18   12.20    1.01
  -3   3  18   12.14    0.96
  -2  -3  18    8.22    0.83
   2  -3 -18    7.81    0.94
   2  -3 -18    7.44    0.73
  -2   3  18    6.93    0.81
   1  -3 -18    5.87    0.78
   1  -3 -18    6.22    0.69
  -1   3  18    5.57    0.68
   0  -3 -18    1.47    0.52
   0  -3 -18    2.61    0.69
  -1  -3 -18    2.00    0.67
  -1  -3 -18    0.47    0.58
  -1  -3 -18    0.44    0.48
  -2  -3 -18   11.27    0.89
  -2  -3 -18    9.96    0.89
  -2  -3 -18   11.34    1.18
  -3  -3 -18   53.80    2.06
  -3  -3 -18   55.26    1.87
  -3  -3 -18   53.10    1.91
  -4  -3 -18   19.91    1.22
  -4  -3 -18   17.36    1.43
  -4  -3 -18   18.50    1.11
  -5  -3 -18   -0.08    0.52
  -5  -3 -18    0.92    0.98
  -5  -3 -18   -0.49    0.61
  -6  -3 -18   17.44    1.35
  -6  -3 -18   18.84    1.20
  -7  -3 -18    6.48    0.92
  -7  -3 -18    4.68    0.80
  -7   3 -18    5.74    0.95
   7  -4 -18    9.90    0.96
  -7  -4  18   11.55    1.34
  -7   4  18    8.33    1.10
  -6  -4  18    1.99    0.75
   6  -4 -18    0.59    0.50
  -6   4  18    0.60    0.74
  -5  -4  18   24.03    1.49
   5  -4 -18   24.36    1.25
  -5   4  18   24.16    1.42
   4  -4 -18   11.04    0.90
  -4  -4  18   11.21    1.10
  -4   4  18    9.78    1.07
  -3  -4  18   60.07    2.12
   3  -4 -18   53.90    1.93
  -3   4  18   52.41    1.96
  -2  -4  18   10.55    0.95
   2  -4 -18   10.57    0.88
  -2   4  18   11.52    0.97
   1  -4 -18    0.44    0.55
   1  -4 -18   -0.56    0.41
   1  -4 -18    0.71    0.49
  -1   4  18    0.42    0.49
   0  -4 -18    8.75    0.84
   0  -4 -18    9.00    0.82
   0  -4 -18    8.42    0.84
  -1  -4 -18   24.38    1.36
  -1  -4 -18   24.19    1.26
  -1  -4 -18   26.76    1.20
  -2  -4 -18    4.34    0.78
  -2  -4 -18    2.24    0.59
  -3  -4 -18   23.44    1.25
  -3  -4 -18   25.04    1.32
  -3  -4 -18   23.11    1.50
  -4  -4 -18   -0.64    0.86
  -4  -4 -18   -0.04    0.49
  -4  -4 -18   -0.19    0.56
  -5  -4 -18    7.24    0.92
  -5  -4 -18    6.63    1.14
  -5  -4 -18    6.77    0.82
  -6  -4 -18    4.37    0.78
  -6  -4 -18    3.71    0.84
  -7  -4 -18   14.89    1.63
  -7   4 -18   18.55    1.71
  -6  -5  18    5.56    0.97
   6  -5 -18    5.80    0.79
  -6   5  18    5.69    0.93
  -5  -5  18    3.92    0.86
  -5   5  18    3.30    0.76
   4  -5 -18    4.61    0.77
  -4  -5  18    7.44    0.91
  -4   5  18    6.55    0.86
   3  -5 -18   37.91    1.62
  -3  -5  18   38.08    1.72
  -3   5  18   37.50    1.71
   2  -5 -18    6.98    0.64
   2  -5 -18    8.21    0.86
  -2   5  18    7.59    0.86
   1  -5 -18   12.55    0.99
  -1   5  18   13.17    1.05
   0  -5 -18   12.43    0.95
  -1  -5 -18    1.94    0.51
  -1  -5 -18    1.94    0.81
  -1  -5 -18    2.38    0.58
  -2  -5 -18    2.32    0.81
  -2  -5 -18    1.86    0.59
  -2  -5 -18    1.91    0.56
  -3  -5 -18    6.59    0.83
  -3  -5 -18    6.47    0.74
  -4  -5 -18    3.05    0.72
  -4  -5 -18    2.37    0.67
  -5  -5 -18    9.88    1.07
  -5  -5 -18    8.63    0.94
  -6  -5 -18    9.58    1.11
  -6  -5 -18    7.19    1.10
  -5  -6  18   15.57    1.47
   5  -6 -18   16.58    1.19
  -5   6  18   17.76    1.48
   4  -6 -18    2.88    0.59
  -4  -6  18    3.44    0.83
  -4   6  18    2.57    0.77
  -3   6  18   29.89    1.54
   2  -6 -18   22.63    1.32
  -2   6  18   23.01    1.34
   1  -6 -18    4.50    0.76
   0  -6 -18    0.61    0.44
  -1  -6 -18   51.45    2.05
  -2  -6 -18    5.01    0.74
  -4  -6 -18   11.59    1.21
   1  -7 -18   15.15    1.17
   0  -7 -18   13.38    1.17
  -1  -7 -18    0.23    0.51
  -2  -7 -18   15.05    1.26
  -7   0  19   43.07    2.02
  -6   0  19   -0.22    0.62
  -5   0  19    5.03    0.76
  -4   0  19    0.29    0.46
   3   0 -19   53.98    1.64
  -3   0  19   51.89    1.98
   3   0 -19   49.21    2.11
   2   0 -19    0.80    0.71
   2   0 -19    0.56    0.39
  -2   0  19    0.17    0.47
   1   0 -19   26.71    1.07
   1   0 -19   29.90    1.61
  -1   0  19   27.86    1.35
   0   0 -19   -0.04    0.36
   0   0 -19    0.73    0.73
  -1   0 -19    9.94    1.15
  -1   0 -19   11.25    0.76
  -2   0 -19   -0.15    0.42
  -3   0 -19  107.74    2.89
  -4   0 -19    0.72    0.51
  -5   0 -19   63.76    2.01
  -5   0 -19   61.46    2.26
  -6   0 -19    0.61    0.58
  -6   0 -19   -0.40    0.67
  -7   0 -19   14.01    1.39
  -7   0 -19   10.29    1.02
  -7  -1  19    6.65    0.96
  -7   1  19    5.75    0.98
  -6  -1  19    6.44    0.93
  -6   1  19    7.65    0.96
  -5  -1  19   16.26    1.25
   5  -1 -19   23.51    1.66
  -5   1  19   18.55    1.28
  -4  -1  19   -0.06    0.51
   4  -1 -19    0.29    0.43
   4  -1 -19    2.31    0.90
  -4   1  19    0.91    0.55
   3  -1 -19   -0.11    0.69
  -3  -1  19   -0.57    0.45
   3  -1 -19    1.32    0.44
  -3   1  19    1.00    0.51
  -2  -1  19   -0.89    0.42
   2  -1 -19    0.04    0.36
   2  -1 -19   -0.32    0.71
   2   1 -19    0.10    0.38
  -2   1  19    0.69    0.46
   1  -1 -19    9.07    1.03
  -1  -1  19   11.07    0.92
   1  -1 -19    8.05    0.75
   1   1 -19    9.42    0.67
  -1   1  19   10.38    0.89
   0  -1 -19   10.89    0.76
   0  -1 -19   14.07    1.30
   0   1 -19   12.61    0.72
  -1  -1 -19    7.93    0.96
  -1  -1 -19    7.37    0.75
  -1   1 -19    7.80    0.66
  -2  -1 -19    2.85    0.59
  -2  -1 -19    3.18    0.84
  -2   1 -19    3.34    0.49
  -3  -1 -19   14.19    0.94
  -4  -1 -19   -1.23    0.51
  -4  -1 -19    0.38    0.49
  -4   1 -19    0.03    0.47
  -5  -1 -19   27.30    1.26
  -5  -1 -19   23.21    1.42
  -5   1 -19   26.43    1.22
  -6  -1 -19    5.53    0.78
  -6  -1 -19    7.24    0.91
  -6   1 -19    4.32    0.85
  -6   1 -19    4.70    0.71
  -7  -1 -19   22.33    1.34
  -7  -1 -19   24.37    1.61
  -7   1 -19   22.55    1.55
  -7   1 -19   22.74    1.28
  -7  -2  19   18.36    1.52
  -7   2  19   20.13    1.60
   6  -2 -19    4.86    1.35
  -6  -2  19    3.68    0.78
  -6   2  19    1.36    0.75
   5  -2 -19   15.29    0.96
   5  -2 -19   14.24    1.55
  -5  -2  19   15.28    1.25
  -5   2  19   15.04    1.21
   4  -2 -19   42.68    1.88
  -4  -2  19   45.57    1.87
   4  -2 -19   42.03    1.58
  -4   2  19   47.15    1.85
  -3  -2  19   16.88    1.16
   3  -2 -19   16.53    1.42
   3  -2 -19   18.16    0.98
  -3   2  19   17.31    1.16
   2  -2 -19    7.01    0.94
  -2  -2  19    7.95    0.92
   2  -2 -19    7.57    0.77
  -2   2  19    6.07    0.73
  -1  -2  19   55.72    1.95
   1  -2 -19   52.50    1.75
   1  -2 -19   49.57    2.06
  -1   2  19   49.99    1.89
   0  -2 -19    4.50    0.60
   0  -2 -19    4.32    0.82
  -1  -2 -19    4.30    0.61
  -1  -2 -19    3.33    0.84
  -2  -2 -19    5.17    0.66
  -2  -2 -19    4.11    0.88
  -2  -2 -19    5.19    0.68
  -3  -2 -19    7.25    0.78
  -3  -2 -19    6.34    1.01
  -3  -2 -19    6.55    0.80
  -4  -2 -19   11.78    1.08
  -4  -2 -19   14.30    1.01
  -5  -2 -19   10.62    1.02
  -5  -2 -19   13.02    1.17
  -6  -2 -19   -0.04    0.75
  -6  -2 -19    1.25    0.63
  -6   2 -19    1.24    0.70
  -7  -2 -19    3.95    0.97
  -7  -2 -19    4.80    0.80
  -7   3  19   -0.57    0.80
   6  -3 -19   31.08    1.44
  -6  -3  19   31.99    1.72
  -6   3  19   31.58    1.73
  -5  -3  19    1.45    0.69
   5  -3 -19   -0.28    0.48
  -5   3  19    0.65    0.64
  -4  -3  19    0.90    0.59
   4  -3 -19    0.01    0.45
   4  -3 -19   -0.79    0.75
  -4   3  19    1.05    0.56
   3  -3 -19   20.50    1.10
   3  -3 -19   19.46    1.43
  -3  -3  19   22.52    1.33
  -3   3  19   20.26    1.26
  -2  -3  19   37.06    1.60
   2  -3 -19   39.13    1.72
   2  -3 -19   33.45    1.43
  -2   3  19   35.90    1.61
   1  -3 -19    2.45    0.55
   1  -3 -19    3.30    0.80
  -1   3  19    3.48    0.63
   0  -3 -19    0.97    0.73
   0  -3 -19    0.87    0.50
  -1  -3 -19    3.32    0.62
  -1  -3 -19    3.75    0.82
  -2  -3 -19    2.25    0.58
  -2  -3 -19    2.43    0.61
  -2  -3 -19    2.89    0.91
  -3  -3 -19   -0.17    0.45
  -3  -3 -19    0.42    0.87
  -3  -3 -19    0.43    0.56
  -4  -3 -19    9.94    1.13
  -4  -3 -19    8.90    1.23
  -4  -3 -19    8.77    0.97
  -5  -3 -19    0.45    0.58
  -5  -3 -19    0.37    0.70
  -6  -3 -19    0.21    0.58
  -6  -3 -19   -0.10    0.75
   6  -4 -19    4.00    1.14
  -6  -4  19    4.65    0.95
  -6   4  19    3.75    0.91
   5  -4 -19    3.29    0.61
  -5  -4  19    2.48    0.81
  -5   4  19    3.84    0.80
   4  -4 -19   36.81    1.57
  -4  -4  19   37.33    1.77
  -4   4  19   37.32    1.72
  -3  -4  19    2.22    0.67
   3  -4 -19    1.13    0.52
  -3   4  19    2.27    0.65
  -2  -4  19   -0.04    0.55
   2  -4 -19    1.01    0.52
   2  -4 -19    0.45    0.49
   2  -4 -19    1.13    0.94
  -2   4  19    1.27    0.60
   1  -4 -19    0.19    0.49
   1  -4 -19    0.53    0.50
   1  -4 -19    0.28    0.69
  -1   4  19    0.52    0.54
   0  -4 -19   13.82    1.01
   0  -4 -19   12.22    0.94
   0  -4 -19   13.46    1.29
  -1  -4 -19    4.57    0.71
  -1  -4 -19    5.41    0.85
  -2  -4 -19   63.88    2.11
  -2  -4 -19   65.07    2.25
  -2  -4 -19   69.28    2.43
  -3  -4 -19    2.44    0.65
  -3  -4 -19    2.11    0.63
  -3  -4 -19    2.16    0.91
  -4  -4 -19   18.42    1.24
  -4  -4 -19   20.43    1.73
  -4  -4 -19   18.26    1.27
  -5  -4 -19   12.86    1.10
  -5  -4 -19   11.57    1.30
  -6  -4 -19   13.42    1.55
  -5  -5  19   -0.37    0.81
   5  -5 -19    0.62    0.53
  -5   5  19    0.72    0.73
  -4  -5  19    0.20    0.76
  -4   5  19    1.73    0.76
  -3  -5  19    5.23    0.84
   3  -5 -19    6.13    0.81
  -3   5  19    5.13    0.82
   2  -5 -19    8.85    0.90
  -2   5  19    7.35    0.87
   1  -5 -19   -0.69    0.47
   1  -5 -19    0.55    0.48
   0  -5 -19   -0.86    0.49
   0  -5 -19    0.92    0.46
  -1  -5 -19   25.60    1.39
  -2  -5 -19   43.09    1.82
  -3  -5 -19    0.32    0.67
  -3  -5 -19    0.93    0.57
  -4  -5 -19   40.73    1.79
   3  -6 -19    1.09    0.60
  -3   6  19    2.80    0.87
   2  -6 -19    0.13    0.57
  -2   6  19    1.87    0.72
  -2  -6 -19    6.37    0.94
  -3  -6 -19    8.09    0.96
  -6   0  20  143.19    4.21
  -5   0  20    1.03    0.65
  -4   0  20    6.57    0.84
   3   0 -20    0.03    0.43
  -3   0  20   -0.10    0.56
   2   0 -20   58.82    1.77
  -2   0  20   56.51    2.13
   1   0 -20   -0.32    0.39
  -1   0  20   -1.15    0.43
   0   0 -20   16.69    0.91
  -1   0 -20   -0.33    0.41
  -2   0 -20    8.92    0.80
  -3   0 -20   -0.07    0.47
  -4   0 -20   61.65    1.96
  -5   0 -20   -1.59    0.66
  -5   0 -20    0.53    0.61
  -6   0 -20    0.94    0.73
  -6   0 -20    3.42    0.70
  -6  -1  20   -1.19    0.60
  -6   1  20   -0.05    0.75
  -5  -1  20    5.56    0.87
  -5   1  20    6.17    0.89
   4  -1 -20   38.49    1.47
  -4  -1  20   38.80    1.76
  -4   1  20   37.94    1.73
  -3  -1  20    6.46    0.88
   3  -1 -20    7.10    1.11
   3  -1 -20    9.45    0.82
  -3   1  20    9.08    1.04
  -2  -1  20    3.21    0.62
   2  -1 -20    2.85    0.94
   2  -1 -20    3.04    0.52
  -2   1  20    3.48    0.67
   1  -1 -20   19.45    1.68
  -1  -1  20   20.79    1.24
   1  -1 -20   21.73    1.06
  -1   1  20   20.44    1.22
   0  -1 -20    8.99    1.09
   0  -1 -20    9.78    0.81
   0   1 -20   11.36    0.74
  -1  -1 -20    5.92    0.67
  -1   1 -20    6.80    0.68
  -2  -1 -20    2.29    0.57
  -2   1 -20    1.60    0.46
  -3  -1 -20    6.98    0.73
  -3  -1 -20    8.60    0.97
  -3   1 -20    7.73    0.79
  -4  -1 -20    1.13    0.67
  -4  -1 -20    0.43    0.50
  -4   1 -20    0.99    0.53
  -5  -1 -20   30.22    1.74
  -5   1 -20   33.89    1.66
  -5   1 -20   31.79    1.34
  -6  -1 -20   44.59    1.77
  -6  -1 -20   45.11    2.07
  -6   1 -20   40.17    2.00
  -6   1 -20   44.52    1.65
  -6  -2  20   18.49    1.56
  -6   2  20   16.90    1.55
   5  -2 -20   12.89    0.95
  -5  -2  20   12.15    1.23
  -5   2  20   13.37    1.20
   4  -2 -20    2.50    1.01
  -4  -2  20    4.89    0.80
   4  -2 -20    2.77    0.58
  -4   2  20    3.10    0.70
   3  -2 -20   18.19    1.00
   3  -2 -20   19.56    1.70
  -3  -2  20   15.54    1.27
  -3   2  20   15.74    1.24
  -2  -2  20   34.72    1.60
   2  -2 -20   33.57    1.78
   2  -2 -20   34.71    1.41
  -2   2  20   32.92    1.58
   1  -2 -20   22.21    1.68
   1  -2 -20   23.27    1.17
  -1   2  20   23.63    1.29
   0  -2 -20    9.76    0.83
   0  -2 -20   12.76    1.42
  -1  -2 -20   31.06    1.89
  -1  -2 -20   24.76    1.22
  -2  -2 -20    1.99    0.63
  -2  -2 -20    2.25    0.59
  -3  -2 -20    8.84    0.92
  -3  -2 -20   10.94    0.91
  -4  -2 -20    5.93    0.75
  -4  -2 -20    6.06    0.85
  -5  -2 -20    0.50    0.65
  -5  -2 -20    1.22    0.77
  -6  -2 -20    4.54    0.99
  -6  -2 -20    4.85    0.85
  -5  -3  20   16.16    1.40
   5  -3 -20   15.81    1.04
  -5   3  20   14.01    1.34
  -4  -3  20   -1.34    0.65
   4  -3 -20    0.37    0.46
  -4   3  20    0.02    0.66
  -3  -3  20    6.83    0.90
   3  -3 -20    4.77    1.15
   3  -3 -20    5.97    0.75
  -3   3  20    4.45    0.78
  -2  -3  20    0.74    0.61
   2  -3 -20    0.14    0.80
   2  -3 -20   -0.54    0.42
  -2   3  20    0.13    0.61
   1  -3 -20   25.50    1.24
   1  -3 -20   25.33    1.64
  -1   3  20   24.36    1.40
   0  -3 -20    4.79    0.73
   0  -3 -20    4.72    0.72
   0  -3 -20    4.71    1.01
  -1  -3 -20   13.23    1.48
  -1  -3 -20   11.62    1.13
  -1  -3 -20   13.60    0.99
  -2  -3 -20   23.87    1.28
  -2  -3 -20   23.03    1.39
  -2  -3 -20   27.74    1.90
  -3  -3 -20   31.92    1.57
  -3  -3 -20   29.61    2.36
  -3  -3 -20   28.74    1.41
  -4  -3 -20    1.36    0.61
  -4  -3 -20    2.46    0.73
  -5  -3 -20   11.64    1.14
  -5  -3 -20   11.64    1.38
  -5  -4  20    5.69    1.01
  -5   4  20    7.69    1.01
   4  -4 -20    0.50    0.50
  -4  -4  20    0.31    0.75
  -4   4  20    0.21    0.73
   3  -4 -20   32.97    1.48
  -3  -4  20   33.60    1.69
  -3   4  20   30.92    1.65
   2  -4 -20   -0.55    0.55
   2  -4 -20    0.82    0.51
  -2   4  20    2.11    0.71
   1  -4 -20    1.72    0.59
   0  -4 -20    0.73    0.58
   0  -4 -20    1.88    0.62
  -1  -4 -20    8.40    1.00
  -1  -4 -20    6.94    0.85
  -2  -4 -20    0.60    0.64
  -2  -4 -20   -0.17    0.53
  -3  -4 -20    7.65    0.92
  -3  -4 -20   10.98    1.02
  -4  -4 -20    7.39    0.95
  -4  -4 -20    4.75    0.91
   3  -5 -20    0.15    0.57
  -3   5  20    0.81    0.80
  -2   5  20    1.16    0.75
   1  -5 -20    4.36    0.75
   0  -5 -20    5.28    0.81
  -1  -5 -20    1.40    0.59
  -1  -5 -20   -0.33    0.72
  -3  -5 -20   11.75    1.39
  -5   0  21   11.38    1.33
  -4   0  21    0.83    0.70
  -3   0  21   31.65    1.63
   3   0 -21   32.09    1.27
  -2   0  21    0.57    0.60
   2   0 -21    0.14    0.43
   1   0 -21   53.12    1.70
   0   0 -21    0.11    0.44
  -1   0 -21    0.83    0.50
  -2   0 -21    0.29    0.48
  -3   0 -21    3.28    0.63
  -4   0 -21    2.25    0.74
  -4   0 -21    0.66    0.60
  -5   0 -21   54.14    2.32
  -5   0 -21   62.85    2.02
  -5  -1  21   20.73    1.54
  -5   1  21   22.20    1.57
   4  -1 -21   16.13    0.99
  -4  -1  21   10.97    1.15
  -4   1  21   14.47    1.36
   3  -1 -21   19.75    1.06
  -3  -1  21   15.59    1.34
  -3   1  21   18.59    1.34
  -2  -1  21    2.03    0.62
   2  -1 -21    1.23    0.50
  -2   1  21    2.29    0.68
   1  -1 -21   11.76    0.83
   1   1 -21   11.18    0.81
  -1   1  21   11.74    1.05
   0  -1 -21    0.66    0.49
   0   1 -21    0.33    0.45
  -1  -1 -21   39.04    1.50
  -2  -1 -21    0.28    0.52
  -2   1 -21    0.25    0.48
  -3  -1 -21    2.37    0.69
  -3  -1 -21    0.38    0.53
  -3   1 -21    0.85    0.54
  -4  -1 -21    8.22    0.84
  -4  -1 -21    7.79    1.02
  -5  -1 -21    7.09    1.03
  -5  -1 -21    9.59    1.03
  -5   1 -21    7.32    0.84
  -5   1 -21    6.82    1.08
   5  -2 -21    2.40    0.62
  -5   2  21    1.90    0.89
   4  -2 -21    3.19    0.65
  -4  -2  21    3.38    0.83
  -4   2  21    0.89    0.80
   3  -2 -21    4.57    0.68
  -3  -2  21    6.26    0.87
   3  -2 -21    5.63    1.22
  -3   2  21    4.50    0.82
  -2  -2  21    6.41    0.90
   2  -2 -21    9.23    0.87
   2  -2 -21    5.37    1.19
  -2   2  21   10.69    1.14
   1  -2 -21    7.98    1.34
   1  -2 -21    8.42    0.87
   0  -2 -21   15.96    1.03
  -1  -2 -21    0.38    0.54
  -2  -2 -21   -0.26    0.52
  -2  -2 -21   -1.26    0.60
  -3  -2 -21    5.08    0.92
  -3  -2 -21    6.81    0.82
  -4  -2 -21    2.61    0.66
  -4  -2 -21    2.83    0.83
  -4  -3  21   10.80    1.20
   4  -3 -21   14.59    1.08
  -4   3  21   15.07    1.41
   3  -3 -21    0.60    0.52
  -3  -3  21    1.64    0.76
  -3   3  21   -0.58    0.70
   2  -3 -21   26.77    1.34
  -2   3  21   28.94    1.60
   1  -3 -21    1.14    0.58
   0  -3 -21    1.86    0.58
   0  -3 -21    1.83    0.67
   0  -3 -21    2.20    1.30
  -1  -3 -21   -0.12    0.50
  -1  -3 -21    1.25    1.06
  -1  -3 -21   -0.52    0.61
  -2  -3 -21    1.17    0.61
  -2  -3 -21    1.13    0.66
  -3  -3 -21    3.42    0.76
  -3  -3 -21    3.53    0.82
  -4  -3 -21    6.75    0.91
  -4  -3 -21    7.94    0.98
  -3  -4  21   -0.07    0.78
  -3   4  21    0.75    0.79
   2  -4 -21   -1.03    0.69
   2  -4 -21    0.11    0.52
  -2   4  21    0.63    0.73
   1  -4 -21    5.93    0.79
   1  -4 -21    7.60    0.86
   0  -4 -21   18.03    1.28
   0  -4 -21   16.78    1.16
  -1  -4 -21    5.99    0.83
  -1  -4 -21    4.18    0.78
  -2  -4 -21   31.15    1.65
  -2  -4 -21   33.97    1.60
  -3   0  22    0.10    0.81
  -2   0  22    6.52    0.94
   2   0 -22    9.22    0.87
   1   0 -22    0.14    0.47
   0   0 -22    1.17    0.53
  -1   0 -22   -0.23    0.51
  -2   0 -22   34.95    1.39
  -3   0 -22   -0.07    0.58
  -3  -1  22    0.93    0.74
   3  -1 -22    1.56    0.57
  -3   1  22    0.99    0.73
  -2  -1  22    1.66    0.72
   2  -1 -22    0.00    0.51
  -2   1  22   -0.42    0.71
   1  -1 -22   24.11    1.20
   0   1 -22   41.85    1.56
  -1  -1 -22    0.06    0.50
  -2  -1 -22    5.15    0.75
  -3  -1 -22   -0.34    0.79
  -3  -1 -22   -0.18    0.58
   3  -2 -22   65.86    2.14
  -3   2  22   60.77    2.52
   2  -2 -22   32.96    1.41
  -2   2  22   31.33    1.71
   1  -2 -22   -0.16    0.48
   0  -2 -22   10.07    0.91
  -1  -2 -22   26.17    1.29
  -1  -2 -22   24.50    1.47
  -2  -2 -22    5.81    0.79
  -2  -2 -22    4.45    0.91
   1  -3 -22   32.07    1.48
   1  -3 -22   35.08    1.67
   0  -3 -22   -1.35    0.72
   0  -3 -22    0.17    0.57
  -1  -3 -22   -0.76    0.77
  -1  -3 -22   -0.27    0.59
   0   0   0    0.00    0.00
;
_shelx_hkl_checksum     53360
_shelx_res_file
;
TITL    MnGM in P2(1)/n
    mngm.res
    created by SHELXL-2018/3 at 17:59:48 on 26-Sep-2018
CELL 0.71073   9.7060   8.3654  16.0082  90.000  90.653  90.000
ZERR    2.00   0.0003   0.0003   0.0006   0.000   0.002   0.000
LATT  1
SYMM  0.50000-X, 0.50000+Y, 0.50000-Z
SFAC    C   H   N   O   S   MN
UNIT    20  52  12  32   4   4
LIST 6 ! automatically inserted. Change 6 to 4 for CHECKCIF!!
temp -153.15
SIZE 0.460 0.240 0.170
l.s. 10
acta 51
conf
bond $h
htab
EQIV $1 -x+1, -y, -z+1
HTAB O1W O2_$1
HTAB O1W O3W
HTAB O2W O4W
EQIV $2 -x+1, -y+1, -z+1
HTAB O2W O3_$2
HTAB O2W O1W_$2
HTAB O3W O4W_$2
EQIV $3 -x+2, -y+1, -z+1
HTAB O3W O4_$3
EQIV $4 x-1/2, -y+1/2, z-1/2
HTAB O4W S1_$4
HTAB O4W O3W_$4
EQIV $5 -x+3/2, y+1/2, -z+1/2
HTAB N2 O2_$5
BIND Mn1 N1
BIND Mn1 O3
BIND Mn1 O1
WGHT    0.025600    0.543900
FVAR       0.20178
MN1   6    0.598335    0.185219    0.506850    11.00000    0.01079    0.00955 =
         0.00729   -0.00039    0.00089    0.00015
S1    5    0.951283   -0.106263    0.663818    11.00000    0.01857    0.02354 =
         0.01866    0.00329   -0.00337    0.00707
O1    4    0.551078   -0.030302    0.422195    11.00000    0.01379    0.01125 =
         0.00828   -0.00087    0.00331   -0.00189
O2    4    0.600227   -0.156055    0.302049    11.00000    0.02146    0.01379 =
         0.01128   -0.00450    0.00658   -0.00432
O3    4    0.742965    0.446311    0.485155    11.00000    0.02326    0.01635 =
         0.01141   -0.00219    0.00613   -0.00450
O4    4    0.873855    0.574393    0.389443    11.00000    0.02542    0.01493 =
         0.01700   -0.00387    0.00849   -0.00977
O1W   4    0.576317    0.347126    0.613411    11.00000    0.02109    0.01494 =
         0.01136   -0.00289    0.00399   -0.00638
H1W1  2    0.528206    0.302804    0.648768    11.00000    0.04633
H1W2  2    0.645863    0.378790    0.634866    11.00000    0.04133
O2W   4    0.426961    0.302845    0.447547    11.00000    0.01850    0.01508 =
         0.01209   -0.00132   -0.00194    0.00513
H2W1  2    0.414106    0.292179    0.398917    11.00000    0.02800
H2W2  2    0.396349    0.388848    0.463480    11.00000    0.05528
O3W   4    0.822778    0.481627    0.683754    11.00000    0.02297    0.02283 =
         0.02838    0.00339    0.00486   -0.00340
H3W1  2    0.786972    0.561797    0.697460    11.00000    0.05257
H3W2  2    0.887372    0.508580    0.656492    11.00000    0.06232
O4W   4    0.380408    0.287904    0.279016    11.00000    0.03773    0.02464 =
         0.01710    0.00045   -0.00498   -0.00572
H4W1  2    0.425956    0.352669    0.247069    11.00000    0.05726
H4W2  2    0.370156    0.205707    0.252691    11.00000    0.04430
N1    3    0.702200    0.214383    0.376619    11.00000    0.01084    0.00918 =
         0.01206    0.00190    0.00190   -0.00042
N2    3    0.775966    0.345531    0.354876    11.00000    0.01645    0.01023 =
         0.01021    0.00027    0.00583   -0.00317
H2N   2    0.817733    0.348813    0.309727    11.00000    0.01822
N11   3    0.773927    0.069012    0.559691    11.00000    0.01730    0.01753 =
         0.02023    0.00048   -0.00327    0.00035
C11   1    0.846682   -0.005470    0.602377    11.00000    0.01300    0.01398 =
         0.01505   -0.00179    0.00090   -0.00150
C1    1    0.606890   -0.039822    0.351144    11.00000    0.01151    0.01075 =
         0.00977    0.00016    0.00053   -0.00028
C2    1    0.689492    0.101353    0.323838    11.00000    0.01385    0.01234 =
         0.00898    0.00021    0.00329   -0.00036
AFIX  43
H2A   2    0.730139    0.106396    0.270198    11.00000   -1.20000
AFIX   0
C3    1    0.793750    0.456121    0.416135    11.00000    0.01251    0.01132 =
         0.01360    0.00038    0.00270   -0.00091
C4    1    0.892456    0.707288    0.447385    11.00000    0.03308    0.01858 =
         0.02537   -0.00912    0.00740   -0.01305
AFIX 137
H4A   2    0.947018    0.791232    0.420758    11.00000   -1.50000
H4B   2    0.940626    0.669641    0.497796    11.00000   -1.50000
H4C   2    0.802229    0.750334    0.462554    11.00000   -1.50000
AFIX   0
HKLF 4
REM     MnGM in P2(1)/n
REM wR2 = 0.0599, GooF = S = 1.048, Restrained GooF = 1.048 for all data
REM R1 = 0.0247 for 3408 Fo > 4sig(Fo) and 0.0324 for all 3915 data
REM 200 parameters refined using 0 restraints
END
WGHT      0.0256      0.5439
REM Instructions for potential hydrogen bonds
HTAB O1W O2_$1
HTAB O1W O3W
HTAB O2W O4W
HTAB O2W O3_$2
HTAB O2W O1W_$2
HTAB O3W O4W_$2
HTAB O3W O4_$3
HTAB O4W S1_$4
HTAB O4W O3W_$4
HTAB N2 O2_$5
REM Highest difference peak  0.491,  deepest hole -0.336,  1-sigma level  0.065
Q1    1   0.6521  0.0270  0.3417  11.00000  0.05    0.49
Q2    1   0.7730  0.4026  0.3826  11.00000  0.05    0.34
Q3    1   0.7164  0.1393  0.3561  11.00000  0.05    0.31
Q4    1   0.7371  0.2778  0.3669  11.00000  0.05    0.28
Q5    1   0.9845 -0.0167  0.6822  11.00000  0.05    0.28
Q6    1   0.4613  0.2557  0.2724  11.00000  0.05    0.27
Q7    1   0.7553  0.4949  0.4625  11.00000  0.05    0.26
Q8    1   0.6191 -0.1209  0.3375  11.00000  0.05    0.26
Q9    1   0.6601  0.2172  0.4072  11.00000  0.05    0.26
Q10   1   0.9420 -0.2450  0.6624  11.00000  0.05    0.26
Q11   1   0.5583 -0.0282  0.3827  11.00000  0.05    0.26
Q12   1   0.8213  0.5284  0.4042  11.00000  0.05    0.26
Q13   1   0.9024 -0.0044  0.6447  11.00000  0.05    0.25
Q14   1   0.9046 -0.0918  0.6232  11.00000  0.05    0.25
Q15   1   0.8695  0.7971  0.3828  11.00000  0.05    0.25
Q16   1   0.5934 -0.0552  0.3950  11.00000  0.05    0.25
Q17   1   0.7818  0.0222  0.6085  11.00000  0.05    0.24
Q18   1   0.9780  0.5390  0.4315  11.00000  0.05    0.24
Q19   1   0.4167  0.2919  0.3245  11.00000  0.05    0.24
Q20   1   0.7401  0.4566  0.4511  11.00000  0.05    0.23
;
_shelx_res_checksum     58558
