# Supplementary material for: Crystal structure and thermal properties of bis­[μ-2-(meth­oxy­carbonyl­hydrazinyl­idene)acetato-κ3 N 1,O:O]bis­[di­aqua­(thio­cyanato-κN)manganese(II)] tetra­hydrate
Source: Acta Crystallogr E Crystallogr Commun. 2018 Oct 26;74(Pt 11):1653–7. doi: 10.1107/S2056989018014871 (PMC6218922; doi:10.1107/S2056989018014871)
Supplement: Supplementary file 2 [file e-74-01653-Isup2.hkl]

data_I                                                                          
_shelx_title '    MnGM in P2(1)/n'                                              
_shelx_refln_list_code          4                                               
_shelx_F_calc_maximum      160.19                                               
_exptl_crystal_F_000       676.00                                               
_reflns_d_resolution_high  0.6992                                               
                                                                                
loop_                                                                           
 _space_group_symop_operation_xyz                                               
 'x, y, z'                                                                      
 '-x+1/2, y+1/2, -z+1/2'                                                        
 '-x, -y, -z'                                                                   
 'x-1/2, -y-1/2, z-1/2'                                                         
                                                                                
_cell_length_a     9.7060                                                       
_cell_length_b     8.3654                                                       
_cell_length_c    16.0082                                                       
_cell_angle_alpha  90.000                                                       
_cell_angle_beta   90.653                                                       
_cell_angle_gamma  90.000                                                       
                                                                                
_shelx_F_squared_multiplier     1.000                                           
                                                                                
loop_                                                                           
 _refln_index_h                                                                 
 _refln_index_k                                                                 
 _refln_index_l                                                                 
 _refln_F_squared_calc                                                          
 _refln_F_squared_meas                                                          
 _refln_F_squared_sigma                                                         
 _refln_observed_status                                                         
   2   0   0          4.24          4.05         1.04 o                         
   4   0   0       7750.14       7679.77       122.00 o                         
   6   0   0      12213.01      12327.17       195.46 o                         
   8   0   0        292.68        260.34        11.45 o                         
  10   0   0        815.19        840.76        24.04 o                         
  12   0   0         56.10         56.73        14.00 o                         
   1   1   0       2369.64       2403.82        38.12 o                         
   2   1   0       5451.66       5452.11        70.09 o                         
   3   1   0       5971.13       6071.31        68.00 o                         
   4   1   0       1751.42       1658.69        20.87 o                         
   5   1   0        320.99        313.16         6.56 o                         
   6   1   0          2.81          4.91         2.30 o                         
   7   1   0          9.82         13.22         2.79 o                         
   8   1   0        453.22        443.34        10.24 o                         
   9   1   0       1050.74       1101.93        27.77 o                         
  10   1   0         72.50         58.59         7.44 o                         
  11   1   0        932.74        979.16        23.53 o                         
  12   1   0        564.58        547.31        24.13 o                         
  13   1   0        314.89        322.25        53.54 o                         
   0   2   0         61.04         48.63         3.44 o                         
   1   2   0        231.67        232.84         7.87 o                         
   2   2   0       3619.04       3751.61        49.11 o                         
   3   2   0        323.49        289.35         5.21 o                         
   4   2   0       4395.35       4735.69        63.05 o                         
   5   2   0       3308.09       3461.07        48.01 o                         
   6   2   0       2675.45       2648.23        38.80 o                         
   7   2   0       2137.17       2126.83        33.27 o                         
   8   2   0         79.09         67.61         5.62 o                         
   9   2   0        582.06        591.21        15.62 o                         
  10   2   0       1867.62       1929.68        42.36 o                         
  11   2   0        416.19        397.01        16.24 o                         
  12   2   0        132.06        115.08        13.61 o                         
  13   2   0        406.05        393.12        25.39 o                         
   1   3   0         64.06         44.16         2.69 o                         
   2   3   0         26.99         31.74         2.62 o                         
   3   3   0       2420.75       2481.57        34.98 o                         
   4   3   0        829.78        824.75        13.88 o                         
   5   3   0        957.98        874.17        15.51 o                         
   6   3   0         34.44         30.17         3.78 o                         
   7   3   0          0.63         -0.35         3.45 o                         
   8   3   0       1451.18       1489.66        26.40 o                         
   9   3   0       2878.33       2967.87        46.40 o                         
  10   3   0          7.95          3.02         7.13 o                         
  11   3   0        594.29        589.20        39.17 o                         
  12   3   0        225.77        215.58        18.45 o                         
  13   3   0         12.05          0.19        14.19 o                         
   0   4   0         75.16         56.96         5.77 o                         
   1   4   0       4310.30       4269.89        56.28 o                         
   2   4   0        924.68        804.78        19.89 o                         
   3   4   0       6786.02       6777.89        76.68 o                         
   4   4   0        221.47        213.59         5.09 o                         
   5   4   0        747.30        779.84        14.25 o                         
   6   4   0        635.07        631.09        13.21 o                         
   7   4   0        589.08        576.20        13.47 o                         
   8   4   0        128.74        130.79         8.20 o                         
   9   4   0        484.92        492.65        15.41 o                         
  10   4   0         75.77         59.74         9.10 o                         
  11   4   0        171.03        163.86        13.84 o                         
  12   4   0         14.45         24.45        12.47 o                         
  13   4   0        328.25        264.14        21.34 o                         
   1   5   0       3994.60       3977.48        57.30 o                         
   2   5   0       1354.01       1232.72        38.51 o                         
   3   5   0         33.06         31.22         3.05 o                         
   4   5   0       1089.20       1078.98        15.73 o                         
   5   5   0        500.51        492.57         8.35 o                         
   6   5   0         57.25         52.74         4.48 o                         
   7   5   0       1403.95       1361.62        23.98 o                         
   8   5   0        154.61        160.14         9.14 o                         
   9   5   0        188.89        177.09        11.02 o                         
  10   5   0        184.48        183.71        19.89 o                         
  11   5   0         54.16         79.66        22.72 o                         
  12   5   0         44.33         73.94        25.42 o                         
   0   6   0       2069.58       2009.97        34.85 o                         
   1   6   0        896.44        938.88        12.77 o                         
   2   6   0        367.26        351.32         8.65 o                         
   3   6   0       4563.06       4650.08        63.42 o                         
   4   6   0       2048.82       2108.76        27.16 o                         
   5   6   0        265.27        242.12         6.09 o                         
   6   6   0        945.54        918.25        15.30 o                         
   7   6   0        703.86        686.82        13.65 o                         
   8   6   0          0.26         -2.55         4.52 o                         
   9   6   0        283.65        290.30        15.88 o                         
  10   6   0        712.14        731.88        35.37 o                         
  11   6   0         44.31         63.80        17.56 o                         
  12   6   0        502.11        533.68        38.07 o                         
   1   7   0         93.60         99.22         3.75 o                         
   2   7   0         10.51         10.47         3.28 o                         
   3   7   0        141.34        142.36         6.91 o                         
   4   7   0         90.78         85.05         7.61 o                         
   5   7   0        224.73        219.50         5.81 o                         
   6   7   0       2309.69       2302.14        35.96 o                         
   7   7   0         21.84         19.90         4.75 o                         
   8   7   0       1112.15       1074.90        25.42 o                         
   9   7   0          0.55         -6.37         6.37 o                         
  10   7   0          9.06         -4.26        11.96 o                         
  11   7   0         90.61         85.37        11.77 o                         
   0   8   0       2598.90       2640.64        46.20 o                         
   1   8   0       2630.36       2667.37        33.08 o                         
   2   8   0          0.97          1.28         2.07 o                         
   3   8   0          4.10          7.22         4.26 o                         
   4   8   0        730.39        726.41        20.16 o                         
   5   8   0         38.94         47.55         4.30 o                         
   6   8   0       1786.54       1825.24        30.47 o                         
   7   8   0        197.78        191.38         8.78 o                         
   8   8   0        508.51        531.40        18.05 o                         
   9   8   0        246.89        250.53        21.18 o                         
  10   8   0       1167.80       1180.34        46.42 o                         
   1   9   0       1278.92       1306.43        18.85 o                         
   2   9   0       1911.56       1943.88        25.91 o                         
   3   9   0          3.70          7.70         3.04 o                         
   4   9   0        140.64        155.85         9.13 o                         
   5   9   0        839.46        898.43        15.80 o                         
   6   9   0         47.06         49.04         6.54 o                         
   7   9   0         17.66         25.34         9.95 o                         
   8   9   0        378.14        359.12        18.49 o                         
   0  10   0        538.60        542.28        16.35 o                         
   1  10   0        448.55        464.13        10.59 o                         
   2  10   0        339.57        326.16         8.92 o                         
   3  10   0        974.22       1013.82        16.68 o                         
   4  10   0        360.11        364.00        13.40 o                         
   5  10   0         59.05         75.59         6.08 o                         
   6  10   0         17.84          6.63        14.74 o                         
   7  10   0         99.36        102.41        18.91 o                         
   1  11   0         74.60         65.46        10.45 o                         
   2  11   0         39.29         44.73         9.80 o                         
   3  11   0         48.40         62.70        11.25 o                         
   4  11   0         14.55         24.58         9.79 o                         
   5  11   0        585.82        614.33        22.97 o                         
 -13   0   1         48.42         25.05        17.93 o                         
 -11   0   1        445.01        489.20        20.58 o                         
  -9   0   1       1341.47       1366.00        30.80 o                         
  -7   0   1        117.89        126.17         8.07 o                         
  -5   0   1       6943.40       7052.24       113.49 o                         
  -3   0   1       5772.99       5721.50        90.91 o                         
  -1   0   1       5595.06       5484.65        93.08 o                         
   1   0   1      12390.27      10622.70       460.00 o                         
   3   0   1       1605.34       1345.61        23.70 o                         
   5   0   1      12615.45      12705.31       200.15 o                         
   7   0   1       4567.94       4793.92        81.18 o                         
   9   0   1        123.03        134.34        18.05 o                         
  11   0   1       4653.34       4778.35       125.25 o                         
  13   0   1          0.04         24.07        17.44 o                         
 -13   1   1        368.34        419.16        25.00 o                         
 -12   1   1          4.70          7.37         9.98 o                         
 -11   1   1        561.52        532.97        17.53 o                         
 -10   1   1         85.70         96.20         7.97 o                         
  -9   1   1        401.64        419.67        10.90 o                         
  -8   1   1         22.10         25.30         3.77 o                         
  -7   1   1        516.83        498.34        10.21 o                         
  -6   1   1        830.30        798.75        12.93 o                         
  -5   1   1        172.85        238.72         5.68 o                         
  -4   1   1       3682.80       3867.04        44.94 o                         
  -3   1   1       4133.14       4369.42        49.64 o                         
  -2   1   1       1818.40       1933.47        20.07 o                         
  -1   1   1       1934.33       1871.58        47.43 o                         
   0   1   1        901.76       1032.45        38.56 o                         
   1   1   1       7038.11       6771.63       148.83 o                         
   2   1   1      25661.56      24444.83       387.01 o                         
   3   1   1        481.01        435.96         7.98 o                         
   4   1   1        575.53        534.49        10.06 o                         
   5   1   1         27.47         27.78         2.38 o                         
   6   1   1        106.27        108.73         5.21 o                         
   7   1   1       3379.19       3336.35        41.74 o                         
   8   1   1        278.91        283.36        10.78 o                         
   9   1   1       1428.73       1435.59        26.41 o                         
  10   1   1        163.28        158.99        10.19 o                         
  11   1   1        104.03         87.93         9.37 o                         
  12   1   1        102.15        115.62        13.81 o                         
  13   1   1        589.97        539.40        59.19 o                         
 -13   2   1          0.69          6.21        13.46 o                         
 -12   2   1         56.18         46.10        17.56 o                         
 -11   2   1        560.41        540.39        18.00 o                         
 -10   2   1        664.30        694.82        22.84 o                         
  -9   2   1        339.79        326.78        13.28 o                         
  -8   2   1       2233.92       2338.69        37.09 o                         
  -7   2   1       1712.54       1760.54        28.59 o                         
  -6   2   1        658.54        673.86        27.38 o                         
  -5   2   1        693.95        635.27        12.36 o                         
  -4   2   1        918.30        836.55        14.01 o                         
  -3   2   1         85.05         93.83         3.16 o                         
  -2   2   1       5480.88       5344.56        59.64 o                         
  -1   2   1       3476.61       3529.76        98.97 o                         
   0   2   1        372.86        361.83         8.09 o                         
   1   2   1       7099.25       7308.36       139.76 o                         
   2   2   1        183.93        160.23         5.81 o                         
   3   2   1       9301.86       9611.56       151.17 o                         
   4   2   1        153.28        125.63         4.50 o                         
   5   2   1       1310.56       1305.24        20.88 o                         
   6   2   1         59.58         48.87         4.14 o                         
   7   2   1         12.67          7.83         3.29 o                         
   8   2   1         55.05         45.01         6.50 o                         
   9   2   1        303.54        299.27        11.48 o                         
  10   2   1        112.21         96.86        17.93 o                         
  11   2   1        231.19        241.58        14.15 o                         
  12   2   1        584.36        597.83        25.23 o                         
  13   2   1         12.36         13.36        14.37 o                         
 -13   3   1         42.79         24.33        14.51 o                         
 -12   3   1         20.06         11.57        16.70 o                         
 -11   3   1          9.30          9.82         8.68 o                         
 -10   3   1       1824.26       1860.80        34.99 o                         
  -9   3   1         76.66         75.43         6.84 o                         
  -8   3   1        534.62        524.70        13.72 o                         
  -7   3   1        213.94        222.57         8.50 o                         
  -6   3   1       1477.67       1537.05        25.02 o                         
  -5   3   1        518.58        534.32        11.05 o                         
  -4   3   1       1008.80        932.01        26.66 o                         
  -3   3   1       8056.10       8697.05        97.41 o                         
  -2   3   1       6046.74       6403.40        82.76 o                         
  -1   3   1       1332.76       1260.83        18.31 o                         
   0   3   1        887.49        869.41        12.71 o                         
   1   3   1       5880.61       6401.06        82.57 o                         
   2   3   1       1903.80       1864.01        22.34 o                         
   3   3   1       2412.76       2513.99        34.50 o                         
   4   3   1        471.50        489.06         9.60 o                         
   5   3   1         27.63         21.62         3.07 o                         
   6   3   1         59.04         54.52         4.33 o                         
   7   3   1        542.03        528.61        12.67 o                         
   8   3   1          0.38          7.49         3.97 o                         
   9   3   1         55.34         53.07         6.16 o                         
  10   3   1        924.06        930.43        50.84 o                         
  11   3   1        478.38        523.96        22.18 o                         
  12   3   1         16.67         17.11        11.52 o                         
  13   3   1         65.95         74.87        20.38 o                         
 -13   4   1         51.54         63.97        17.09 o                         
 -12   4   1        209.18        188.69        17.56 o                         
 -11   4   1        197.02        179.02        22.10 o                         
 -10   4   1        127.01        120.11         9.24 o                         
  -9   4   1         56.62         57.18         8.07 o                         
  -8   4   1       2562.98       2623.07        42.16 o                         
  -7   4   1        699.06        698.36        15.18 o                         
  -6   4   1        489.57        500.97        11.52 o                         
  -5   4   1       1233.06       1228.81        17.30 o                         
  -4   4   1       3128.05       3198.70        38.04 o                         
  -3   4   1          0.34          2.72         1.74 o                         
  -2   4   1       4852.78       4976.85        56.54 o                         
  -1   4   1       1173.28       1221.19        18.17 o                         
   0   4   1       1408.14       1500.77        25.88 o                         
   1   4   1        234.55        268.05         5.83 o                         
   2   4   1       8172.06       8467.28       109.18 o                         
   3   4   1       2333.35       2274.99        27.76 o                         
   4   4   1        208.63        180.18         7.22 o                         
   5   4   1       2347.33       2315.11        33.81 o                         
   6   4   1        304.17        311.95         8.95 o                         
   7   4   1          1.95          1.47         3.47 o                         
   8   4   1       2022.94       2056.94        33.95 o                         
   9   4   1          0.28         -0.41         5.60 o                         
  10   4   1          1.47          5.38         8.74 o                         
  11   4   1        334.92        372.84        24.44 o                         
  12   4   1         92.05         99.01        26.65 o                         
  13   4   1        269.06        253.02        21.60 o                         
 -12   5   1         57.13         41.75        19.28 o                         
 -11   5   1         36.44         34.29        11.19 o                         
 -10   5   1        430.92        426.60        28.49 o                         
  -9   5   1        181.59        171.99        10.35 o                         
  -8   5   1       1245.83       1216.22        23.46 o                         
  -7   5   1         36.52         39.29         5.02 o                         
  -6   5   1         41.07         31.45         4.04 o                         
  -5   5   1          2.13          4.91         2.33 o                         
  -4   5   1       1373.90       1407.73        18.46 o                         
  -3   5   1       6845.11       7147.80        81.04 o                         
  -2   5   1         39.48         25.43         2.95 o                         
  -1   5   1        541.70        541.87        22.19 o                         
   0   5   1        920.83        925.64        12.24 o                         
   1   5   1        950.73        953.76        24.93 o                         
   2   5   1          0.12          3.48         2.08 o                         
   3   5   1       2099.62       2126.18        36.46 o                         
   4   5   1       2130.87       2167.98        27.56 o                         
   5   5   1        238.06        211.00         6.16 o                         
   6   5   1       1721.39       1711.15        23.98 o                         
   7   5   1        734.36        678.22        15.06 o                         
   8   5   1         19.61         25.05         5.33 o                         
   9   5   1         11.69         15.71         7.61 o                         
  10   5   1        821.03        845.84        38.07 o                         
  11   5   1         41.51         30.35        11.47 o                         
  12   5   1         91.26         88.57        14.91 o                         
 -12   6   1        507.04        481.13        37.33 o                         
 -11   6   1         19.06         20.40        11.98 o                         
 -10   6   1         13.28         18.67        14.24 o                         
  -9   6   1         62.65         51.22         8.74 o                         
  -8   6   1        230.92        228.30        10.78 o                         
  -7   6   1        282.46        305.32         9.44 o                         
  -6   6   1          0.69          4.15         4.07 o                         
  -5   6   1       5327.37       5374.56        56.39 o                         
  -4   6   1         22.71         19.11         3.07 o                         
  -3   6   1          6.38         12.10         4.21 o                         
  -2   6   1          4.66          2.42         2.85 o                         
  -1   6   1       3967.80       3963.17        53.96 o                         
   0   6   1       1029.52        948.79        14.67 o                         
   1   6   1       2630.15       2622.80        35.96 o                         
   2   6   1       2503.38       2502.46        35.80 o                         
   3   6   1         63.50         71.96         4.81 o                         
   4   6   1          2.84          4.93         2.26 o                         
   5   6   1        453.60        450.14         8.18 o                         
   6   6   1        821.82        872.26        14.80 o                         
   7   6   1        478.76        488.36        11.51 o                         
   8   6   1       1151.24       1153.28        20.10 o                         
   9   6   1        568.32        531.17        19.52 o                         
  10   6   1        461.26        491.47        16.65 o                         
  11   6   1        168.38        158.47        15.68 o                         
 -11   7   1          1.07        -10.34        10.34 o                         
 -10   7   1         45.44         34.81         8.97 o                         
  -9   7   1        905.90        854.64        20.98 o                         
  -8   7   1         96.55         92.40         7.15 o                         
  -7   7   1        603.11        612.22        13.37 o                         
  -6   7   1         18.35         18.02         3.38 o                         
  -5   7   1        182.81        166.01         5.40 o                         
  -4   7   1        498.39        436.79        11.65 o                         
  -3   7   1       1487.18       1476.04        24.38 o                         
  -2   7   1        201.51        192.73         7.50 o                         
  -1   7   1       1393.29       1363.76        18.03 o                         
   0   7   1          6.85          5.55         1.99 o                         
   1   7   1        948.25        946.67        13.60 o                         
   2   7   1          9.45         15.43         3.54 o                         
   3   7   1         16.01         21.03         4.03 o                         
   4   7   1          7.61          1.72         4.83 o                         
   5   7   1         25.98         29.45         3.47 o                         
   6   7   1         31.12         32.13         4.04 o                         
   7   7   1        637.64        607.49        13.16 o                         
   8   7   1         33.50         33.65         5.76 o                         
   9   7   1         46.06         56.19         9.85 o                         
  10   7   1        364.51        363.06        16.57 o                         
  11   7   1        408.84        395.01        19.22 o                         
 -10   8   1         21.47         29.54        12.55 o                         
  -9   8   1         28.69         41.70        13.53 o                         
  -8   8   1          5.12          4.95         6.42 o                         
  -7   8   1        333.73        341.68        14.11 o                         
  -6   8   1         78.27         67.77         4.55 o                         
  -5   8   1       1348.69       1383.79        20.56 o                         
  -4   8   1        883.31        906.64        18.42 o                         
  -3   8   1        242.08        233.20        11.33 o                         
  -2   8   1        129.39        129.00         4.07 o                         
  -1   8   1        884.45        910.12        13.71 o                         
   0   8   1       1066.47       1044.93        15.35 o                         
   1   8   1       2253.55       2302.34        29.14 o                         
   2   8   1         48.35         46.86         3.53 o                         
   3   8   1         12.90         21.96         4.83 o                         
   4   8   1        167.10        178.44        10.68 o                         
   5   8   1       1203.10       1232.37        33.97 o                         
   6   8   1        440.33        434.48        11.37 o                         
   7   8   1         26.74         29.18         5.17 o                         
   8   8   1        106.68        108.10         8.46 o                         
   9   8   1         61.71         66.67         9.26 o                         
  10   8   1         87.94         67.48        13.30 o                         
  -8   9   1        583.52        591.68        22.01 o                         
  -7   9   1        701.79        696.84        21.11 o                         
  -6   9   1          1.50         -2.77         4.63 o                         
  -5   9   1         52.75         45.74         4.64 o                         
  -4   9   1        329.44        320.26         8.09 o                         
  -3   9   1         96.80         97.93         4.77 o                         
  -2   9   1        283.48        293.37         7.21 o                         
  -1   9   1        625.56        633.84        11.43 o                         
   0   9   1         27.10         30.26         3.72 o                         
   1   9   1          9.67          3.73         3.33 o                         
   2   9   1         57.14         58.81         4.89 o                         
   3   9   1        886.01        913.05        15.09 o                         
   4   9   1        712.57        743.09        23.08 o                         
   5   9   1         76.56         69.29         5.57 o                         
   6   9   1        440.02        452.03        14.22 o                         
   7   9   1         93.64         64.98         9.04 o                         
   8   9   1          5.97         12.19         9.73 o                         
   9   9   1        340.18        180.02        31.68 o                         
  -7  10   1        183.98        193.53        22.84 o                         
  -6  10   1        163.64        193.22        14.89 o                         
  -5  10   1         22.45         29.79         4.95 o                         
  -4  10   1        313.08        314.60        11.17 o                         
  -3  10   1         12.45         18.47         3.39 o                         
  -2  10   1        434.95        428.56         9.65 o                         
  -1  10   1        249.83        270.08         9.19 o                         
   0  10   1         37.29         40.80         4.83 o                         
   1  10   1         69.30         75.18         5.36 o                         
   2  10   1         94.12        102.96         6.57 o                         
   3  10   1        609.23        633.44        13.09 o                         
   4  10   1        759.07        756.63        29.03 o                         
   5  10   1        137.93        147.67         8.18 o                         
   6  10   1         98.39         80.31        17.44 o                         
   7  10   1         92.64         79.08        19.16 o                         
  -5  11   1        225.51        249.89        16.95 o                         
  -4  11   1        135.77        157.24        13.36 o                         
  -3  11   1        267.90        331.19        16.92 o                         
  -2  11   1         18.46         17.25         9.37 o                         
  -1  11   1         35.82         39.75         9.18 o                         
   0  11   1        975.48       1014.71        27.02 o                         
   1  11   1         32.09         29.00         8.85 o                         
   2  11   1         10.32          4.33         8.95 o                         
   3  11   1         89.50        113.93        14.24 o                         
   4  11   1        158.86        166.94        13.91 o                         
   5  11   1        383.41        423.17        31.68 o                         
 -12   0   2        254.79        292.24        45.93 o                         
 -10   0   2        956.13        942.60        25.94 o                         
  -8   0   2        200.29        202.25        10.50 o                         
  -6   0   2      15235.95      15536.34       307.12 o                         
  -4   0   2          9.21          6.52         2.24 o                         
  -2   0   2        190.14        271.42         6.43 o                         
   0   0   2       9587.81       9218.98       145.22 o                         
   2   0   2        894.21        896.43        22.84 o                         
   4   0   2        743.30        705.37        14.93 o                         
   6   0   2        771.86        751.77        17.70 o                         
   8   0   2       2275.53       2340.78        44.88 o                         
  10   0   2        567.11        598.52        28.98 o                         
  12   0   2        384.53        352.19        29.23 o                         
 -13   1   2        529.58        543.55        27.61 o                         
 -12   1   2        306.40        339.12        19.53 o                         
 -11   1   2          1.27          4.34         6.47 o                         
 -10   1   2          6.84          6.17         6.13 o                         
  -9   1   2        561.60        563.52        12.58 o                         
  -8   1   2       5285.90       5529.27        66.45 o                         
  -7   1   2         29.99         30.77         3.36 o                         
  -6   1   2       2853.03       2897.62        36.06 o                         
  -5   1   2        811.11        807.19        12.32 o                         
  -4   1   2       6434.05       6670.95        75.49 o                         
  -3   1   2         49.12         42.08         1.80 o                         
  -2   1   2       5671.02       5725.55        57.00 o                         
  -1   1   2       2787.23       2894.87        29.10 o                         
   0   1   2        791.93        745.53         9.10 o                         
   1   1   2        182.17        185.48         3.67 o                         
   2   1   2      20351.42      18847.52       300.44 o                         
   3   1   2       5229.17       5370.10        70.09 o                         
   4   1   2        122.00        130.65         4.42 o                         
   5   1   2       2141.49       2132.61        31.29 o                         
   6   1   2       5417.50       5735.84        77.47 o                         
   7   1   2         11.51         12.24         4.33 o                         
   8   1   2        747.79        736.44        16.10 o                         
   9   1   2        604.20        602.83        15.36 o                         
  10   1   2        213.51        243.52        13.28 o                         
  11   1   2          0.43         -6.96         6.96 o                         
  12   1   2       1901.89       1941.19        46.71 o                         
  13   1   2          5.68         -1.82        18.54 o                         
 -13   2   2        717.76        771.62        40.89 o                         
 -12   2   2         43.42         37.41        15.23 o                         
 -11   2   2        447.42        440.88        16.90 o                         
 -10   2   2        502.49        515.18        27.88 o                         
  -9   2   2         24.08         17.74         5.00 o                         
  -8   2   2         17.87         17.25         3.64 o                         
  -7   2   2       2157.60       2286.19        30.17 o                         
  -6   2   2        129.10        135.22         4.96 o                         
  -5   2   2       4241.16       4468.17        52.32 o                         
  -4   2   2        286.29        310.34         5.28 o                         
  -3   2   2       4639.90       4667.01        47.28 o                         
  -2   2   2      13153.74      13159.71       168.38 o                         
  -1   2   2        279.72        298.89         6.24 o                         
   0   2   2       1045.07        973.09        10.31 o                         
   1   2   2      12286.32      12867.54       246.91 o                         
   2   2   2        733.21        673.37        10.81 o                         
   3   2   2      15749.21      15414.89       242.40 o                         
   4   2   2       6954.18       7269.64        94.86 o                         
   5   2   2       1138.64       1195.12        19.56 o                         
   6   2   2        737.40        682.80        13.88 o                         
   7   2   2        347.13        335.02         9.68 o                         
   8   2   2        342.08        312.02        10.63 o                         
   9   2   2       1381.87       1361.22        25.75 o                         
  10   2   2       1168.89       1206.38        53.89 o                         
  11   2   2          0.73          4.51         9.28 o                         
  12   2   2        303.30        349.00        32.91 o                         
  13   2   2          3.72         17.32        15.35 o                         
 -13   3   2         17.88         49.57        28.73 o                         
 -12   3   2        145.72        130.25        14.93 o                         
 -11   3   2        486.84        446.40        20.63 o                         
 -10   3   2        323.27        324.84        14.41 o                         
  -9   3   2       1239.11       1263.94        24.70 o                         
  -8   3   2         28.79         26.82         6.09 o                         
  -7   3   2         46.75         46.47         4.81 o                         
  -6   3   2          0.70          5.56         4.49 o                         
  -5   3   2       1029.98       1045.37        17.78 o                         
  -4   3   2        254.14        275.59         8.08 o                         
  -3   3   2       1798.08       1882.01        23.08 o                         
  -2   3   2       1360.93       1406.13        17.19 o                         
  -1   3   2       1442.41       1312.33        29.60 o                         
   0   3   2        362.70        410.52         4.98 o                         
   1   3   2       4134.50       4241.29        55.23 o                         
   2   3   2       3959.55       4116.26        46.78 o                         
   3   3   2        766.19        757.14        12.89 o                         
   4   3   2       2110.08       2061.33        36.82 o                         
   5   3   2       3360.61       3423.50        47.73 o                         
   6   3   2        141.49        135.15         7.89 o                         
   7   3   2        120.74        110.64        11.43 o                         
   8   3   2        697.39        679.74        15.85 o                         
   9   3   2        235.16        242.18        10.47 o                         
  10   3   2         28.62         23.23         6.70 o                         
  11   3   2        323.53        308.07        29.47 o                         
  12   3   2          2.12          1.65        10.73 o                         
  13   3   2         36.20         43.59        15.11 o                         
 -13   4   2        325.97        322.92        25.54 o                         
 -12   4   2          5.19         11.56        12.14 o                         
 -11   4   2         13.87         -2.40         8.81 o                         
 -10   4   2         39.18         40.66         7.92 o                         
  -9   4   2       1610.68       1612.12        35.31 o                         
  -8   4   2         40.18         38.09         5.39 o                         
  -7   4   2       2182.42       2218.33        34.79 o                         
  -6   4   2          2.74          8.83         3.06 o                         
  -5   4   2        729.72        680.94        11.28 o                         
  -4   4   2       1541.41       1520.88        19.96 o                         
  -3   4   2       3772.92       3574.51        48.68 o                         
  -2   4   2         25.29         37.90         2.49 o                         
  -1   4   2       7488.90       7837.88       155.75 o                         
   0   4   2        943.85       1015.59        11.25 o                         
   1   4   2        945.05        934.51        14.33 o                         
   2   4   2        698.92        672.55         8.90 o                         
   3   4   2       2871.42       3041.85        36.08 o                         
   4   4   2        176.17        195.39         7.43 o                         
   5   4   2        265.98        264.77         7.47 o                         
   6   4   2        365.02        344.01         9.62 o                         
   7   4   2       2307.74       2336.47        36.27 o                         
   8   4   2        205.75        203.48         9.21 o                         
   9   4   2        417.88        393.09        36.84 o                         
  10   4   2         95.05         93.04        11.53 o                         
  11   4   2        431.57        451.00        58.82 o                         
  12   4   2         77.86         96.46        14.16 o                         
  13   4   2        889.12        893.24        48.63 o                         
 -12   5   2          4.80         13.10        13.42 o                         
 -11   5   2        475.05        490.69        28.86 o                         
 -10   5   2        120.06        117.15        17.68 o                         
  -9   5   2       1075.38       1087.73        23.06 o                         
  -8   5   2        285.43        298.25        11.55 o                         
  -7   5   2        538.57        521.26        13.00 o                         
  -6   5   2          0.46          1.47         2.89 o                         
  -5   5   2       5322.71       5419.58        72.58 o                         
  -4   5   2        590.26        558.65         8.50 o                         
  -3   5   2       3027.21       2962.16        31.61 o                         
  -2   5   2        604.96        610.88         9.37 o                         
  -1   5   2         24.26         21.55         3.52 o                         
   0   5   2        237.64        238.21         4.61 o                         
   1   5   2       3499.81       3787.55        43.65 o                         
   2   5   2        962.95        954.99        15.52 o                         
   3   5   2         33.20         26.72         2.45 o                         
   4   5   2        247.04        229.42         5.94 o                         
   5   5   2        122.19        131.07         6.72 o                         
   6   5   2          3.61          4.74         2.84 o                         
   7   5   2         62.52         59.67         5.69 o                         
   8   5   2        790.66        793.35        17.81 o                         
   9   5   2       1672.06       1691.31        37.45 o                         
  10   5   2        121.48        100.71        10.92 o                         
  11   5   2        504.87        514.19        23.15 o                         
  12   5   2        225.39        236.95        29.47 o                         
 -11   6   2          0.47        -12.77        12.77 o                         
 -10   6   2        199.01        173.39        21.12 o                         
  -9   6   2        807.29        816.10        23.72 o                         
  -8   6   2        320.59        305.13        12.21 o                         
  -7   6   2        890.52        826.22        17.46 o                         
  -6   6   2        129.61        120.24         5.28 o                         
  -5   6   2        152.51        153.50         5.14 o                         
  -4   6   2        150.03        136.12         5.75 o                         
  -3   6   2       1701.04       1652.82        21.64 o                         
  -2   6   2       1126.67       1064.84        18.13 o                         
  -1   6   2         39.88         49.68         3.78 o                         
   0   6   2       1103.05       1071.51        14.51 o                         
   1   6   2        747.22        727.04        10.81 o                         
   2   6   2       1297.88       1277.71        20.28 o                         
   3   6   2        391.89        428.35        10.77 o                         
   4   6   2       1650.20       1678.62        22.23 o                         
   5   6   2       1428.81       1411.55        23.79 o                         
   6   6   2       2809.86       2890.97        37.12 o                         
   7   6   2        181.48        185.30        13.83 o                         
   8   6   2         14.81         21.24         5.16 o                         
   9   6   2        284.78        267.58        13.67 o                         
  10   6   2        172.31        175.51        11.20 o                         
  11   6   2        335.96        380.55        23.74 o                         
 -11   7   2        131.39         97.54        15.97 o                         
 -10   7   2          5.95         -0.39         9.17 o                         
  -9   7   2        179.38        161.90        11.25 o                         
  -8   7   2        172.99        169.01         9.44 o                         
  -7   7   2          6.42          5.06         4.39 o                         
  -6   7   2         44.82         36.06         3.93 o                         
  -5   7   2        294.45        271.51         6.58 o                         
  -4   7   2        867.06        848.34        11.42 o                         
  -3   7   2          3.23          7.29         3.85 o                         
  -2   7   2        533.07        517.41        11.83 o                         
  -1   7   2        599.70        591.73         9.33 o                         
   0   7   2       1437.90       1406.43        18.68 o                         
   1   7   2        400.33        391.80         7.68 o                         
   2   7   2       6486.20       6631.59        75.76 o                         
   3   7   2       1026.54        992.99        25.46 o                         
   4   7   2        245.49        259.45        10.86 o                         
   5   7   2        499.27        468.25         9.10 o                         
   6   7   2        700.56        708.28        18.47 o                         
   7   7   2        163.32        159.53         8.24 o                         
   8   7   2       1637.60       1629.13        30.17 o                         
   9   7   2         52.54         36.80         9.91 o                         
  10   7   2         27.09         35.69         9.06 o                         
  11   7   2         34.83         33.45        11.23 o                         
 -10   8   2        220.48        188.47        20.63 o                         
  -9   8   2         85.55         80.57        11.74 o                         
  -8   8   2         36.72         34.39         7.11 o                         
  -7   8   2        187.76        185.61         8.77 o                         
  -6   8   2       1362.25       1390.00        24.40 o                         
  -5   8   2        502.75        531.47        11.45 o                         
  -4   8   2         94.26         89.28         4.45 o                         
  -3   8   2        162.45        151.71         8.44 o                         
  -2   8   2        956.11        938.29        18.17 o                         
  -1   8   2        162.27        156.79         5.32 o                         
   0   8   2       4059.83       4159.29        49.28 o                         
   1   8   2         29.14         26.61         3.20 o                         
   2   8   2        311.70        313.67         7.65 o                         
   3   8   2        110.64        114.88         5.57 o                         
   4   8   2        683.60        720.89        26.53 o                         
   5   8   2        140.23        145.74        11.98 o                         
   6   8   2       1586.66       1615.39        28.20 o                         
   7   8   2         27.32         33.42         5.51 o                         
   8   8   2         22.17         31.92         6.78 o                         
   9   8   2         28.57         11.52        10.47 o                         
  10   8   2        655.66        672.83        27.17 o                         
  -9   9   2         39.00         43.96        17.44 o                         
  -8   9   2       1054.24       1061.83        28.89 o                         
  -7   9   2         18.12         25.33         8.18 o                         
  -6   9   2        402.26        433.03        14.40 o                         
  -5   9   2        145.73        157.75         7.21 o                         
  -4   9   2        312.35        306.58        11.79 o                         
  -3   9   2       1489.09       1529.47        27.08 o                         
  -2   9   2       1382.17       1422.80        22.58 o                         
  -1   9   2        145.52        148.25         9.22 o                         
   0   9   2        144.77        150.37         6.43 o                         
   1   9   2         64.69         61.98         4.53 o                         
   2   9   2         36.90         37.89         4.28 o                         
   3   9   2        552.72        562.91        11.48 o                         
   4   9   2        298.08        324.97         9.43 o                         
   5   9   2          2.25         10.43         8.85 o                         
   6   9   2        299.28        314.96        26.54 o                         
   7   9   2          4.89         -0.38         7.95 o                         
   8   9   2          7.85          4.98         9.32 o                         
   9   9   2        134.80         81.78        21.61 o                         
  -7  10   2        530.05        537.61        33.65 o                         
  -6  10   2       1506.64       1694.71        91.24 o                         
  -5  10   2          8.57         12.87         7.78 o                         
  -4  10   2        233.95        242.37        11.78 o                         
  -3  10   2        754.35        793.88        18.97 o                         
  -2  10   2         25.03         32.10         3.78 o                         
  -1  10   2        550.72        577.50        19.07 o                         
   0  10   2         89.21         94.54         5.75 o                         
   1  10   2         93.56         94.51         5.93 o                         
   2  10   2        401.60        411.73        16.41 o                         
   3  10   2        337.81        338.45        10.34 o                         
   4  10   2       1141.07       1188.12        35.85 o                         
   5  10   2         28.14         36.54        14.12 o                         
   6  10   2         51.30         57.47        16.70 o                         
   7  10   2        197.29        165.53        25.79 o                         
  -5  11   2        573.45        637.79        31.93 o                         
  -4  11   2        140.06        163.52        19.28 o                         
  -3  11   2        201.17        215.37        14.91 o                         
  -2  11   2         38.99         48.41         9.76 o                         
  -1  11   2        538.38        564.55        19.96 o                         
   0  11   2        303.06        353.96        16.57 o                         
   1  11   2        207.72        224.43        15.21 o                         
   2  11   2         16.37          9.02         9.01 o                         
   3  11   2        290.43        327.51        38.93 o                         
   4  11   2          5.34         16.15        11.17 o                         
   5  11   2        605.95        643.71        37.82 o                         
 -13   0   3        175.28        119.12        24.31 o                         
 -11   0   3        536.39        545.28        34.87 o                         
  -9   0   3        258.73        252.76        12.92 o                         
  -7   0   3       1134.93       1091.06        24.11 o                         
  -5   0   3        306.17        300.88         9.45 o                         
  -3   0   3        662.70        639.66        13.46 o                         
  -1   0   3       2473.81       2535.88        48.64 o                         
   1   0   3      16429.89      17703.19       391.97 o                         
   3   0   3         76.42         56.73         5.16 o                         
   5   0   3       2352.32       2310.09        58.45 o                         
   7   0   3        353.85        341.63        17.19 o                         
   9   0   3         17.95         11.79         9.33 o                         
  11   0   3        331.93        331.07        25.54 o                         
  13   0   3        110.11         39.05        20.14 o                         
 -13   1   3        427.57        320.01        34.38 o                         
 -12   1   3        502.08        499.26        25.40 o                         
 -11   1   3        148.00        156.57        11.56 o                         
 -10   1   3        338.35        339.91        18.08 o                         
  -9   1   3          4.64          2.02         3.98 o                         
  -8   1   3         77.71         70.64         5.08 o                         
  -7   1   3       2766.97       2875.33        42.46 o                         
  -6   1   3        291.59        318.75        11.31 o                         
  -5   1   3        179.21        186.75        10.63 o                         
  -4   1   3        980.46        964.20        13.64 o                         
  -3   1   3       8979.03       9057.66        90.11 o                         
  -2   1   3      10497.36      10447.41       115.59 o                         
  -1   1   3        855.09        972.15        10.80 o                         
   0   1   3        292.45        340.82         4.52 o                         
   1   1   3        583.02        627.79         9.68 o                         
   2   1   3       3116.91       3118.06        50.80 o                         
   3   1   3      11622.31      12048.42       188.60 o                         
   4   1   3       1270.56       1145.89        18.10 o                         
   5   1   3          5.01          4.88         2.31 o                         
   6   1   3        793.87        805.90        15.45 o                         
   7   1   3       1759.64       1812.19        30.29 o                         
   8   1   3        101.10         91.55         9.59 o                         
   9   1   3         28.46         30.56         5.67 o                         
  10   1   3        739.77        704.37        18.38 o                         
  11   1   3        137.25        121.62        12.59 o                         
  12   1   3          0.25         -2.90         9.81 o                         
  13   1   3        391.92        356.29        24.57 o                         
 -13   2   3          3.44         38.32        20.14 o                         
 -12   2   3        678.40        676.71        26.74 o                         
 -11   2   3        295.11        281.96        14.71 o                         
 -10   2   3         59.35         72.02        13.68 o                         
  -9   2   3        241.13        217.40         8.36 o                         
  -8   2   3       1358.39       1384.20        21.15 o                         
  -7   2   3        156.94        156.60         6.19 o                         
  -6   2   3       5031.23       5106.20        60.15 o                         
  -5   2   3        379.06        359.37         7.30 o                         
  -4   2   3         31.33         31.58         2.21 o                         
  -3   2   3       2661.90       2843.69        29.81 o                         
  -2   2   3       4926.41       4964.46        50.15 o                         
  -1   2   3          5.91          3.57         0.91 o                         
   0   2   3         12.92         14.83         0.92 o                         
   1   2   3         17.65         16.23         1.88 o                         
   2   2   3        206.66        161.12         4.24 o                         
   3   2   3        480.43        542.05        12.07 o                         
   4   2   3       7651.40       8011.35       104.31 o                         
   5   2   3       5911.81       6174.14        82.29 o                         
   6   2   3       6302.81       6519.49        87.58 o                         
   7   2   3        357.47        326.66         9.92 o                         
   8   2   3       2521.98       2574.36        40.17 o                         
   9   2   3       1274.79       1321.35        25.14 o                         
  10   2   3        127.01        123.98        10.87 o                         
  11   2   3        512.86        533.18        26.51 o                         
  12   2   3        698.58        726.48        27.93 o                         
  13   2   3          3.43          7.40        29.84 o                         
 -13   3   3        110.42        116.83        17.19 o                         
 -12   3   3        343.56        366.34        22.37 o                         
 -11   3   3        100.78        117.88        12.28 o                         
 -10   3   3       1206.42       1212.45        31.61 o                         
  -9   3   3       1177.78       1146.86        24.31 o                         
  -8   3   3       1659.38       1692.68        29.23 o                         
  -7   3   3        995.04        968.25        18.87 o                         
  -6   3   3       3281.09       3387.55        87.31 o                         
  -5   3   3        671.51        589.54        11.63 o                         
  -4   3   3       1770.02       1699.66        21.98 o                         
  -3   3   3        111.95         99.90         3.24 o                         
  -2   3   3        662.91        644.87        20.76 o                         
  -1   3   3         58.24         63.42         1.76 o                         
   0   3   3       1768.34       1764.94        29.57 o                         
   1   3   3       1288.34       1343.88        16.11 o                         
   2   3   3        759.61        807.30        12.95 o                         
   3   3   3        173.01        184.31         6.42 o                         
   4   3   3        497.65        473.60        12.07 o                         
   5   3   3       2966.47       3037.68        43.05 o                         
   6   3   3       1259.37       1246.41        25.94 o                         
   7   3   3         41.52         34.76         4.95 o                         
   8   3   3        616.72        634.55        16.36 o                         
   9   3   3         63.61         62.97         7.37 o                         
  10   3   3        443.17        446.67        15.62 o                         
  11   3   3          1.03         15.02         9.82 o                         
  12   3   3         83.55         92.61        13.72 o                         
  13   3   3        327.84        315.92        27.51 o                         
 -12   4   3        102.67         87.25        15.10 o                         
 -11   4   3        145.27        147.68        13.63 o                         
 -10   4   3         63.02         48.17        10.50 o                         
  -9   4   3        135.11        122.78         8.88 o                         
  -8   4   3       1090.16       1059.86        21.25 o                         
  -7   4   3         77.80         65.86         6.20 o                         
  -6   4   3         44.80         43.10         4.44 o                         
  -5   4   3        159.07        173.31         5.53 o                         
  -4   4   3       4673.44       4934.51        57.32 o                         
  -3   4   3       1908.96       1932.43        24.27 o                         
  -2   4   3       2169.83       2016.23        39.82 o                         
  -1   4   3       2184.65       2206.73        29.99 o                         
   0   4   3       1901.93       2084.08        24.69 o                         
   1   4   3        129.01        136.80         4.08 o                         
   2   4   3       7528.88       7597.59        81.36 o                         
   3   4   3         11.15          3.03         2.13 o                         
   4   4   3       1476.17       1421.97        22.61 o                         
   5   4   3        493.30        493.04        11.47 o                         
   6   4   3         33.28         28.66         3.94 o                         
   7   4   3        102.06        105.03        11.27 o                         
   8   4   3        492.68        486.79        13.68 o                         
   9   4   3         96.95         90.38        10.93 o                         
  10   4   3        324.51        324.59        14.95 o                         
  11   4   3        768.83        771.56        27.14 o                         
  12   4   3        571.70        575.14        70.61 o                         
 -12   5   3         18.54         28.07        24.19 o                         
 -11   5   3         47.37         43.22        12.65 o                         
 -10   5   3        506.08        519.93        30.95 o                         
  -9   5   3        697.27        662.27        17.75 o                         
  -8   5   3        242.91        245.69        10.76 o                         
  -7   5   3         34.76         27.56         4.45 o                         
  -6   5   3       1903.14       1943.04        26.45 o                         
  -5   5   3        106.04        118.81         5.10 o                         
  -4   5   3        406.22        395.29         7.62 o                         
  -3   5   3       2114.76       2070.03        30.67 o                         
  -2   5   3        364.97        343.86         6.59 o                         
  -1   5   3         50.26         59.02         3.92 o                         
   0   5   3       6115.76       5968.11        67.26 o                         
   1   5   3        112.06        116.13         3.63 o                         
   2   5   3       1604.83       1653.39        37.74 o                         
   3   5   3       1090.53       1058.94        14.57 o                         
   4   5   3        415.51        411.66         9.75 o                         
   5   5   3        173.17        141.89         8.55 o                         
   6   5   3         53.09         48.78         4.48 o                         
   7   5   3          1.19         -0.41         3.39 o                         
   8   5   3         83.26         71.99         6.00 o                         
   9   5   3         97.26         88.07         8.47 o                         
  10   5   3          3.54          6.79         8.08 o                         
  11   5   3          9.60         24.33        15.10 o                         
  12   5   3          2.83        -14.73        14.73 o                         
 -11   6   3        391.84        386.92        24.05 o                         
 -10   6   3          3.55         -0.49        14.24 o                         
  -9   6   3        323.83        297.56        16.50 o                         
  -8   6   3          3.27         -0.76         5.42 o                         
  -7   6   3        499.19        496.29        13.38 o                         
  -6   6   3        178.67        208.62         6.57 o                         
  -5   6   3        363.45        344.21         7.27 o                         
  -4   6   3        925.74        902.10        13.35 o                         
  -3   6   3         16.15         15.79         1.90 o                         
  -2   6   3        409.87        374.57         9.52 o                         
  -1   6   3        589.45        595.25         7.61 o                         
   0   6   3        568.12        553.63         8.83 o                         
   1   6   3          4.84          3.78         1.88 o                         
   2   6   3       2103.64       2024.45        25.37 o                         
   3   6   3       3966.67       4020.69       101.71 o                         
   4   6   3       2738.66       2721.97        39.17 o                         
   5   6   3         22.40         21.38         4.51 o                         
   6   6   3        286.86        278.01         9.71 o                         
   7   6   3          0.89          3.59         3.97 o                         
   8   6   3        823.28        806.03        16.43 o                         
   9   6   3        578.14        575.79        18.21 o                         
  10   6   3         71.03         75.34         9.12 o                         
  11   6   3        538.29        584.02        25.87 o                         
 -11   7   3        470.59        477.77        48.38 o                         
 -10   7   3          2.63         -3.63        10.51 o                         
  -9   7   3        443.77        437.88        15.69 o                         
  -8   7   3        539.38        568.59        17.58 o                         
  -7   7   3       2149.68       2236.75        31.25 o                         
  -6   7   3         48.34         55.54         4.33 o                         
  -5   7   3        406.89        368.86         7.77 o                         
  -4   7   3        475.79        470.91         7.81 o                         
  -3   7   3        629.87        601.00         9.84 o                         
  -2   7   3        130.92        115.22         6.55 o                         
  -1   7   3        152.00        147.10         4.10 o                         
   0   7   3         24.99         23.31         2.75 o                         
   1   7   3       1330.03       1308.45        20.75 o                         
   2   7   3        446.32        454.96         8.87 o                         
   3   7   3        153.44        162.29         7.15 o                         
   4   7   3        867.85        820.58        17.38 o                         
   5   7   3        290.71        277.32         9.42 o                         
   6   7   3         15.69         11.54         4.08 o                         
   7   7   3       2801.93       2857.36        49.40 o                         
   8   7   3          8.27          6.25         5.70 o                         
   9   7   3        379.40        401.72        18.84 o                         
  10   7   3        135.36        124.56        11.10 o                         
  11   7   3        262.78        270.11        23.33 o                         
 -10   8   3          1.81          4.80        10.19 o                         
  -9   8   3        317.30        295.33        15.59 o                         
  -8   8   3         34.46         39.22         7.33 o                         
  -7   8   3         81.11         82.89         6.85 o                         
  -6   8   3          1.02          2.64         3.66 o                         
  -5   8   3        500.21        517.05        13.06 o                         
  -4   8   3        407.25        418.64         8.94 o                         
  -3   8   3        115.91        116.76         3.64 o                         
  -2   8   3       1073.39       1060.53        15.20 o                         
  -1   8   3        185.52        174.56         5.23 o                         
   0   8   3        354.94        341.03        11.95 o                         
   1   8   3        666.61        661.99        11.40 o                         
   2   8   3        316.40        322.55         7.91 o                         
   3   8   3         80.38         91.02         6.81 o                         
   4   8   3        547.65        555.34        13.66 o                         
   5   8   3       1820.61       1839.89        59.80 o                         
   6   8   3         69.13         58.67         6.77 o                         
   7   8   3         24.02         26.24         4.47 o                         
   8   8   3          7.34          2.36         6.59 o                         
   9   8   3        744.37        711.74        38.07 o                         
  10   8   3          2.01          1.99        10.22 o                         
  -8   9   3         65.15         69.89        14.00 o                         
  -7   9   3        598.58        625.92        16.50 o                         
  -6   9   3        204.77        218.54         9.46 o                         
  -5   9   3         40.79         37.62         4.58 o                         
  -4   9   3         28.21         24.98         4.01 o                         
  -3   9   3        300.24        313.85        11.80 o                         
  -2   9   3        164.46        171.25         5.21 o                         
  -1   9   3       1269.91       1309.70        19.36 o                         
   0   9   3       1196.67       1200.06        17.87 o                         
   1   9   3          4.04          3.39         3.64 o                         
   2   9   3        130.68        131.62         6.73 o                         
   3   9   3        568.73        602.74        14.83 o                         
   4   9   3          7.02          7.35         4.30 o                         
   5   9   3          2.17         13.92        13.02 o                         
   6   9   3         26.91         19.37         6.84 o                         
   7   9   3          4.19         13.96         8.38 o                         
   8   9   3        438.32        390.05        19.83 o                         
  -7  10   3          6.27         11.30        14.49 o                         
  -6  10   3         39.99         65.33        10.92 o                         
  -5  10   3        691.86        751.59        20.15 o                         
  -4  10   3        150.90        160.36        11.86 o                         
  -3  10   3         14.35         22.61         8.28 o                         
  -2  10   3       1630.82       1746.15        30.46 o                         
  -1  10   3       1310.84       1368.05        23.79 o                         
   0  10   3          2.08          3.33         4.40 o                         
   1  10   3        710.02        732.25        15.28 o                         
   2  10   3        700.70        724.55        20.88 o                         
   3  10   3        111.93        108.31         8.40 o                         
   4  10   3        273.94        303.29        12.83 o                         
   5  10   3        957.30        999.31        30.11 o                         
   6  10   3         98.77         88.57        13.44 o                         
  -5  11   3         99.59        131.70        13.49 o                         
  -4  11   3        430.20        456.77        19.74 o                         
  -3  11   3        216.10        233.33        24.08 o                         
  -2  11   3         17.58         11.87        11.25 o                         
  -1  11   3         60.12         54.90         9.64 o                         
   0  11   3        504.33        528.66        19.82 o                         
   1  11   3          3.35         13.36         8.93 o                         
   2  11   3          6.30         -1.24         8.60 o                         
   3  11   3         76.72         88.00        23.45 o                         
   4  11   3        475.79        473.27        31.44 o                         
 -12   0   4       2419.44       2425.74       111.62 o                         
 -10   0   4        266.83        266.07        18.05 o                         
  -8   0   4        566.99        538.35        16.55 o                         
  -6   0   4       2274.42       2361.13        43.24 o                         
  -4   0   4          7.70          9.56         2.58 o                         
  -2   0   4      14756.63      14456.05       185.54 o                         
   0   0   4        682.03        666.89        17.79 o                         
   4   0   4       7351.39       7079.85       160.87 o                         
   6   0   4       3519.08       3432.97        84.98 o                         
   8   0   4       2306.41       2389.91        66.07 o                         
  10   0   4       2838.16       2949.88        82.52 o                         
  12   0   4         73.82         42.73        15.23 o                         
 -13   1   4        328.09        315.76        25.17 o                         
 -12   1   4        981.29       1054.82        36.13 o                         
 -11   1   4        577.73        569.77        15.97 o                         
 -10   1   4         47.96         46.81         7.23 o                         
  -9   1   4        738.27        735.03        14.92 o                         
  -8   1   4       1497.22       1534.50        23.08 o                         
  -7   1   4        995.03        947.00        20.31 o                         
  -6   1   4        694.61        697.11        12.13 o                         
  -5   1   4       6406.41       6696.13        76.93 o                         
  -4   1   4        180.30        194.33         4.97 o                         
  -3   1   4        465.60        477.59         6.92 o                         
  -2   1   4         92.30         64.35         2.82 o                         
  -1   1   4      11992.53      11909.51       119.11 o                         
   0   1   4       3683.72       3674.50        33.86 o                         
   1   1   4       3606.08       3776.11        52.11 o                         
   3   1   4       5277.92       5550.27       126.48 o                         
   4   1   4        244.26        237.12         6.52 o                         
   5   1   4        478.75        470.18        10.30 o                         
   6   1   4        997.60       1016.21        18.29 o                         
   7   1   4        484.90        479.57        12.04 o                         
   8   1   4       1505.90       1478.10        26.13 o                         
   9   1   4          0.78          2.06         9.82 o                         
  10   1   4          9.65          3.85        21.49 o                         
  11   1   4         19.04         -4.73         8.35 o                         
  12   1   4         94.96         93.20        13.14 o                         
  13   1   4        117.12         99.97        25.42 o                         
 -13   2   4         36.90         49.55        19.65 o                         
 -12   2   4         52.09         62.38        12.24 o                         
 -11   2   4         59.47         51.01         7.56 o                         
 -10   2   4        277.79        260.10        13.58 o                         
  -9   2   4        867.14        879.47        17.51 o                         
  -8   2   4          2.59          3.04         3.35 o                         
  -7   2   4        692.19        717.00        12.92 o                         
  -6   2   4        521.37        491.11         9.59 o                         
  -5   2   4       1229.88       1225.90        17.28 o                         
  -4   2   4       1400.15       1362.11        16.17 o                         
  -3   2   4      10760.51      10436.73       104.16 o                         
  -2   2   4       3936.35       4232.22        43.06 o                         
  -1   2   4       4923.66       4788.43        48.32 o                         
   0   2   4       8497.74       8461.88        76.99 o                         
   1   2   4        687.99        623.01         8.75 o                         
   2   2   4       1774.12       1834.10        29.35 o                         
   3   2   4       5253.27       5579.33        85.87 o                         
   4   2   4      16794.07      17012.52       266.14 o                         
   5   2   4       1360.50       1404.34        22.63 o                         
   6   2   4        476.23        443.79        10.82 o                         
   7   2   4        147.68        155.51         8.61 o                         
   8   2   4        462.15        480.22        22.36 o                         
   9   2   4        177.61        172.00        10.01 o                         
  10   2   4        473.22        480.70        15.74 o                         
  11   2   4        389.10        411.85        32.91 o                         
  12   2   4        133.20        124.06        30.21 o                         
  13   2   4        191.13        198.78        54.65 o                         
 -13   3   4          0.00         -2.95        13.96 o                         
 -12   3   4         37.92         56.63        13.22 o                         
 -11   3   4       1462.93       1549.63        38.86 o                         
 -10   3   4        544.01        535.30        21.18 o                         
  -9   3   4        413.39        395.78        24.56 o                         
  -8   3   4        406.93        364.21        11.82 o                         
  -7   3   4       2476.37       2452.93        38.08 o                         
  -6   3   4        347.16        350.54         9.74 o                         
  -5   3   4       7186.92       7351.05        84.36 o                         
  -4   3   4       4232.05       4208.39        49.54 o                         
  -3   3   4       1348.99       1437.52        18.76 o                         
  -2   3   4       2676.67       2559.61        30.50 o                         
  -1   3   4       3199.14       3243.87        33.39 o                         
   0   3   4       1332.16       1387.41        16.93 o                         
   1   3   4      12688.98      12885.53       128.66 o                         
   2   3   4         33.52         44.30         2.46 o                         
   3   3   4        509.27        537.54        10.46 o                         
   4   3   4         34.02         28.45         3.20 o                         
   5   3   4       3988.91       4129.19        56.95 o                         
   6   3   4         18.82         30.65         3.77 o                         
   7   3   4         39.54         35.36         4.56 o                         
   8   3   4        858.81        880.45        18.75 o                         
   9   3   4        357.16        376.10        15.91 o                         
  10   3   4        313.19        300.51        13.67 o                         
  11   3   4        165.87        151.93        14.15 o                         
  12   3   4        145.19        152.68        15.14 o                         
  13   3   4        262.85        282.57        37.09 o                         
 -12   4   4          9.19         22.16        17.44 o                         
 -11   4   4         23.19         32.03        10.90 o                         
 -10   4   4         88.68        102.17        15.96 o                         
  -9   4   4        367.44        356.70        13.48 o                         
  -8   4   4        268.94        252.03        10.59 o                         
  -7   4   4       1693.50       1692.59        28.54 o                         
  -6   4   4        701.99        676.58        12.30 o                         
  -5   4   4          2.88          8.99         2.37 o                         
  -4   4   4        973.03        869.56        15.14 o                         
  -3   4   4       3776.31       3779.67        44.36 o                         
  -2   4   4        172.92        168.19         4.49 o                         
  -1   4   4       1510.35       1590.81        23.74 o                         
   0   4   4        311.61        285.55         4.51 o                         
   1   4   4       5743.50       5932.43        66.71 o                         
   2   4   4       1388.55       1427.61        17.96 o                         
   3   4   4       3142.72       3340.25        39.64 o                         
   4   4   4       2254.11       2289.11        33.72 o                         
   5   4   4         73.24         60.05         4.83 o                         
   6   4   4          1.53          0.33         2.85 o                         
   7   4   4       6435.50       6595.78        90.08 o                         
   8   4   4         72.85         65.65         6.56 o                         
   9   4   4         94.01         95.02         7.98 o                         
  10   4   4        172.42        199.13        21.00 o                         
  11   4   4          8.32         27.07        17.44 o                         
  12   4   4         87.65         87.87        15.24 o                         
 -12   5   4         28.67         35.97        20.88 o                         
 -11   5   4        890.48        935.07        39.42 o                         
 -10   5   4         23.19         41.26        14.49 o                         
  -9   5   4        969.32       1062.05        37.55 o                         
  -8   5   4         22.17          9.11         5.20 o                         
  -7   5   4         63.65         53.67         5.63 o                         
  -6   5   4        415.90        392.68         9.25 o                         
  -5   5   4       2835.31       2885.64        36.18 o                         
  -4   5   4        248.04        250.05         6.22 o                         
  -3   5   4         16.53         17.37         1.92 o                         
  -2   5   4        879.30        933.41        13.37 o                         
  -1   5   4       1348.55       1292.78        14.96 o                         
   0   5   4          0.13          3.17         1.20 o                         
   1   5   4        109.28        112.52         3.65 o                         
   2   5   4         20.89         23.01         2.25 o                         
   3   5   4       2676.03       2697.39        32.48 o                         
   4   5   4          4.73          1.36         4.77 o                         
   5   5   4       1760.97       1808.21        28.98 o                         
   6   5   4        143.22        141.19         6.30 o                         
   7   5   4         21.72         17.09         4.54 o                         
   8   5   4        330.25        330.83        12.86 o                         
   9   5   4        272.85        274.34        15.70 o                         
  10   5   4        137.32        129.47        10.21 o                         
  11   5   4        441.29        484.98        25.54 o                         
  12   5   4        144.51        139.24        22.75 o                         
 -11   6   4        374.55        349.90        22.52 o                         
 -10   6   4        246.40        241.36        18.87 o                         
  -9   6   4          0.89         -5.96        11.67 o                         
  -8   6   4        304.82        274.55        12.27 o                         
  -7   6   4        173.15        167.92         8.08 o                         
  -6   6   4       1008.21       1096.98        17.50 o                         
  -5   6   4         72.79         83.10         4.35 o                         
  -4   6   4       1031.53       1026.24        13.66 o                         
  -3   6   4        174.75        171.83         5.99 o                         
  -2   6   4       1037.89       1034.66        14.45 o                         
  -1   6   4        643.76        607.19        14.78 o                         
   0   6   4       1089.86       1057.28        14.55 o                         
   1   6   4       1638.18       1644.36        21.13 o                         
   2   6   4        329.54        320.65         7.48 o                         
   3   6   4       5078.42       5218.30       169.40 o                         
   4   6   4       1088.06       1080.15        15.42 o                         
   5   6   4       2071.29       1973.20        31.15 o                         
   6   6   4          6.51          8.88         5.32 o                         
   7   6   4       1571.99       1614.99        24.51 o                         
   8   6   4        650.33        609.12        14.65 o                         
   9   6   4        892.92        864.31        21.43 o                         
  10   6   4        686.28        692.85        20.32 o                         
  11   6   4         48.24         45.99        16.11 o                         
 -10   7   4          1.67         -1.79        11.43 o                         
  -9   7   4         75.17         70.39        12.71 o                         
  -8   7   4       1566.00       1652.02        29.55 o                         
  -7   7   4        177.18        182.07         7.53 o                         
  -6   7   4          5.92          7.32         3.42 o                         
  -5   7   4         26.09         26.26         3.27 o                         
  -4   7   4        922.10        983.97        15.36 o                         
  -3   7   4         37.56         32.04         8.96 o                         
  -2   7   4       2452.60       2461.85        30.56 o                         
  -1   7   4          0.68          3.61         3.06 o                         
   0   7   4        910.72        884.90        13.15 o                         
   1   7   4        624.48        589.04        10.07 o                         
   2   7   4       2756.38       2817.81        34.65 o                         
   3   7   4        501.61        484.01        11.39 o                         
   4   7   4        540.54        533.98        16.70 o                         
   5   7   4         41.92         40.07         5.21 o                         
   6   7   4         35.44         31.55         5.53 o                         
   7   7   4        111.94        108.05         7.16 o                         
   8   7   4        138.14        132.89         8.78 o                         
   9   7   4          3.09          6.39        13.51 o                         
  10   7   4         60.84         37.94        15.47 o                         
 -10   8   4         71.68         80.82        13.32 o                         
  -9   8   4          1.69         15.12         8.64 o                         
  -8   8   4         28.71         33.64         7.57 o                         
  -7   8   4          1.80          9.25         5.31 o                         
  -6   8   4       1938.73       1977.05        35.41 o                         
  -5   8   4         86.61         84.57         4.81 o                         
  -4   8   4        152.72        144.64         5.56 o                         
  -3   8   4        562.34        528.47         9.73 o                         
  -2   8   4        388.55        367.17         8.22 o                         
  -1   8   4        261.68        248.69         8.93 o                         
   0   8   4       2445.86       2507.75        33.73 o                         
   1   8   4        433.77        418.10         8.83 o                         
   2   8   4         24.34         29.09         3.82 o                         
   3   8   4        445.20        430.20        19.83 o                         
   4   8   4        642.43        640.26        14.88 o                         
   5   8   4         14.85         20.80         7.71 o                         
   6   8   4        209.11        206.96        15.60 o                         
   7   8   4         33.61         35.46         5.41 o                         
   8   8   4         83.93         67.36         8.45 o                         
   9   8   4        525.68        503.25        44.21 o                         
  10   8   4         96.22        108.31        21.61 o                         
  -8   9   4        608.56        666.06        35.61 o                         
  -7   9   4        100.54        109.46         8.64 o                         
  -6   9   4        374.33        376.12        12.33 o                         
  -5   9   4          7.72          3.43         4.19 o                         
  -4   9   4        920.47        940.27        21.39 o                         
  -3   9   4         23.18         23.60         3.47 o                         
  -2   9   4        616.11        628.02        15.50 o                         
  -1   9   4        122.77        121.04         5.52 o                         
   0   9   4        355.17        352.55         8.79 o                         
   1   9   4          0.69         -0.17         3.62 o                         
   2   9   4         35.33         35.62         5.74 o                         
   3   9   4        258.01        262.57         9.39 o                         
   4   9   4        144.37        140.42         8.90 o                         
   5   9   4       1135.24       1172.03        30.64 o                         
   6   9   4        175.92        156.60        14.24 o                         
   7   9   4          2.45         16.06         8.23 o                         
   8   9   4        109.35        111.26        17.44 o                         
  -7  10   4        122.95         94.62        12.72 o                         
  -6  10   4         21.33         32.38        10.03 o                         
  -5  10   4         36.88         41.97         9.71 o                         
  -4  10   4        111.19        119.39         4.61 o                         
  -3  10   4        186.71        168.62        10.93 o                         
  -2  10   4        250.14        260.89        12.39 o                         
  -1  10   4          8.23          7.68         6.33 o                         
   0  10   4        252.49        242.18         8.73 o                         
   1  10   4        165.60        168.75         9.57 o                         
   2  10   4          0.01         -4.91         4.91 o                         
   3  10   4         19.13         17.74         5.71 o                         
   4  10   4        788.65        792.57        27.51 o                         
   5  10   4          3.65         -3.23        28.86 o                         
   6  10   4       1325.02       1316.88        34.05 o                         
   7  10   4        209.91        180.02        26.77 o                         
  -4  11   4        190.34        222.66        16.68 o                         
  -3  11   4        140.08        146.32        13.02 o                         
  -2  11   4         55.99         61.30        10.42 o                         
  -1  11   4        701.11        739.21        22.83 o                         
   0  11   4         54.45         60.57        12.77 o                         
   1  11   4        639.31        677.54        21.70 o                         
   2  11   4        350.00        361.03        26.77 o                         
   3  11   4        118.29        107.57        20.38 o                         
   4  11   4         36.96         36.10        15.72 o                         
 -13   0   5         52.01         15.23        19.65 o                         
 -11   0   5       1678.60       1684.19        39.73 o                         
  -9   0   5       1896.83       1935.64        40.34 o                         
  -7   0   5       1346.25       1375.67        29.34 o                         
  -5   0   5      11394.09      11505.89       182.95 o                         
  -3   0   5       9060.23       9627.31       134.27 o                         
  -1   0   5      10175.10      10330.93       132.12 o                         
   1   0   5        209.93        187.24         5.77 o                         
   3   0   5       3203.97       3345.29        79.08 o                         
   5   0   5       2288.95       2293.15        58.94 o                         
   7   0   5       2852.89       2859.74        74.42 o                         
   9   0   5       6436.31       6605.11       160.87 o                         
  11   0   5         99.05         71.22        16.21 o                         
  13   0   5        101.49         67.29        20.88 o                         
 -13   1   5        906.54        902.56        33.04 o                         
 -12   1   5          7.53         10.30        12.96 o                         
 -11   1   5         79.82         69.76         9.18 o                         
 -10   1   5       1100.25       1092.73        20.38 o                         
  -9   1   5        285.76        303.43        12.58 o                         
  -8   1   5          1.23         -3.67         3.67 o                         
  -7   1   5       2667.02       2652.99        34.73 o                         
  -6   1   5        892.71        897.54        14.53 o                         
  -5   1   5        740.31        746.98        12.28 o                         
  -4   1   5        494.20        553.21         9.47 o                         
  -3   1   5       1575.49       1517.85        17.52 o                         
  -2   1   5       4073.60       4206.71        43.23 o                         
  -1   1   5       5726.87       5505.02        71.40 o                         
   0   1   5        699.23        658.38         7.41 o                         
   1   1   5       2981.43       3220.15        42.54 o                         
   2   1   5        449.36        447.37         8.46 o                         
   3   1   5        250.54        222.27        10.32 o                         
   4   1   5       3790.71       3776.44        91.73 o                         
   5   1   5         74.78         59.83         4.86 o                         
   6   1   5        904.68        813.27        19.45 o                         
   7   1   5        273.45        297.22        16.58 o                         
   8   1   5         17.18          9.09         4.72 o                         
   9   1   5         30.98         24.11         8.96 o                         
  10   1   5        491.69        480.65        19.36 o                         
  11   1   5        588.96        600.48        30.09 o                         
  12   1   5        107.13         75.25        12.76 o                         
  13   1   5        352.58        354.23        25.70 o                         
 -13   2   5        199.46        154.98        17.71 o                         
 -12   2   5        326.64        324.74        20.99 o                         
 -11   2   5        219.96        228.35        13.65 o                         
 -10   2   5         34.04         47.95         8.38 o                         
  -9   2   5          6.95          3.76         5.70 o                         
  -8   2   5        161.20        156.43         7.24 o                         
  -7   2   5         48.43         44.58         5.00 o                         
  -6   2   5         15.08         15.60         3.10 o                         
  -5   2   5        963.79        939.16        12.75 o                         
  -4   2   5       1792.47       1757.59        20.28 o                         
  -3   2   5        440.43        494.24         7.35 o                         
  -2   2   5       2343.71       2391.77        25.60 o                         
  -1   2   5       8059.92       8139.25       105.01 o                         
   0   2   5       9938.91      10257.42       102.49 o                         
   1   2   5        298.68        352.15         6.63 o                         
   2   2   5      12850.26      12716.65       243.34 o                         
   3   2   5         32.93         15.17         2.95 o                         
   4   2   5       2247.83       2279.79        40.64 o                         
   5   2   5       5189.04       5469.45        73.92 o                         
   6   2   5        821.45        803.28        20.88 o                         
   7   2   5        434.34        424.69        11.58 o                         
   8   2   5       1653.92       1602.62        28.21 o                         
   9   2   5        210.70        175.36        16.46 o                         
  10   2   5        362.00        377.15        17.71 o                         
  11   2   5        452.78        431.52        20.93 o                         
  12   2   5          5.93         -2.85        10.92 o                         
  13   2   5         24.14         20.76        22.60 o                         
 -13   3   5         34.77         41.69        27.63 o                         
 -12   3   5        288.79        288.58        21.87 o                         
 -11   3   5        265.80        263.36        18.49 o                         
 -10   3   5        311.07        316.11        22.58 o                         
  -9   3   5        132.61        127.80         8.74 o                         
  -8   3   5         33.66         29.17         4.22 o                         
  -7   3   5        141.46        136.82         6.10 o                         
  -6   3   5        317.46        322.09         6.73 o                         
  -5   3   5         72.72         83.43         3.42 o                         
  -4   3   5       3517.50       3626.74        58.99 o                         
  -3   3   5        156.49        129.10         4.04 o                         
  -2   3   5       2715.20       2674.46        36.99 o                         
  -1   3   5        975.57        968.92        13.28 o                         
   0   3   5      17807.99      17565.34       199.49 o                         
   1   3   5        152.45        224.71         4.58 o                         
   2   3   5        182.78        202.22         6.27 o                         
   3   3   5       2177.84       2107.59        30.71 o                         
   4   3   5       1800.97       1714.14        26.46 o                         
   5   3   5        984.72        918.70        17.14 o                         
   6   3   5       6764.44       7130.76        95.80 o                         
   7   3   5        431.56        449.49        12.23 o                         
   8   3   5          1.32          6.60         4.73 o                         
   9   3   5        185.41        165.11        10.38 o                         
  10   3   5        236.90        224.93        12.40 o                         
  11   3   5        179.24        168.38        32.42 o                         
  12   3   5        536.08        561.17        26.18 o                         
  13   3   5          3.93         -9.72        16.08 o                         
 -12   4   5         41.53         49.87        14.04 o                         
 -11   4   5        182.19        220.50        17.77 o                         
 -10   4   5        477.89        477.48        20.04 o                         
  -9   4   5         31.23         28.68         6.47 o                         
  -8   4   5       1620.59       1613.57        28.84 o                         
  -7   4   5         73.91         71.79         6.12 o                         
  -6   4   5        371.25        357.45         8.78 o                         
  -5   4   5         78.54         65.29         4.15 o                         
  -4   4   5       3946.47       4056.69        48.36 o                         
  -3   4   5       2320.44       2364.22        29.37 o                         
  -2   4   5         30.30         18.32         1.96 o                         
  -1   4   5         87.33         98.86         3.87 o                         
   0   4   5        251.25        298.24         5.38 o                         
   1   4   5        123.22        138.83         4.84 o                         
   2   4   5       3453.18       3396.45        35.57 o                         
   3   4   5        383.08        365.23         7.25 o                         
   4   4   5         88.59         75.14         4.65 o                         
   5   4   5        636.20        595.59        21.54 o                         
   6   4   5       1503.10       1523.23        22.32 o                         
   7   4   5         18.07         27.07         4.89 o                         
   8   4   5       1481.96       1479.02        26.83 o                         
   9   4   5         82.92         69.15         7.44 o                         
  10   4   5        157.75        159.55        18.79 o                         
  11   4   5         60.01         82.94        33.28 o                         
  12   4   5        823.04        875.34        32.36 o                         
 -12   5   5        539.66        591.21        30.12 o                         
 -11   5   5         77.04         83.03        13.14 o                         
 -10   5   5       1443.67       1436.31        35.63 o                         
  -9   5   5        686.92        675.00        20.46 o                         
  -8   5   5          0.48          1.39         7.55 o                         
  -7   5   5        271.13        258.57         8.48 o                         
  -6   5   5       3927.77       4014.44        49.52 o                         
  -5   5   5          4.54          6.71         2.82 o                         
  -4   5   5       2522.26       2447.15        45.70 o                         
  -3   5   5         28.31         38.41         2.70 o                         
  -2   5   5        170.40        143.19         3.78 o                         
  -1   5   5          1.78          4.57         1.66 o                         
   0   5   5         50.56         57.61         2.56 o                         
   1   5   5        431.81        396.31         6.91 o                         
   2   5   5       2014.86       2031.57        30.03 o                         
   3   5   5        159.88        150.30         4.57 o                         
   4   5   5         64.15         59.74         3.73 o                         
   5   5   5        570.51        568.56        14.47 o                         
   6   5   5        641.93        619.72        14.72 o                         
   7   5   5         67.76         65.80         5.57 o                         
   8   5   5       1456.05       1453.46        23.72 o                         
   9   5   5          6.42          0.37         5.63 o                         
  10   5   5        682.35        726.04        20.38 o                         
  11   5   5        464.34        479.92        18.53 o                         
  12   5   5         88.64         79.87        12.72 o                         
 -11   6   5        177.14        157.07        16.78 o                         
 -10   6   5         26.72          7.56        10.93 o                         
  -9   6   5        426.73        391.84        18.15 o                         
  -8   6   5        262.43        269.51        12.24 o                         
  -7   6   5         49.49         45.66         4.98 o                         
  -6   6   5        778.34        805.19        16.34 o                         
  -5   6   5        240.37        235.89         7.70 o                         
  -4   6   5        301.26        300.40         6.67 o                         
  -3   6   5        120.31        107.62         4.95 o                         
  -2   6   5       2829.59       2866.68        34.82 o                         
  -1   6   5        695.99        679.16        10.66 o                         
   0   6   5        303.78        301.39         6.30 o                         
   1   6   5        527.65        505.70         8.66 o                         
   2   6   5         65.15         60.48         3.54 o                         
   3   6   5        207.40        206.23         7.36 o                         
   4   6   5       1087.83       1094.24        17.81 o                         
   5   6   5       2295.07       2299.94        35.49 o                         
   6   6   5       1409.71       1402.20        25.32 o                         
   7   6   5         28.75         20.37         5.01 o                         
   8   6   5        152.78        140.80         8.49 o                         
   9   6   5         95.45        102.76        19.53 o                         
  10   6   5         52.87         53.26         8.74 o                         
  11   6   5        116.58        101.11        13.12 o                         
 -10   7   5          4.63         16.53        11.75 o                         
  -9   7   5         80.35         85.77        13.88 o                         
  -8   7   5        181.76        180.12        10.90 o                         
  -7   7   5        184.77        186.45         7.96 o                         
  -6   7   5        175.71        149.13         6.66 o                         
  -5   7   5        198.04        199.79         6.43 o                         
  -4   7   5        486.84        446.64         9.57 o                         
  -3   7   5        694.40        739.73        12.19 o                         
  -2   7   5         15.16         15.50         2.94 o                         
  -1   7   5         48.00         44.40         6.77 o                         
   0   7   5         10.45          6.96         3.79 o                         
   1   7   5       1538.42       1540.24        29.73 o                         
   2   7   5        201.25        183.34         5.93 o                         
   3   7   5       3187.91       3121.12        45.23 o                         
   4   7   5         72.19         60.51         6.99 o                         
   5   7   5        301.14        276.47        22.23 o                         
   6   7   5        173.37        152.89        14.10 o                         
   7   7   5        518.86        502.84        13.03 o                         
   8   7   5        112.61        110.52         9.15 o                         
   9   7   5        407.57        419.54        20.31 o                         
  10   7   5          1.81         12.66        12.10 o                         
  -9   8   5        297.41        321.18        16.34 o                         
  -8   8   5          5.75         16.73         7.62 o                         
  -7   8   5        279.91        291.99        15.63 o                         
  -6   8   5          5.09          3.07         4.24 o                         
  -5   8   5        471.67        487.90        11.20 o                         
  -4   8   5         97.31        100.38         5.36 o                         
  -3   8   5        116.11        134.28         6.88 o                         
  -2   8   5         50.31         39.63         3.21 o                         
  -1   8   5       2681.81       2677.65        50.67 o                         
   0   8   5        536.60        532.90        12.62 o                         
   1   8   5        500.55        484.16        11.25 o                         
   2   8   5         34.55         37.91         4.06 o                         
   3   8   5       1063.82       1046.47        19.92 o                         
   4   8   5          0.00          3.49         6.30 o                         
   5   8   5       1743.94       1735.88        38.06 o                         
   6   8   5         67.39         67.12        10.65 o                         
   7   8   5        217.75        187.99        11.98 o                         
   8   8   5          5.26         -2.33        14.44 o                         
   9   8   5        597.46        593.31        28.12 o                         
  -8   9   5         76.65         56.24        17.44 o                         
  -7   9   5        985.87       1051.63        23.90 o                         
  -6   9   5        931.86        982.26        20.20 o                         
  -5   9   5         10.45         11.94         4.49 o                         
  -4   9   5        788.43        827.43        17.55 o                         
  -3   9   5       1364.34       1382.11        25.50 o                         
  -2   9   5         31.96         33.55         6.42 o                         
  -1   9   5        498.83        509.61        13.75 o                         
   0   9   5        764.78        758.39        24.25 o                         
   1   9   5        128.16        115.77         6.45 o                         
   2   9   5          0.30         -0.84         4.17 o                         
   3   9   5        350.10        348.14        12.29 o                         
   4   9   5        721.47        647.01        17.45 o                         
   5   9   5         29.81         30.68         8.34 o                         
   6   9   5        232.55        215.43        13.50 o                         
   7   9   5        661.15        673.71        23.58 o                         
   8   9   5        246.81        218.09        27.02 o                         
  -6  10   5         48.47         45.31        17.93 o                         
  -5  10   5        603.17        655.99        28.00 o                         
  -4  10   5        129.38        139.92        11.71 o                         
  -3  10   5         74.64         79.36         9.16 o                         
  -2  10   5        429.74        440.79        15.15 o                         
  -1  10   5        176.35        173.53        10.39 o                         
   0  10   5          1.04          0.79         6.42 o                         
   1  10   5        104.49        122.04         7.38 o                         
   2  10   5        306.10        304.10        13.20 o                         
   3  10   5         17.27         12.25         7.11 o                         
   4  10   5          5.98         -2.24        11.18 o                         
   5  10   5        162.40        146.28        18.54 o                         
  -4  11   5        103.58        115.86        18.17 o                         
  -3  11   5        335.49        377.32        18.58 o                         
  -2  11   5        183.07        159.87        22.47 o                         
  -1  11   5        183.88        226.93        22.84 o                         
   0  11   5        747.68        808.02        36.84 o                         
   1  11   5          7.18          2.46        13.26 o                         
   2  11   5          7.57          2.46        13.02 o                         
   3  11   5          3.03         19.89        14.98 o                         
 -12   0   6        467.61        479.36        26.81 o                         
 -10   0   6        426.65        407.99        21.86 o                         
  -8   0   6          3.26          1.86        11.54 o                         
  -6   0   6       3553.44       3617.39        63.29 o                         
  -4   0   6          2.23          4.95         4.91 o                         
  -2   0   6        584.25        434.87         9.46 o                         
   0   0   6       9120.93       9014.36       126.41 o                         
   2   0   6         18.70         19.75         6.02 o                         
   4   0   6       1483.36       1444.36        39.54 o                         
   6   0   6        602.09        593.61        23.09 o                         
   8   0   6          0.73          1.23         6.88 o                         
  10   0   6        676.69        642.48        31.44 o                         
  12   0   6          9.89         10.81        16.21 o                         
 -13   1   6        166.21        160.82        17.88 o                         
 -12   1   6        474.53        443.66        18.93 o                         
 -11   1   6       1220.89       1170.55        23.04 o                         
 -10   1   6        554.57        553.66        14.46 o                         
  -9   1   6        394.40        393.28        13.18 o                         
  -8   1   6        686.86        663.47        14.03 o                         
  -7   1   6         95.50         82.09         5.21 o                         
  -6   1   6         13.33         12.06         2.82 o                         
  -5   1   6          5.12          5.50         2.30 o                         
  -4   1   6       1763.38       1602.33        19.10 o                         
  -3   1   6       5960.59       6365.67        64.91 o                         
  -2   1   6      10373.55      10255.49       102.23 o                         
  -1   1   6        109.94        125.11         2.69 o                         
   0   1   6        137.35        161.95         3.07 o                         
   1   1   6        249.45        219.03         4.07 o                         
   2   1   6       2413.38       2384.47        30.79 o                         
   3   1   6       1653.25       1603.99        35.12 o                         
   4   1   6       4000.15       3985.56        95.05 o                         
   5   1   6       1850.18       1914.93        36.21 o                         
   6   1   6         11.68          8.69         3.36 o                         
   7   1   6        524.34        497.39        21.00 o                         
   8   1   6        416.83        388.49        14.41 o                         
   9   1   6        945.38        834.54        40.28 o                         
  10   1   6        114.76        109.77        10.48 o                         
  11   1   6        852.38        850.54        52.68 o                         
  12   1   6         96.99        100.38        13.81 o                         
  13   1   6         19.36         58.98        15.51 o                         
 -13   2   6        204.93        180.90        19.01 o                         
 -12   2   6         22.58         16.30         9.82 o                         
 -11   2   6          1.28          2.90        10.95 o                         
 -10   2   6        367.98        362.01        13.61 o                         
  -9   2   6       1802.78       1841.94        32.69 o                         
  -8   2   6        124.78        130.33         6.84 o                         
  -7   2   6          5.41          5.94         3.13 o                         
  -6   2   6        279.44        262.19         7.26 o                         
  -5   2   6          0.75         -0.60         1.82 o                         
  -4   2   6        806.47        756.59        10.70 o                         
  -3   2   6        875.80        885.79        11.56 o                         
  -2   2   6       4445.27       4597.91        47.46 o                         
  -1   2   6       3504.45       3656.54        38.10 o                         
   0   2   6        968.35       1005.92        12.26 o                         
   1   2   6       1316.48       1331.82        13.71 o                         
   2   2   6       1090.98       1059.03        14.67 o                         
   3   2   6        298.48        326.70         9.80 o                         
   4   2   6        248.49        247.19         9.12 o                         
   5   2   6       3404.54       3369.96        58.70 o                         
   6   2   6        705.54        732.50        18.57 o                         
   7   2   6       2146.71       2139.97        42.02 o                         
   8   2   6        346.42        326.65        14.06 o                         
   9   2   6        646.26        608.84        29.47 o                         
  10   2   6        216.85        205.86        19.89 o                         
  11   2   6        597.51        596.58        23.44 o                         
  12   2   6          8.94          7.07        12.22 o                         
  13   2   6        599.71        527.79        42.00 o                         
 -12   3   6        305.44        308.67        42.37 o                         
 -11   3   6        365.36        362.47        22.10 o                         
 -10   3   6        168.04        173.53        15.89 o                         
  -9   3   6        617.78        620.16        13.83 o                         
  -8   3   6        737.73        734.90        14.21 o                         
  -7   3   6        490.50        503.40        10.73 o                         
  -6   3   6       3257.35       3310.00        36.79 o                         
  -5   3   6       3913.41       3979.34        47.40 o                         
  -4   3   6        111.46        121.56         3.98 o                         
  -3   3   6          4.06          9.12         1.39 o                         
  -2   3   6        546.60        482.37         6.97 o                         
  -1   3   6       3931.60       3977.44        37.31 o                         
   0   3   6        328.96        335.88         5.15 o                         
   1   3   6       3229.61       3469.00        40.56 o                         
   2   3   6          5.78         13.10         2.46 o                         
   3   3   6        350.11        340.30         8.22 o                         
   4   3   6        115.14         92.67         5.26 o                         
   5   3   6       1292.03       1350.58        23.01 o                         
   6   3   6       3017.76       3061.35        39.26 o                         
   7   3   6       1708.26       1761.16        29.59 o                         
   8   3   6        284.38        256.07        13.81 o                         
   9   3   6       1781.71       1887.91        58.70 o                         
  10   3   6         29.05         16.60         8.33 o                         
  11   3   6        407.40        419.12        21.85 o                         
  12   3   6        135.78        105.89        16.46 o                         
 -12   4   6        172.69        172.26        17.53 o                         
 -11   4   6          2.49         -0.12        10.07 o                         
 -10   4   6        258.62        266.43        16.89 o                         
  -9   4   6        895.80        917.74        21.39 o                         
  -8   4   6          1.76         -4.74         4.74 o                         
  -7   4   6        493.56        470.58        13.07 o                         
  -6   4   6          0.09         -0.72         3.76 o                         
  -5   4   6       2008.59       1981.65        26.68 o                         
  -4   4   6         16.48         20.36         2.69 o                         
  -3   4   6       6129.82       6371.79        73.36 o                         
  -2   4   6        259.40        307.74         6.57 o                         
  -1   4   6        726.17        773.25         9.96 o                         
   0   4   6       2789.69       2849.23        39.95 o                         
   1   4   6      10870.52      11301.82       126.60 o                         
   2   4   6       3762.74       3885.62        52.93 o                         
   3   4   6        272.29        239.42         7.66 o                         
   4   4   6         69.13         65.85         5.71 o                         
   5   4   6        492.07        519.04        12.33 o                         
   6   4   6        230.26        214.03         9.11 o                         
   7   4   6       3468.69       3586.89        46.10 o                         
   8   4   6       1057.54       1039.50        18.99 o                         
   9   4   6        294.07        249.31        12.66 o                         
  10   4   6        112.97        107.83        11.82 o                         
  11   4   6        193.35        170.44        15.60 o                         
  12   4   6        175.55        208.28        19.00 o                         
 -12   5   6        273.54        265.75        21.26 o                         
 -11   5   6        564.33        547.07        32.54 o                         
 -10   5   6        247.57        263.79        17.38 o                         
  -9   5   6          2.56         -1.68         7.34 o                         
  -8   5   6        473.98        451.40        17.04 o                         
  -7   5   6        374.75        331.96         9.91 o                         
  -6   5   6        245.88        237.95         7.96 o                         
  -5   5   6       2449.45       2460.61        32.19 o                         
  -4   5   6        823.81        796.13        13.14 o                         
  -3   5   6         14.38         14.46         2.08 o                         
  -2   5   6        354.82        347.98         6.17 o                         
  -1   5   6       5496.37       5758.70        65.82 o                         
   0   5   6        257.60        275.54         5.45 o                         
   1   5   6       4534.33       4541.57        76.56 o                         
   2   5   6        284.74        261.85         7.74 o                         
   3   5   6        149.40        178.59         5.30 o                         
   4   5   6          4.65         10.08         2.76 o                         
   5   5   6       2104.86       2171.25        33.78 o                         
   6   5   6       1698.72       1725.64        30.84 o                         
   7   5   6         21.29         29.99         8.08 o                         
   8   5   6        210.17        228.21        12.44 o                         
   9   5   6        132.42        113.36         9.29 o                         
  10   5   6          0.89          8.08         8.33 o                         
  11   5   6         41.87         27.83        13.25 o                         
  12   5   6        196.71        177.54        19.82 o                         
 -11   6   6          0.09        -12.39        12.39 o                         
 -10   6   6       1328.71       1298.93        35.35 o                         
  -9   6   6         54.04         56.58         9.74 o                         
  -8   6   6        493.86        470.09        16.91 o                         
  -7   6   6        108.98         92.65         6.26 o                         
  -6   6   6       1064.82       1026.07        17.30 o                         
  -5   6   6        526.05        473.36        10.33 o                         
  -4   6   6       1191.46       1207.64        15.95 o                         
  -3   6   6       2157.97       2128.51        24.42 o                         
  -2   6   6         36.92         38.47         3.01 o                         
  -1   6   6        111.23         92.03         4.14 o                         
   0   6   6        513.89        524.17        10.52 o                         
   1   6   6        664.55        688.70        14.40 o                         
   2   6   6        215.21        205.97         8.84 o                         
   3   6   6        781.89        822.19        18.68 o                         
   4   6   6        844.36        800.78        19.88 o                         
   5   6   6        447.47        440.27         9.93 o                         
   6   6   6        199.87        196.27         8.32 o                         
   7   6   6         10.72          8.98         4.45 o                         
   8   6   6        293.90        304.55        15.07 o                         
   9   6   6         73.29         73.89         9.30 o                         
  10   6   6        906.10        915.01        24.19 o                         
  11   6   6         57.67         56.71        11.89 o                         
 -10   7   6         52.78         52.97        17.56 o                         
  -9   7   6          1.02         -0.18        13.02 o                         
  -8   7   6       1031.56       1022.99        96.77 o                         
  -7   7   6         56.02         51.81         5.53 o                         
  -6   7   6        506.90        531.04        10.80 o                         
  -5   7   6         81.36        101.05         5.30 o                         
  -4   7   6        491.01        492.16         9.05 o                         
  -3   7   6        159.53        148.10         8.22 o                         
  -2   7   6        531.10        537.51         9.97 o                         
  -1   7   6        373.00        360.66         7.85 o                         
   0   7   6         99.19         81.33         5.59 o                         
   1   7   6        272.19        255.57        11.66 o                         
   2   7   6        200.42        222.02         9.61 o                         
   3   7   6        697.79        672.84        15.09 o                         
   4   7   6         14.10         12.24         4.35 o                         
   5   7   6        258.31        242.57         6.51 o                         
   6   7   6        385.19        389.51        12.44 o                         
   7   7   6         30.69         26.75         5.11 o                         
   8   7   6        861.63        906.80        32.17 o                         
   9   7   6         37.84         31.11         8.97 o                         
  10   7   6         58.43         42.41        10.60 o                         
  -9   8   6         58.82         59.02        10.09 o                         
  -8   8   6         63.80         57.01         9.40 o                         
  -7   8   6        249.98        253.43        13.80 o                         
  -6   8   6        512.26        536.43        11.28 o                         
  -5   8   6        312.78        312.00        16.84 o                         
  -4   8   6        181.81        178.42         7.01 o                         
  -3   8   6        586.36        597.50        11.37 o                         
  -2   8   6        280.91        290.51         8.83 o                         
  -1   8   6          9.55          9.17         4.82 o                         
   0   8   6        353.86        347.69        16.95 o                         
   1   8   6         72.35         69.88         4.54 o                         
   2   8   6         35.66         41.62         5.23 o                         
   3   8   6        729.78        707.73        16.08 o                         
   4   8   6       1380.42       1351.65        31.46 o                         
   5   8   6        372.48        363.36        13.24 o                         
   6   8   6        336.96        317.29        18.32 o                         
   7   8   6         21.43          5.19         4.67 o                         
   8   8   6        778.86        770.93        39.30 o                         
   9   8   6          8.31          0.93        10.59 o                         
  -8   9   6        454.66        471.55        30.45 o                         
  -7   9   6        198.67        237.11        12.42 o                         
  -6   9   6         13.99         10.33         5.81 o                         
  -5   9   6        378.71        387.62        11.17 o                         
  -4   9   6        142.34        153.53         7.33 o                         
  -3   9   6        305.45        307.39        11.95 o                         
  -2   9   6        964.31        976.05        20.07 o                         
  -1   9   6        858.97        870.66        24.38 o                         
   0   9   6          4.70          4.21         5.49 o                         
   1   9   6        336.20        320.31        12.46 o                         
   2   9   6       1050.93       1054.53        21.21 o                         
   3   9   6         24.74         32.36         6.65 o                         
   4   9   6        199.66        208.84        12.37 o                         
   5   9   6        545.26        552.66        17.44 o                         
   6   9   6        298.55        290.30        15.15 o                         
   7   9   6        113.14        109.83        11.16 o                         
   8   9   6        331.02        326.57        40.89 o                         
  -6  10   6         20.99         14.27        10.40 o                         
  -5  10   6         45.93         42.59        10.00 o                         
  -4  10   6         31.41         17.88        11.01 o                         
  -3  10   6        318.01        340.12        14.52 o                         
  -2  10   6       1325.17       1395.23        29.64 o                         
  -1  10   6         52.39         48.94         7.67 o                         
   0  10   6        512.69        520.49        20.67 o                         
   1  10   6        117.78        136.37        12.17 o                         
   2  10   6         49.10         29.82         7.45 o                         
   3  10   6        970.89       1039.05        23.09 o                         
   4  10   6        180.62        224.94        18.82 o                         
   5  10   6        160.19        173.14        22.96 o                         
   6  10   6         65.13         58.70        20.88 o                         
  -4  11   6        378.33        458.53        29.23 o                         
  -3  11   6        103.71        111.01        18.67 o                         
  -2  11   6        216.32        195.50        21.86 o                         
  -1  11   6        134.36        117.64        18.17 o                         
   0  11   6          7.78         -1.23        12.03 o                         
   1  11   6        520.13        586.98        33.65 o                         
   2  11   6        349.92        354.40        27.51 o                         
 -13   0   7        183.66        157.43        24.07 o                         
 -11   0   7       2207.19       2266.08        49.45 o                         
  -9   0   7       1935.51       2016.61        58.94 o                         
  -7   0   7        125.48        118.90         9.70 o                         
  -5   0   7         25.74         28.85         4.43 o                         
  -3   0   7       1058.79       1147.82        18.35 o                         
  -1   0   7        755.66        658.34        11.49 o                         
   1   0   7        181.25        235.55         5.87 o                         
   3   0   7       5693.00       6224.44       140.97 o                         
   5   0   7       2336.26       2337.60        60.91 o                         
   7   0   7        933.55        936.96        32.91 o                         
   9   0   7       2458.76       2711.65        76.63 o                         
  11   0   7        965.90        997.37        43.23 o                         
  13   0   7         84.01        102.17        24.07 o                         
 -13   1   7       1015.96        965.74        35.66 o                         
 -12   1   7         19.07         -0.22        10.24 o                         
 -11   1   7        418.94        415.99        15.05 o                         
 -10   1   7        425.44        431.65        13.68 o                         
  -9   1   7       1497.04       1497.23        24.29 o                         
  -8   1   7        107.94        107.48         6.34 o                         
  -7   1   7       3569.81       3635.27        52.04 o                         
  -6   1   7        421.80        384.50        10.51 o                         
  -5   1   7        207.35        239.39         6.79 o                         
  -4   1   7       4322.91       4550.06        48.12 o                         
  -3   1   7       6068.16       6044.27        97.40 o                         
  -2   1   7       3379.76       3513.80        33.74 o                         
  -1   1   7       3541.90       3784.83        46.37 o                         
   0   1   7        110.06         77.51         2.49 o                         
   1   1   7      10493.13      10845.80       107.81 o                         
   2   1   7          2.97          3.75         1.76 o                         
   3   1   7       4361.40       4352.13        59.03 o                         
   4   1   7        155.87        173.52         7.64 o                         
   5   1   7        102.04         86.44         6.68 o                         
   6   1   7        369.14        331.45        12.89 o                         
   7   1   7       2816.21       2817.02        52.79 o                         
   8   1   7         32.08         26.56         8.60 o                         
   9   1   7        455.10        457.05        17.18 o                         
  10   1   7        516.64        532.12        20.75 o                         
  11   1   7        121.80        107.52        13.26 o                         
  12   1   7         20.92         23.50        12.84 o                         
  13   1   7        100.91         64.35        35.61 o                         
 -13   2   7         19.08         57.96        22.10 o                         
 -12   2   7          8.80          9.83        10.62 o                         
 -11   2   7         65.80         65.89         9.26 o                         
 -10   2   7        123.28        125.06         8.43 o                         
  -9   2   7         30.71         24.71         5.49 o                         
  -8   2   7       2459.68       2485.00        34.11 o                         
  -7   2   7        280.83        281.91         8.39 o                         
  -6   2   7       1421.25       1429.75        20.97 o                         
  -5   2   7        615.78        639.62        10.14 o                         
  -4   2   7       3839.82       3799.56        40.82 o                         
  -3   2   7         57.05         62.83         3.19 o                         
  -2   2   7       3979.44       3880.57        51.81 o                         
  -1   2   7        475.86        500.42         7.60 o                         
   0   2   7       1135.73       1184.53        14.40 o                         
   1   2   7       1365.10       1233.24        13.13 o                         
   2   2   7       1671.02       1751.53        22.79 o                         
   3   2   7        829.37        852.39        15.07 o                         
   4   2   7         29.61         32.03         8.60 o                         
   5   2   7        868.13        841.80        20.05 o                         
   6   2   7        356.22        351.15        12.67 o                         
   7   2   7          0.41         -4.25         4.25 o                         
   8   2   7          8.87         -5.28         5.28 o                         
   9   2   7         18.65          7.41        21.12 o                         
  10   2   7        470.07        462.63        18.99 o                         
  11   2   7        272.23        303.65        19.43 o                         
  12   2   7        498.97        466.30        25.61 o                         
 -12   3   7        177.35        149.81        22.35 o                         
 -11   3   7          4.71          8.58         9.98 o                         
 -10   3   7        140.78        148.04        13.19 o                         
  -9   3   7        454.23        477.69        22.26 o                         
  -8   3   7        371.98        363.82        10.17 o                         
  -7   3   7          0.66         -3.13         3.13 o                         
  -6   3   7       2321.08       2348.98        27.63 o                         
  -5   3   7        512.44        499.70         9.10 o                         
  -4   3   7        449.48        422.81         7.30 o                         
  -3   3   7       4346.99       4329.56        45.41 o                         
  -2   3   7        250.13        253.25         5.60 o                         
  -1   3   7       3519.30       3506.27        38.97 o                         
   0   3   7       5142.31       5047.70        47.27 o                         
   1   3   7        388.32        377.02         7.10 o                         
   2   3   7       3155.98       3363.27        59.41 o                         
   3   3   7        218.43        206.38         7.16 o                         
   4   3   7       2027.53       1919.67        39.87 o                         
   5   3   7        701.52        691.13        18.22 o                         
   6   3   7        532.57        530.82        13.10 o                         
   7   3   7        253.14        253.26        13.13 o                         
   8   3   7        277.31        270.33        13.79 o                         
   9   3   7          2.89          6.56         8.96 o                         
  10   3   7         42.98         39.58         9.53 o                         
  11   3   7        835.22        885.22        29.69 o                         
  12   3   7          8.07         -4.64        21.12 o                         
 -12   4   7        831.24        847.91        32.97 o                         
 -11   4   7          0.08        -10.56        10.56 o                         
 -10   4   7         66.36         52.79        19.65 o                         
  -9   4   7        372.67        354.87        14.48 o                         
  -8   4   7        389.39        380.35        16.10 o                         
  -7   4   7         62.57         60.93         5.05 o                         
  -6   4   7        483.24        498.91        11.01 o                         
  -5   4   7         15.76         20.20         3.19 o                         
  -4   4   7         59.92         67.43         4.29 o                         
  -3   4   7        448.76        415.76         8.52 o                         
  -2   4   7        649.50        640.17        10.82 o                         
  -1   4   7        478.68        468.85         7.88 o                         
   0   4   7       1468.00       1426.32        22.49 o                         
   1   4   7          3.95          5.61         1.55 o                         
   2   4   7       4839.13       4884.48        56.76 o                         
   3   4   7         33.10         29.57         3.23 o                         
   4   4   7          5.27          4.22         3.13 o                         
   5   4   7        251.56        240.65        11.25 o                         
   6   4   7       1646.58       1581.18        27.39 o                         
   7   4   7         72.54         67.57         8.34 o                         
   8   4   7       5737.31       5853.15        83.27 o                         
   9   4   7        580.72        570.68        17.13 o                         
  10   4   7        143.89        132.32        11.71 o                         
  11   4   7        133.33        131.41        11.76 o                         
  12   4   7        905.11        929.55        45.04 o                         
 -11   5   7        266.88        248.09        18.77 o                         
 -10   5   7       1109.56       1106.13        31.74 o                         
  -9   5   7        420.16        380.15        18.02 o                         
  -8   5   7        515.40        495.02        15.22 o                         
  -7   5   7        406.48        417.93        11.20 o                         
  -6   5   7         53.71         44.89         4.34 o                         
  -5   5   7        139.15        123.49         5.97 o                         
  -4   5   7       2422.43       2375.77        30.99 o                         
  -3   5   7        502.92        490.36        10.91 o                         
  -2   5   7        448.18        440.49         7.37 o                         
  -1   5   7        493.60        516.49         8.59 o                         
   0   5   7       3007.17       3145.84        44.62 o                         
   1   5   7        885.57        918.78        20.96 o                         
   2   5   7       1474.84       1400.35        18.20 o                         
   3   5   7         77.02         73.38         3.98 o                         
   4   5   7       1642.90       1640.95        29.07 o                         
   5   5   7          2.71          2.25         5.03 o                         
   6   5   7       3256.84       3364.58        77.74 o                         
   7   5   7        964.51        990.14        18.19 o                         
   8   5   7        143.92        141.94         9.29 o                         
   9   5   7        222.41        228.82        14.05 o                         
  10   5   7       1694.00       1737.39        34.67 o                         
  11   5   7        198.88        186.93        17.13 o                         
 -11   6   7        391.55        383.69        26.04 o                         
 -10   6   7         11.32         23.96        21.49 o                         
  -9   6   7         74.09         80.21        20.51 o                         
  -8   6   7         48.24         34.05         8.31 o                         
  -7   6   7          1.66          8.73         4.44 o                         
  -6   6   7          1.85          3.57         3.61 o                         
  -5   6   7       1375.58       1364.97        20.70 o                         
  -4   6   7         11.63         10.44         2.81 o                         
  -3   6   7        304.11        292.15         6.54 o                         
  -2   6   7         18.39         20.61         2.53 o                         
  -1   6   7        351.68        358.81         9.78 o                         
   0   6   7        681.20        631.65        11.32 o                         
   1   6   7       1145.04       1152.19        31.80 o                         
   2   6   7         85.32         75.27         7.07 o                         
   3   6   7        225.10        197.59        10.10 o                         
   4   6   7        119.69        106.66         5.05 o                         
   5   6   7        596.08        599.51        17.19 o                         
   6   6   7        483.76        483.71        11.87 o                         
   7   6   7         14.95         13.77         4.64 o                         
   8   6   7        303.97        294.91        11.62 o                         
   9   6   7        239.22        247.37        13.18 o                         
  10   6   7         29.76         24.17        19.40 o                         
  11   6   7        176.78        173.91        27.84 o                         
 -10   7   7        655.20        713.63        28.18 o                         
  -9   7   7        741.25        788.05        35.73 o                         
  -8   7   7         86.99         85.86        10.24 o                         
  -7   7   7        624.68        604.12        12.87 o                         
  -6   7   7        419.41        437.62        10.32 o                         
  -5   7   7       1297.19       1254.67        17.52 o                         
  -4   7   7        602.43        620.63        10.66 o                         
  -3   7   7       3559.37       3619.64        44.47 o                         
  -2   7   7         49.48         44.14         4.86 o                         
  -1   7   7       1889.11       1953.90        25.51 o                         
   0   7   7       1263.32       1250.32        21.76 o                         
   1   7   7        287.13        280.61        12.48 o                         
   2   7   7        155.50        164.52        13.39 o                         
   3   7   7       1307.30       1305.70        29.20 o                         
   4   7   7        290.32        303.22        21.17 o                         
   5   7   7        242.03        236.73         7.62 o                         
   6   7   7         18.18         17.11         6.88 o                         
   7   7   7         68.93         61.67         5.94 o                         
   8   7   7         60.15         57.84         8.41 o                         
   9   7   7        111.11        113.99        11.03 o                         
  10   7   7         56.97         51.45        11.15 o                         
  -9   8   7        258.89        222.24        14.53 o                         
  -8   8   7          2.83         -5.18         9.36 o                         
  -7   8   7        746.02        768.60        16.21 o                         
  -6   8   7         17.80         16.12         4.74 o                         
  -5   8   7       1082.55       1079.44        16.12 o                         
  -4   8   7        130.73        111.02         6.84 o                         
  -3   8   7          0.92         -0.48         3.28 o                         
  -2   8   7        157.62        140.15         6.77 o                         
  -1   8   7       1883.01       1888.85        49.16 o                         
   0   8   7        306.18        296.97         9.21 o                         
   1   8   7        445.64        432.87        15.86 o                         
   2   8   7        319.42        310.18        14.48 o                         
   3   8   7        281.57        273.50        10.98 o                         
   4   8   7         13.60          7.83         5.97 o                         
   5   8   7        233.87        228.76        11.68 o                         
   6   8   7        373.91        394.20        31.67 o                         
   7   8   7        126.06        114.79        12.21 o                         
   8   8   7         19.03          6.68         9.51 o                         
   9   8   7        679.22        648.91        27.38 o                         
  -8   9   7          0.03         -1.20         9.62 o                         
  -7   9   7        601.78        668.40        23.62 o                         
  -6   9   7         64.32         63.32         7.59 o                         
  -5   9   7         55.46         50.18         9.05 o                         
  -4   9   7          1.25          4.86         4.52 o                         
  -3   9   7        986.43       1029.32        17.23 o                         
  -2   9   7        255.73        268.08        20.02 o                         
  -1   9   7          3.81         -4.81        21.49 o                         
   0   9   7        181.26        180.39        22.96 o                         
   1   9   7        782.98        734.19        22.62 o                         
   2   9   7         13.12         10.67        14.37 o                         
   3   9   7        473.27        464.80        19.12 o                         
   4   9   7       1122.08       1128.60        23.97 o                         
   5   9   7         95.39         91.68         9.85 o                         
   6   9   7         38.96         45.58        11.91 o                         
   7   9   7        426.24        379.94        42.98 o                         
   8   9   7         34.06         39.19        12.22 o                         
  -6  10   7         50.49         43.94        12.59 o                         
  -5  10   7         42.79         45.62        10.49 o                         
  -4  10   7        178.60        179.09        23.82 o                         
  -3  10   7         60.89         45.43        11.30 o                         
  -2  10   7        208.61        205.10        43.35 o                         
  -1  10   7        133.58        132.69        13.63 o                         
   0  10   7        462.99        451.52        20.57 o                         
   1  10   7          1.77         23.10        13.51 o                         
   2  10   7        502.61        506.76        20.73 o                         
   3  10   7        578.86        592.58        23.33 o                         
   4  10   7         38.88         53.48        19.53 o                         
   6  10   7        602.94        656.48        38.56 o                         
  -1  11   7          8.68        -14.98        14.98 o                         
   0  11   7        485.26        498.81        35.61 o                         
   3  11   7        218.60        205.57        25.79 o                         
 -12   0   8        203.46        182.97        23.58 o                         
 -10   0   8        480.55        469.65        19.80 o                         
  -8   0   8        365.84        372.89        15.28 o                         
  -6   0   8       3109.61       3130.05        56.78 o                         
  -4   0   8       1803.29       1650.70        49.61 o                         
  -2   0   8        327.51        404.62         8.64 o                         
   0   0   8        849.20        822.92        13.98 o                         
   2   0   8        134.79        114.96         5.77 o                         
   4   0   8       1466.02       1521.23        42.49 o                         
   6   0   8        324.10        336.96        17.93 o                         
   8   0   8       2276.81       2181.65        63.12 o                         
  10   0   8       1497.41       1595.65        54.77 o                         
  12   0   8         95.54         85.22        20.63 o                         
 -12   1   8        180.67        159.38        21.01 o                         
 -11   1   8        169.05        165.47        11.61 o                         
 -10   1   8        928.29        930.82        19.34 o                         
  -9   1   8        820.54        797.38        24.92 o                         
  -8   1   8       4281.04       4376.65        55.17 o                         
  -7   1   8          0.56          5.36         3.64 o                         
  -6   1   8        460.85        466.58        10.30 o                         
  -5   1   8        774.57        840.89        12.50 o                         
  -4   1   8       4866.19       4903.77        51.86 o                         
  -3   1   8        694.19        611.23         9.38 o                         
  -2   1   8       8411.84       8383.32        77.20 o                         
  -1   1   8        184.26        149.34         4.36 o                         
   0   1   8        231.97        258.57         4.57 o                         
   1   1   8          1.29          3.33         1.59 o                         
   2   1   8       4910.57       5235.04        76.00 o                         
   3   1   8        126.92        124.09         5.42 o                         
   4   1   8         36.18         44.56         7.74 o                         
   5   1   8       6090.40       6370.14        86.07 o                         
   6   1   8        168.93        152.77         8.66 o                         
   7   1   8         99.74         91.73        22.47 o                         
   8   1   8        568.58        585.34        19.40 o                         
   9   1   8        145.94        144.99        11.37 o                         
  10   1   8        194.91        179.00        14.29 o                         
  11   1   8         13.53         18.37        19.53 o                         
  12   1   8        445.91        409.21        24.74 o                         
 -12   2   8         99.81         94.79        14.11 o                         
 -11   2   8        266.46        242.82        15.44 o                         
 -10   2   8        786.90        758.05        17.45 o                         
  -9   2   8         13.82         12.20         6.25 o                         
  -8   2   8       1959.67       1897.86        28.06 o                         
  -7   2   8         17.21         17.30         3.99 o                         
  -6   2   8         33.30         40.13         4.05 o                         
  -5   2   8         13.86         10.47         2.49 o                         
  -4   2   8          8.01          8.46         2.22 o                         
  -3   2   8       1378.05       1328.89        16.60 o                         
  -2   2   8        349.38        337.02         6.31 o                         
  -1   2   8        518.87        508.91         8.04 o                         
   0   2   8       3558.89       3547.59        37.18 o                         
   1   2   8       2407.08       2315.65        29.94 o                         
   2   2   8        618.13        667.55         9.33 o                         
   3   2   8       7266.43       7536.03       120.16 o                         
   4   2   8         71.03         56.88         4.52 o                         
   5   2   8        544.46        514.18        15.11 o                         
   6   2   8        242.23        228.85         9.50 o                         
   7   2   8       1306.38       1382.71        25.23 o                         
   8   2   8         54.47         58.12        14.86 o                         
   9   2   8        513.84        521.49        19.41 o                         
  10   2   8        289.56        279.22        17.07 o                         
  11   2   8        168.99        173.83        15.70 o                         
  12   2   8        179.24        164.70        24.44 o                         
 -12   3   8        431.11        448.57        28.73 o                         
 -11   3   8        411.26        391.27        21.01 o                         
 -10   3   8         11.42         18.51        17.06 o                         
  -9   3   8         10.67         -1.69         5.05 o                         
  -8   3   8         17.80         12.54         4.50 o                         
  -7   3   8       1737.10       1728.24        30.13 o                         
  -6   3   8        463.22        436.22         8.83 o                         
  -5   3   8        236.53        251.62         6.16 o                         
  -4   3   8        271.49        259.79         6.42 o                         
  -3   3   8        379.55        338.72         6.49 o                         
  -2   3   8        194.40        186.03         4.65 o                         
  -1   3   8       8760.45       8936.51        90.21 o                         
   0   3   8       3920.53       3985.26        38.30 o                         
   1   3   8          2.41         -0.20         1.52 o                         
   2   3   8        838.46        824.70        12.92 o                         
   3   3   8       3155.69       3274.75        40.21 o                         
   4   3   8        146.92        120.61         6.25 o                         
   5   3   8         84.00         82.33         7.34 o                         
   6   3   8         39.11         33.87         6.47 o                         
   7   3   8          9.73          6.23         4.62 o                         
   8   3   8        122.37        125.11        13.74 o                         
   9   3   8        227.65        232.59        12.46 o                         
  10   3   8        616.18        633.74        38.65 o                         
  11   3   8          5.81          3.68         7.72 o                         
  12   3   8          7.65        -10.47        10.47 o                         
 -12   4   8        196.34        233.43        76.26 o                         
 -11   4   8         23.32          8.94        11.52 o                         
 -10   4   8         41.31         27.97         9.79 o                         
  -9   4   8        271.68        266.46        28.54 o                         
  -8   4   8        593.41        563.11        15.96 o                         
  -7   4   8       1733.11       1793.86        26.79 o                         
  -6   4   8        584.81        570.46        12.17 o                         
  -5   4   8        523.97        531.76        11.04 o                         
  -4   4   8        742.89        708.51        12.67 o                         
  -3   4   8         48.54         54.59         4.43 o                         
  -2   4   8         61.74         53.68         3.58 o                         
  -1   4   8        640.95        577.11        10.40 o                         
   0   4   8         30.39         27.74         2.24 o                         
   1   4   8       1913.91       1987.19        25.20 o                         
   2   4   8        288.52        273.11         6.50 o                         
   3   4   8         54.65         70.09         7.72 o                         
   4   4   8        346.43        342.85        18.00 o                         
   5   4   8        535.60        534.26        13.97 o                         
   6   4   8        381.16        391.52        14.49 o                         
   7   4   8       1848.09       1890.02        32.55 o                         
   8   4   8        577.60        611.16        17.45 o                         
   9   4   8        326.72        315.25        19.48 o                         
  10   4   8         86.82         68.78         9.87 o                         
  11   4   8        957.18        946.89        33.60 o                         
  12   4   8         37.45         38.76        12.28 o                         
 -11   5   8       1681.32       1741.80        44.85 o                         
 -10   5   8          5.03          0.10        27.14 o                         
  -9   5   8        111.29        119.46        11.52 o                         
  -8   5   8        483.72        480.80        15.78 o                         
  -7   5   8       2109.41       2174.92        31.26 o                         
  -6   5   8        942.19        931.80        16.72 o                         
  -5   5   8       2158.22       2147.88        29.55 o                         
  -4   5   8        974.47        973.05        15.94 o                         
  -3   5   8         22.80         21.08         3.06 o                         
  -2   5   8        178.60        162.93         5.74 o                         
  -1   5   8        660.87        662.71        13.53 o                         
   0   5   8        310.84        304.01         8.62 o                         
   1   5   8        106.53        114.69        10.44 o                         
   2   5   8        505.71        501.85         8.70 o                         
   3   5   8        183.34        194.13         6.09 o                         
   4   5   8       1276.66       1272.33        19.03 o                         
   5   5   8         37.42         46.78         9.41 o                         
   6   5   8        524.80        502.21        24.81 o                         
   7   5   8         76.38         79.64         6.40 o                         
   8   5   8         44.57         27.35         9.03 o                         
   9   5   8        965.16        950.59        26.54 o                         
  10   5   8        230.58        195.42        12.73 o                         
  11   5   8        200.52        197.73        14.59 o                         
 -11   6   8          6.52         22.47        24.81 o                         
 -10   6   8        500.38        553.16        25.14 o                         
  -9   6   8       1773.36       1731.22       106.34 o                         
  -8   6   8          9.92         12.49        11.79 o                         
  -7   6   8         31.56         41.15         5.28 o                         
  -6   6   8        290.69        269.10         9.64 o                         
  -5   6   8         44.14         35.02         4.53 o                         
  -4   6   8          5.72          6.53         4.96 o                         
  -3   6   8       1135.80       1101.81        14.91 o                         
  -2   6   8       1794.80       1838.17        21.68 o                         
  -1   6   8        705.23        700.73        14.64 o                         
   0   6   8        936.77        882.95        26.03 o                         
   1   6   8         98.85        101.03         8.85 o                         
   2   6   8        672.25        611.38        17.87 o                         
   3   6   8         45.34         48.04         7.44 o                         
   4   6   8        466.05        472.51         9.76 o                         
   5   6   8         72.58         63.45         4.94 o                         
   6   6   8        749.13        757.81        20.40 o                         
   7   6   8         33.13         30.57         5.97 o                         
   8   6   8          0.99         -1.83         5.26 o                         
   9   6   8         23.62         21.81         7.13 o                         
  10   6   8         56.50         51.17        13.91 o                         
 -10   7   8        284.62        313.03        23.88 o                         
  -9   7   8        127.51        142.20        20.88 o                         
  -8   7   8        277.15        303.11        13.70 o                         
  -7   7   8        129.83        137.88         8.54 o                         
  -6   7   8         21.36         37.17         5.02 o                         
  -5   7   8        376.32        397.34         9.89 o                         
  -4   7   8       1572.79       1524.83        19.87 o                         
  -3   7   8        236.41        246.15         6.73 o                         
  -2   7   8       1678.86       1663.05        22.84 o                         
  -1   7   8        873.56        949.62        18.32 o                         
   0   7   8        879.62        846.34        22.62 o                         
   1   7   8        842.87        766.38        21.05 o                         
   2   7   8       4233.06       4229.80       154.24 o                         
   3   7   8         94.02         83.15         8.61 o                         
   4   7   8        227.54        228.37        13.61 o                         
   5   7   8          0.83          4.78         3.13 o                         
   6   7   8          5.47          6.02         4.63 o                         
   7   7   8        128.32        109.15         9.63 o                         
   8   7   8        768.78        786.99        26.71 o                         
   9   7   8         24.78         10.01        30.21 o                         
  10   7   8          6.54        -13.39        13.39 o                         
  -9   8   8        292.78        277.12        19.88 o                         
  -8   8   8          1.71         -2.71         8.56 o                         
  -7   8   8         49.02         44.23         6.51 o                         
  -6   8   8        151.57        158.84         8.20 o                         
  -5   8   8          0.61          0.32         4.01 o                         
  -4   8   8          5.08          7.77         4.33 o                         
  -3   8   8        603.51        561.60        11.65 o                         
  -2   8   8        219.32        229.91        10.32 o                         
  -1   8   8        102.15        104.73         9.61 o                         
   0   8   8       1145.16       1141.14        28.50 o                         
   1   8   8         26.22         10.42        10.56 o                         
   2   8   8          0.42          3.56         7.25 o                         
   3   8   8         98.46         83.50        15.23 o                         
   4   8   8       2024.05       2009.38        54.65 o                         
   5   8   8        105.07        112.42        14.00 o                         
   6   8   8        576.32        571.42        26.89 o                         
   7   8   8         15.25         -3.32         6.70 o                         
   8   8   8        145.44        120.83        19.16 o                         
   9   8   8         31.07         33.25        12.66 o                         
  -7   9   8         18.40         36.84        16.95 o                         
  -6   9   8          6.69         13.23        11.51 o                         
  -5   9   8        192.22        210.06        10.76 o                         
  -4   9   8        180.26        194.42         8.80 o                         
  -3   9   8        486.37        507.20        19.81 o                         
  -2   9   8        189.83        197.16        26.03 o                         
  -1   9   8        110.94        115.16        11.72 o                         
   0   9   8         52.50         64.39        10.15 o                         
   1   9   8          1.29         -7.53        21.24 o                         
   2   9   8        458.85        482.84        20.01 o                         
   3   9   8          0.29         -1.31         8.85 o                         
   4   9   8         32.73         23.64        15.96 o                         
   5   9   8          9.75          6.70        10.40 o                         
   6   9   8        779.37        806.89        29.00 o                         
   7   9   8        178.26        183.46        23.09 o                         
  -4  10   8        232.67        237.98        23.09 o                         
  -3  10   8        582.78        663.36        33.16 o                         
  -2  10   8         41.88         40.08        11.03 o                         
  -1  10   8          0.82         -5.35         9.40 o                         
   0  10   8          7.23          6.18        13.14 o                         
   1  10   8         35.95         39.79        16.95 o                         
   2  10   8         23.72         13.72        11.67 o                         
   3  10   8        772.59        763.31        26.57 o                         
   5  10   8        248.18        233.56        27.51 o                         
  -2  11   8         85.20         83.50        17.68 o                         
  -1  11   8        531.60        438.88        37.09 o                         
   0  11   8         34.31          6.63        18.17 o                         
   1  11   8        514.08        397.62        34.63 o                         
   2  11   8        126.66         87.43        20.38 o                         
 -11   0   9        326.87        314.90        28.86 o                         
  -9   0   9         56.59         58.97         9.18 o                         
  -7   0   9       2140.03       2080.00        41.92 o                         
  -5   0   9        642.07        713.18        18.57 o                         
  -3   0   9       3635.21       4041.50        90.50 o                         
  -1   0   9       5495.29       5144.74        85.14 o                         
   1   0   9       7875.37       7762.82       101.70 o                         
   3   0   9       5721.03       5862.44        96.02 o                         
   5   0   9       2455.43       2418.42        44.61 o                         
   7   0   9       1524.57       1478.99        46.66 o                         
   9   0   9       1338.88       1362.82        47.40 o                         
  11   0   9          2.37         14.24        14.98 o                         
 -12   1   9        235.91        223.79        31.45 o                         
 -11   1   9          0.51          1.83        12.01 o                         
 -10   1   9        493.29        509.04        16.02 o                         
  -9   1   9       1228.96       1252.04        22.09 o                         
  -8   1   9          1.47         -0.79         5.00 o                         
  -7   1   9        338.13        357.35        10.08 o                         
  -6   1   9        197.59        182.06         7.07 o                         
  -5   1   9       2271.65       2251.44        41.86 o                         
  -4   1   9        253.38        240.44         5.92 o                         
  -3   1   9       5894.88       6046.77        62.91 o                         
  -2   1   9         55.43         80.12         2.99 o                         
  -1   1   9        876.96        889.90        10.79 o                         
   0   1   9       1207.66       1295.51        14.41 o                         
   1   1   9       2188.32       2172.35        24.43 o                         
   2   1   9        442.37        407.51         7.86 o                         
   3   1   9       5596.75       5690.78        59.12 o                         
   4   1   9       1411.52       1375.93        17.50 o                         
   5   1   9        843.03        815.11        16.35 o                         
   6   1   9         14.13          7.53         4.13 o                         
   7   1   9        436.95        436.83        15.89 o                         
   8   1   9        153.89        128.69        17.93 o                         
   9   1   9        448.07        445.50        18.57 o                         
  10   1   9        409.05        431.52        20.06 o                         
  11   1   9         26.48         38.14        11.20 o                         
  12   1   9        342.60        249.57        41.51 o                         
 -12   2   9        202.00        246.28        54.40 o                         
 -11   2   9        154.62        126.61        11.37 o                         
 -10   2   9          2.98          7.04         6.56 o                         
  -9   2   9        685.67        685.14        15.72 o                         
  -8   2   9       1841.98       1874.78        33.22 o                         
  -7   2   9        483.08        457.54        11.33 o                         
  -6   2   9        998.83        970.57        14.66 o                         
  -5   2   9       3645.14       3634.97        40.35 o                         
  -4   2   9        166.18        150.15         5.51 o                         
  -3   2   9        340.95        368.12         7.12 o                         
  -2   2   9        244.14        248.04         5.71 o                         
  -1   2   9       4451.03       4526.97        47.82 o                         
   0   2   9         36.39         30.97         1.98 o                         
   1   2   9       1068.59       1125.17        14.03 o                         
   2   2   9        271.03        276.42         5.62 o                         
   3   2   9       2738.53       2902.39        32.03 o                         
   4   2   9        252.56        236.32         8.07 o                         
   5   2   9       1151.13       1117.74        20.69 o                         
   6   2   9       2338.14       2397.04        40.75 o                         
   7   2   9        662.13        651.72        15.64 o                         
   8   2   9        655.10        685.98        21.94 o                         
   9   2   9        727.07        738.30        19.03 o                         
  10   2   9        208.15        209.35        16.09 o                         
  11   2   9        398.49        362.76        43.23 o                         
  12   2   9        819.42        814.33        32.46 o                         
 -12   3   9        864.92        869.71        33.14 o                         
 -11   3   9        209.57        183.41        16.33 o                         
 -10   3   9        711.84        685.41        24.74 o                         
  -9   3   9        463.23        439.42        16.63 o                         
  -8   3   9         30.36         27.68         5.03 o                         
  -7   3   9        343.41        328.57        14.45 o                         
  -6   3   9       6350.61       6538.94        69.09 o                         
  -5   3   9        408.46        409.91         8.31 o                         
  -4   3   9        129.02        113.98         4.68 o                         
  -3   3   9        155.34        148.65         5.16 o                         
  -2   3   9        513.77        507.22         8.48 o                         
  -1   3   9        438.44        451.92         7.79 o                         
   0   3   9       1876.22       1885.42        20.02 o                         
   1   3   9        755.85        766.53        11.06 o                         
   2   3   9        195.31        171.92         5.51 o                         
   3   3   9          0.29         -2.05         2.05 o                         
   4   3   9       1015.54       1045.93        16.72 o                         
   5   3   9       1213.63       1189.75        26.82 o                         
   6   3   9        117.21        105.36         9.37 o                         
   7   3   9        553.96        558.77        16.10 o                         
   8   3   9        788.13        782.16        22.56 o                         
   9   3   9        344.01        333.65        14.21 o                         
  10   3   9       1736.80       1868.20        36.10 o                         
  11   3   9        102.97         95.39        11.17 o                         
  12   3   9        168.50        140.75        14.29 o                         
 -11   4   9         89.51         94.23        14.81 o                         
 -10   4   9         19.38          6.39        10.13 o                         
  -9   4   9        493.15        474.83        39.17 o                         
  -8   4   9        141.57        133.53        10.75 o                         
  -7   4   9        241.20        239.00         8.97 o                         
  -6   4   9        282.01        254.28         8.78 o                         
  -5   4   9        698.50        681.28        13.37 o                         
  -4   4   9        193.33        201.62         7.16 o                         
  -3   4   9       1331.97       1300.91        19.42 o                         
  -2   4   9       2147.97       2137.96        32.35 o                         
  -1   4   9       1921.47       1845.04        19.26 o                         
   0   4   9         54.48         52.80         2.96 o                         
   1   4   9        181.23        158.16         5.92 o                         
   2   4   9       4637.19       4753.56        56.23 o                         
   3   4   9        242.98        228.74         5.31 o                         
   4   4   9        300.57        280.47         8.04 o                         
   5   4   9          0.51         -0.96         4.18 o                         
   6   4   9       1120.95       1135.06        22.29 o                         
   7   4   9        234.90        225.98        10.99 o                         
   8   4   9        479.03        498.97        15.77 o                         
   9   4   9        140.06        116.82         9.82 o                         
  10   4   9         89.93         90.40        10.02 o                         
  11   4   9        187.35        165.40        16.90 o                         
 -11   5   9         90.19        125.00        32.91 o                         
 -10   5   9        251.14        299.31        20.23 o                         
  -9   5   9        140.39        129.15        12.20 o                         
  -8   5   9        228.56        230.29        14.83 o                         
  -7   5   9         46.39         52.05         6.62 o                         
  -6   5   9       1302.33       1347.45        21.73 o                         
  -5   5   9        257.00        261.84         8.70 o                         
  -4   5   9          0.88         -1.31         3.19 o                         
  -3   5   9       1169.18       1157.63        18.00 o                         
  -2   5   9        854.57        850.31        11.90 o                         
  -1   5   9         97.22         86.25         5.59 o                         
   0   5   9       9349.06       9558.60       154.44 o                         
   1   5   9        488.28        487.63        16.57 o                         
   2   5   9         34.11         29.98         3.04 o                         
   3   5   9       1233.31       1235.49        18.25 o                         
   4   5   9       1937.72       1926.80        37.38 o                         
   5   5   9        217.76        217.36        11.31 o                         
   6   5   9        333.87        343.01        12.17 o                         
   7   5   9        661.88        662.72        15.11 o                         
   8   5   9        188.73        190.76         9.81 o                         
   9   5   9        110.20        100.24         9.53 o                         
  10   5   9         48.95         16.45        14.36 o                         
  11   5   9         92.38         77.69        20.17 o                         
 -10   6   9          0.36          6.76        12.41 o                         
  -9   6   9        299.04        326.20        19.33 o                         
  -8   6   9        969.72        991.27        22.42 o                         
  -7   6   9        538.19        576.56        14.30 o                         
  -6   6   9        159.37        167.93         8.41 o                         
  -5   6   9        621.00        620.23        13.19 o                         
  -4   6   9       1705.89       1733.44        21.98 o                         
  -3   6   9          1.61          1.15         2.87 o                         
  -2   6   9       1715.16       1673.21        20.22 o                         
  -1   6   9        434.19        427.53        11.49 o                         
   0   6   9         56.80         41.07         6.82 o                         
   1   6   9        202.92        189.87        10.59 o                         
   2   6   9       3279.66       3171.18       104.99 o                         
   3   6   9       1769.11       1706.69        38.33 o                         
   4   6   9         53.11         59.68         4.49 o                         
   5   6   9       1515.11       1496.24        26.78 o                         
   6   6   9        117.33        110.53         6.98 o                         
   7   6   9        133.93        125.80         9.58 o                         
   8   6   9         37.13         27.22         7.79 o                         
   9   6   9        699.35        743.72        19.57 o                         
  10   6   9         45.81         46.95        11.29 o                         
  -9   7   9       1227.12       1258.72        34.67 o                         
  -8   7   9        371.72        394.50        15.73 o                         
  -7   7   9       1707.33       1804.96        27.65 o                         
  -6   7   9         83.69         67.63         5.64 o                         
  -5   7   9        109.24        118.30         6.30 o                         
  -4   7   9        159.16        163.18         7.40 o                         
  -3   7   9       1090.68       1064.37        14.98 o                         
  -2   7   9        290.46        301.30        10.16 o                         
  -1   7   9        459.70        436.42        12.34 o                         
   0   7   9          9.00          0.74         7.12 o                         
   1   7   9        525.54        439.53        16.88 o                         
   2   7   9        365.29        359.81        19.03 o                         
   3   7   9        317.21        321.16        15.27 o                         
   4   7   9          1.38         -3.39         6.99 o                         
   5   7   9        496.27        490.15        10.19 o                         
   6   7   9        377.38        370.86        13.84 o                         
   7   7   9       1031.00       1030.66        19.83 o                         
   8   7   9        118.89        102.29        10.63 o                         
   9   7   9        159.50        126.32        12.52 o                         
  -8   8   9         31.35         20.11         8.35 o                         
  -7   8   9         49.12         38.45         8.88 o                         
  -6   8   9         20.25         22.26         5.71 o                         
  -5   8   9        544.37        558.68        11.83 o                         
  -4   8   9         91.68        112.73         7.23 o                         
  -3   8   9         48.21         52.73         6.01 o                         
  -2   8   9        230.55        191.47         9.93 o                         
  -1   8   9        311.50        320.75        16.66 o                         
   0   8   9          6.30          2.95         8.10 o                         
   1   8   9         31.79         25.80        13.51 o                         
   2   8   9         58.65         43.42         8.49 o                         
   3   8   9        849.09        812.62        24.84 o                         
   4   8   9        258.33        243.94        14.96 o                         
   5   8   9         89.40         86.63        11.81 o                         
   6   8   9         58.24         55.32        10.53 o                         
   7   8   9          7.11          4.17        11.72 o                         
   8   8   9        390.46        335.31        30.45 o                         
  -7   9   9         49.58         45.53        11.03 o                         
  -6   9   9         12.25         24.38         9.65 o                         
  -5   9   9        168.40        153.83         9.73 o                         
  -4   9   9          0.75         -1.65         5.96 o                         
  -3   9   9        410.68        406.90        16.77 o                         
  -2   9   9        791.78        804.73        34.26 o                         
  -1   9   9          0.72         -3.11         8.43 o                         
   0   9   9         82.47        104.54        19.89 o                         
   1   9   9        463.69        441.60        30.95 o                         
   2   9   9         85.01         78.69        11.37 o                         
   3   9   9        595.49        534.46        22.48 o                         
   4   9   9         72.29         69.38        12.10 o                         
   5   9   9          1.85         -6.76        10.07 o                         
   6   9   9         99.67         90.87        22.84 o                         
   7   9   9        264.91        228.16        27.51 o                         
  -5  10   9         82.48         73.19        17.93 o                         
  -3  10   9          4.63         24.56        13.51 o                         
  -2  10   9         30.39         26.03        13.51 o                         
  -1  10   9        365.24        363.56        21.11 o                         
   0  10   9        128.70        107.23        12.91 o                         
   1  10   9        177.38        162.73        41.26 o                         
   2  10   9        175.29        149.14        15.72 o                         
   3  10   9         21.07         16.95        19.65 o                         
   4  10   9        187.18        175.11        25.54 o                         
   5  10   9        417.51        331.31        31.44 o                         
 -12   0  10        491.11        444.78        35.86 o                         
 -10   0  10        621.10        597.57        23.70 o                         
  -8   0  10        267.16        278.38        15.19 o                         
  -6   0  10        244.13        235.09        12.07 o                         
  -4   0  10        161.10        179.79         7.04 o                         
  -2   0  10       5731.17       5890.74        78.96 o                         
   0   0  10       2828.08       2757.50        40.60 o                         
   2   0  10       5985.26       6284.52       102.61 o                         
   4   0  10      10983.68      11340.27       376.99 o                         
   6   0  10        337.16        373.42        13.42 o                         
   8   0  10        240.11        222.27        18.91 o                         
  10   0  10       1130.12       1172.48        46.42 o                         
  12   0  10        228.83        209.00        27.02 o                         
 -12   1  10          9.50         28.44        23.09 o                         
 -11   1  10          0.64          8.85        10.59 o                         
 -10   1  10         58.55         60.00         7.85 o                         
  -9   1  10          2.95         -2.07         5.63 o                         
  -8   1  10        748.88        739.65        18.40 o                         
  -7   1  10        515.93        526.38        12.57 o                         
  -6   1  10          9.26          0.65         3.67 o                         
  -5   1  10        548.40        528.90        13.99 o                         
  -4   1  10       1211.94       1259.90        18.82 o                         
  -3   1  10          3.42          2.78         1.89 o                         
  -2   1  10        134.71        128.95         3.96 o                         
  -1   1  10       3274.43       3347.98        33.14 o                         
   0   1  10        374.30        323.23         6.32 o                         
   1   1  10        368.48        330.70         7.18 o                         
   2   1  10       5565.30       5903.02        68.38 o                         
   3   1  10          3.16          2.90         2.56 o                         
   4   1  10         26.17         23.27         3.21 o                         
   5   1  10         11.94         11.18         3.20 o                         
   6   1  10        796.00        796.08        17.29 o                         
   7   1  10         80.89         89.57         7.09 o                         
   8   1  10       2500.61       2661.16        45.12 o                         
   9   1  10          6.33          8.30         6.73 o                         
  10   1  10         12.17         11.43         8.99 o                         
  11   1  10          8.20          1.29        17.81 o                         
  12   1  10        220.84        205.95        18.58 o                         
 -12   2  10         60.27         30.26        36.35 o                         
 -11   2  10          0.84        -14.15        14.32 o                         
 -10   2  10        819.49        772.17        21.00 o                         
  -9   2  10        620.36        627.46        17.31 o                         
  -8   2  10        152.83        136.88         8.50 o                         
  -7   2  10        430.30        404.49        11.11 o                         
  -6   2  10       2920.19       2944.46        34.47 o                         
  -5   2  10         81.33         75.16         4.35 o                         
  -4   2  10        210.03        202.41         6.08 o                         
  -3   2  10       3834.61       3789.68        46.10 o                         
  -2   2  10        687.37        665.23        10.44 o                         
  -1   2  10        657.19        621.29         9.94 o                         
   0   2  10        130.46        112.14         3.45 o                         
   1   2  10         17.65         15.59         2.16 o                         
   2   2  10        398.07        387.17         7.07 o                         
   3   2  10          2.10          2.96         2.54 o                         
   4   2  10        875.39        940.95        13.53 o                         
   5   2  10         35.01         36.83         4.68 o                         
   6   2  10          0.74         -0.03         3.59 o                         
   7   2  10         13.86          9.63         4.48 o                         
   8   2  10        720.18        736.62        18.53 o                         
   9   2  10        657.42        695.02        25.93 o                         
  10   2  10        403.52        407.11        16.65 o                         
  11   2  10        737.90        768.70        22.94 o                         
  12   2  10         19.05         45.27        16.06 o                         
 -12   3  10        141.02        140.70        27.63 o                         
 -11   3  10       1114.15       1084.42        37.09 o                         
 -10   3  10         75.12         52.13        11.25 o                         
  -9   3  10          8.31         -6.56         6.56 o                         
  -8   3  10        148.45        151.68         8.79 o                         
  -7   3  10        838.65        832.02        17.86 o                         
  -6   3  10        728.37        720.28        12.34 o                         
  -5   3  10       4291.31       4394.18        48.13 o                         
  -4   3  10        243.77        218.86         6.20 o                         
  -3   3  10         77.50         85.25         4.24 o                         
  -2   3  10        348.91        352.17         7.28 o                         
  -1   3  10       1761.33       1777.39        21.51 o                         
   0   3  10        635.97        609.10         8.78 o                         
   1   3  10       4047.69       3998.77        43.15 o                         
   2   3  10          1.24          0.31         2.49 o                         
   3   3  10          9.73          6.75         2.44 o                         
   4   3  10       1143.91       1117.07        15.29 o                         
   5   3  10       1792.99       1809.83        26.18 o                         
   6   3  10         18.60         18.07         5.03 o                         
   7   3  10        149.86        149.25        14.57 o                         
   8   3  10        299.69        308.10        12.67 o                         
   9   3  10        385.00        410.28        15.03 o                         
  10   3  10        129.10        137.23        11.81 o                         
  11   3  10         73.45         63.70        11.02 o                         
 -11   4  10          9.34         11.46        13.45 o                         
 -10   4  10        340.75        372.40        21.10 o                         
  -9   4  10         10.18         13.75         8.71 o                         
  -8   4  10         11.58         14.24         6.62 o                         
  -7   4  10        791.16        785.53        16.29 o                         
  -6   4  10         16.27         13.46         2.87 o                         
  -5   4  10       1038.51        980.59        14.09 o                         
  -4   4  10        278.89        266.95         6.00 o                         
  -3   4  10        813.55        810.83        11.75 o                         
  -2   4  10        593.59        588.37         8.10 o                         
  -1   4  10         20.19         19.40         2.67 o                         
   0   4  10        136.23        136.94         5.86 o                         
   1   4  10       2278.61       2204.07        28.66 o                         
   2   4  10         41.13         39.90         3.68 o                         
   3   4  10         26.14         29.32         3.60 o                         
   4   4  10        638.57        637.35        10.36 o                         
   5   4  10        526.08        500.70        13.56 o                         
   6   4  10        860.23        851.91        19.06 o                         
   7   4  10        308.00        289.77        11.96 o                         
   8   4  10        181.30        174.56         9.51 o                         
   9   4  10        293.98        294.43        26.87 o                         
  10   4  10        302.20        309.35        17.16 o                         
  11   4  10        117.97        108.47        23.14 o                         
 -11   5  10        401.83        441.10        26.20 o                         
 -10   5  10          0.24         -4.44        11.38 o                         
  -9   5  10        304.20        294.03        18.70 o                         
  -8   5  10          3.39          5.77         7.97 o                         
  -7   5  10        164.05        153.61        13.12 o                         
  -6   5  10        570.42        550.35        13.02 o                         
  -5   5  10         13.96          1.45         5.08 o                         
  -4   5  10         11.96         10.44         3.76 o                         
  -3   5  10        639.74        660.06        12.87 o                         
  -2   5  10          1.20         -2.43         2.94 o                         
  -1   5  10        270.31        262.57         9.10 o                         
   0   5  10       1251.11       1267.43        30.88 o                         
   1   5  10         91.39         78.61         4.75 o                         
   2   5  10        137.14        127.77         5.27 o                         
   3   5  10       1194.76       1167.06        18.00 o                         
   4   5  10          3.60          5.92         3.58 o                         
   5   5  10       2786.02       2836.51        39.77 o                         
   6   5  10        126.94        127.40        10.49 o                         
   7   5  10        344.74        347.64        14.90 o                         
   8   5  10        180.32        202.30        13.79 o                         
   9   5  10        199.92        225.41        14.43 o                         
  10   5  10         76.00         54.99        14.46 o                         
 -10   6  10         53.51         65.04        14.23 o                         
  -9   6  10        550.59        560.16        26.16 o                         
  -8   6  10        326.58        340.69        14.37 o                         
  -7   6  10        423.31        425.27        14.28 o                         
  -6   6  10        591.44        596.25        14.33 o                         
  -5   6  10          2.11          3.65         5.57 o                         
  -4   6  10        373.99        379.14         8.71 o                         
  -3   6  10        598.38        588.73        10.29 o                         
  -2   6  10        773.05        779.45        14.22 o                         
  -1   6  10        274.35        272.81         9.74 o                         
   0   6  10       1737.58       1725.65        78.96 o                         
   1   6  10        251.47        283.35        13.26 o                         
   2   6  10        101.49         97.90         9.51 o                         
   3   6  10        656.88        599.01        13.15 o                         
   4   6  10        821.09        802.37        53.66 o                         
   5   6  10       1253.08       1279.93        20.73 o                         
   6   6  10         49.39         42.46         8.26 o                         
   7   6  10        941.92        945.45        22.72 o                         
   8   6  10        175.59        165.37        10.54 o                         
   9   6  10          7.86         20.69         9.17 o                         
  10   6  10        304.19        306.67        35.87 o                         
  -9   7  10         23.66          5.25        12.79 o                         
  -8   7  10       1178.35       1199.74        26.43 o                         
  -7   7  10        305.11        335.82        12.21 o                         
  -6   7  10         22.53         25.63         5.56 o                         
  -5   7  10          5.77          0.30         4.39 o                         
  -4   7  10       2425.12       2480.22        29.69 o                         
  -3   7  10          5.13          0.15         4.02 o                         
  -2   7  10       1638.76       1655.28        28.77 o                         
  -1   7  10         23.79         30.36         5.44 o                         
   0   7  10        186.49        137.36        11.26 o                         
   1   7  10        384.44        326.22        15.08 o                         
   2   7  10       1260.07       1241.18        61.65 o                         
   3   7  10        250.88        248.07        20.02 o                         
   4   7  10        239.76        231.01        20.38 o                         
   5   7  10          4.43          4.77         4.40 o                         
   6   7  10        216.61        190.15        10.24 o                         
   7   7  10          0.52         -7.81         8.30 o                         
   8   7  10         53.99         32.13        11.81 o                         
   9   7  10         23.26         35.63        21.99 o                         
  -8   8  10          2.32         -6.36         8.23 o                         
  -7   8  10         69.01         72.91         9.13 o                         
  -6   8  10       1696.50       1792.42        31.71 o                         
  -5   8  10         78.56         74.57         7.52 o                         
  -4   8  10         66.85         75.84         7.83 o                         
  -3   8  10        184.24        195.63        10.13 o                         
  -2   8  10        329.46        322.00        24.65 o                         
  -1   8  10          1.35         -3.80        12.28 o                         
   0   8  10        624.76        620.42        22.14 o                         
   1   8  10         32.96         32.00         9.20 o                         
   2   8  10          4.70         16.03         9.21 o                         
   3   8  10          1.25          6.64         8.55 o                         
   4   8  10        410.24        409.88        19.28 o                         
   5   8  10         13.21          4.96         9.81 o                         
   6   8  10          3.69          5.88         9.19 o                         
   8   8  10        288.93        278.28        20.36 o                         
  -6   9  10         29.82         30.21        13.51 o                         
  -5   9  10         28.23         16.85         8.31 o                         
  -4   9  10        363.32        375.61        15.87 o                         
  -3   9  10          0.05         -1.13         6.96 o                         
  -2   9  10        186.22        167.88        15.11 o                         
  -1   9  10        246.94        212.50        19.65 o                         
   0   9  10        338.27        336.97        39.79 o                         
   1   9  10          6.35        -19.38        21.49 o                         
   2   9  10       1037.01       1021.59        30.64 o                         
   3   9  10        683.74        625.58        31.31 o                         
   4   9  10         29.37         31.04        11.48 o                         
   5   9  10        603.57        613.99        40.03 o                         
   6   9  10        124.31        118.62        21.37 o                         
  -4  10  10         82.31         87.43        18.42 o                         
   0  10  10          7.60         -0.68        12.31 o                         
   1  10  10        571.61        718.13        42.73 o                         
   2  10  10        385.74        317.31        28.73 o                         
   3  10  10        127.75         82.12        33.28 o                         
   4  10  10        132.86         81.29        17.93 o                         
 -11   0  11        456.81        491.93        34.38 o                         
  -9   0  11        108.14        104.66        11.89 o                         
  -7   0  11       1084.88       1094.88        27.78 o                         
  -5   0  11       3227.39       3404.86        61.82 o                         
  -3   0  11        588.56        633.17        13.27 o                         
  -1   0  11        231.59        248.67         7.55 o                         
   1   0  11        298.12        268.48         8.00 o                         
   3   0  11        450.19        443.07        13.32 o                         
   5   0  11         89.50         83.02         6.24 o                         
   7   0  11         25.14         42.24        10.07 o                         
   9   0  11       2262.77       2359.21        49.36 o                         
  11   0  11        124.14        110.03        19.89 o                         
 -12   1  11          0.24        -12.92        12.92 o                         
 -11   1  11        263.85        281.96        28.08 o                         
 -10   1  11         27.73         20.78         8.88 o                         
  -9   1  11       1177.43       1183.46        22.54 o                         
  -8   1  11        102.49         89.19         7.24 o                         
  -7   1  11        791.97        772.42        18.33 o                         
  -6   1  11        458.42        431.84        11.13 o                         
  -5   1  11        862.18        832.96        13.41 o                         
  -4   1  11          1.81          1.61         2.56 o                         
  -3   1  11       3884.84       4002.78        45.95 o                         
  -2   1  11       2153.86       2214.62        23.54 o                         
  -1   1  11        239.63        214.27         4.96 o                         
   0   1  11        564.79        555.82         8.28 o                         
   1   1  11       1984.69       1938.31        22.90 o                         
   2   1  11        356.19        328.27         8.55 o                         
   3   1  11       2377.86       2313.80        52.64 o                         
   4   1  11       1417.41       1380.70        20.93 o                         
   5   1  11       1806.26       1850.66        23.42 o                         
   6   1  11       2212.26       2238.72        25.47 o                         
   7   1  11       1608.19       1639.72        34.45 o                         
   8   1  11          2.81          3.33         5.91 o                         
   9   1  11         32.13         18.64         6.75 o                         
  10   1  11         55.09         53.63         9.01 o                         
  11   1  11       1003.32       1053.86        31.90 o                         
  12   1  11         11.03          1.47        18.42 o                         
 -12   2  11        339.99        362.01        38.07 o                         
 -11   2  11        359.78        328.08        27.88 o                         
 -10   2  11         36.55         22.56         8.91 o                         
  -9   2  11        540.02        523.39        15.85 o                         
  -8   2  11        134.38        119.54         7.64 o                         
  -7   2  11        592.84        584.41        19.19 o                         
  -6   2  11         12.93         11.49         3.45 o                         
  -5   2  11        259.91        241.87         8.38 o                         
  -4   2  11        272.36        259.03         7.15 o                         
  -3   2  11        310.29        318.39         7.27 o                         
  -2   2  11         64.78         64.80         4.66 o                         
  -1   2  11       1197.10       1167.89        17.49 o                         
   0   2  11        422.39        412.10         7.24 o                         
   1   2  11        174.96        180.61         5.42 o                         
   2   2  11       2817.71       2743.44        30.78 o                         
   3   2  11        877.49        879.09        12.78 o                         
   4   2  11         46.48         39.75         3.70 o                         
   5   2  11        845.02        834.46        13.30 o                         
   6   2  11        254.80        248.31         7.16 o                         
   7   2  11        481.99        462.57        20.18 o                         
   8   2  11        366.69        379.10        14.08 o                         
   9   2  11        100.38        102.72         9.59 o                         
  10   2  11         54.27         47.44         9.45 o                         
  11   2  11        194.98        188.08        13.92 o                         
 -11   3  11         84.27         76.33        14.41 o                         
 -10   3  11       1129.70       1149.70        55.63 o                         
  -9   3  11         78.73         82.81         8.46 o                         
  -8   3  11         63.18         58.79         6.57 o                         
  -7   3  11        172.24        153.83         9.71 o                         
  -6   3  11       2260.34       2292.99        28.48 o                         
  -5   3  11        811.55        806.55        13.12 o                         
  -4   3  11        872.87        835.77        13.09 o                         
  -3   3  11        797.53        803.12        12.43 o                         
  -2   3  11         71.17         69.92         4.68 o                         
  -1   3  11        881.35        822.73        12.46 o                         
   0   3  11       6747.40       6961.14        72.44 o                         
   1   3  11       1834.07       1778.00        24.46 o                         
   2   3  11          3.43          8.45         3.00 o                         
   3   3  11       2697.69       2757.24        31.21 o                         
   4   3  11       1854.77       1969.97        26.72 o                         
   5   3  11         40.67         37.55         4.06 o                         
   6   3  11       1154.61       1158.97        20.14 o                         
   7   3  11        363.27        331.10        12.55 o                         
   8   3  11         32.35         31.62         6.20 o                         
   9   3  11         32.29         30.81         7.60 o                         
  10   3  11       1030.09       1053.71        26.63 o                         
  11   3  11        136.37         95.96        17.68 o                         
 -11   4  11        104.92         98.43        15.37 o                         
 -10   4  11        527.11        570.12        55.75 o                         
  -9   4  11         11.19         -0.65         9.33 o                         
  -8   4  11       1104.30       1151.85        44.45 o                         
  -7   4  11        156.00        150.71        11.50 o                         
  -6   4  11        378.74        369.61         8.66 o                         
  -5   4  11          3.00          3.61         2.74 o                         
  -4   4  11       5237.01       5328.28        81.36 o                         
  -3   4  11       3391.93       3380.55        37.77 o                         
  -2   4  11         35.36         32.08         3.19 o                         
  -1   4  11          0.26         -0.58         1.95 o                         
   0   4  11        493.50        486.54         8.59 o                         
   1   4  11        294.78        295.42         7.68 o                         
   2   4  11        404.09        415.57         9.55 o                         
   3   4  11          2.19         -3.60         3.83 o                         
   4   4  11         50.26         45.36         3.69 o                         
   5   4  11        214.53        227.84         7.11 o                         
   6   4  11       1531.12       1549.28        24.82 o                         
   7   4  11         72.96         67.80         7.94 o                         
   8   4  11          6.87         -3.54         6.10 o                         
   9   4  11        400.30        371.85        15.02 o                         
  10   4  11        232.27        199.94        13.33 o                         
  11   4  11         46.79         21.63        17.25 o                         
 -10   5  11        158.82        150.61        16.73 o                         
  -9   5  11        163.88        169.87        14.68 o                         
  -8   5  11          1.08        -10.81        11.30 o                         
  -7   5  11         45.20         33.01         5.79 o                         
  -6   5  11       3807.47       3867.86        67.65 o                         
  -5   5  11        644.05        632.13        13.99 o                         
  -4   5  11        798.53        767.23        15.00 o                         
  -3   5  11        837.83        812.00        15.00 o                         
  -2   5  11        734.67        723.58        13.82 o                         
  -1   5  11       1456.35       1447.32        41.50 o                         
   0   5  11       1631.41       1612.53        34.08 o                         
   1   5  11        513.77        477.26        43.47 o                         
   2   5  11        199.18        191.84         6.79 o                         
   3   5  11        137.33        116.67         6.31 o                         
   4   5  11       1761.66       1707.78        25.11 o                         
   5   5  11        381.36        357.44         9.39 o                         
   6   5  11         75.40         79.11         6.94 o                         
   7   5  11         72.92         67.35         7.45 o                         
   8   5  11       1315.00       1405.75        36.37 o                         
   9   5  11         19.05         16.34         8.21 o                         
  10   5  11        309.76        301.58        18.41 o                         
 -10   6  11          3.74        -21.17        23.82 o                         
  -9   6  11        563.52        520.00        23.57 o                         
  -8   6  11       1544.97       1573.85        92.90 o                         
  -7   6  11        251.38        241.96        12.65 o                         
  -6   6  11        125.56        130.03         8.09 o                         
  -5   6  11        239.48        222.08         9.67 o                         
  -4   6  11         65.25         69.46         4.80 o                         
  -3   6  11        423.12        387.31        10.51 o                         
  -2   6  11        665.79        664.85        13.49 o                         
  -1   6  11       2696.48       2709.48        45.20 o                         
   0   6  11        286.56        271.65        13.67 o                         
   1   6  11          5.77          9.50         6.79 o                         
   2   6  11         21.01         25.12         7.54 o                         
   3   6  11        181.75        165.84         6.46 o                         
   4   6  11         44.13         39.62         4.68 o                         
   5   6  11       1826.26       1826.53        36.58 o                         
   6   6  11        390.51        355.81        14.24 o                         
   7   6  11         86.75         76.50         8.24 o                         
   8   6  11          1.73         -7.58         7.58 o                         
   9   6  11        164.43        179.78        16.58 o                         
  -9   7  11        135.64         90.25        16.26 o                         
  -8   7  11         72.82         41.40        12.66 o                         
  -7   7  11        308.54        337.46        12.50 o                         
  -6   7  11         35.19         43.96         6.26 o                         
  -5   7  11        611.20        617.15        13.41 o                         
  -4   7  11         34.72         30.57         5.48 o                         
  -3   7  11        638.05        637.92        16.34 o                         
  -2   7  11        699.65        663.15        21.31 o                         
  -1   7  11          6.95         19.93         6.19 o                         
   0   7  11         21.67         12.08        14.74 o                         
   1   7  11       2199.15       2241.09        46.87 o                         
   2   7  11         57.04         36.85         8.25 o                         
   3   7  11       1439.70       1415.20        59.56 o                         
   4   7  11        800.98        747.02        24.12 o                         
   5   7  11        179.73        166.98        14.40 o                         
   6   7  11         14.93         13.70         6.10 o                         
   7   7  11        838.02        814.56        26.15 o                         
   8   7  11         21.30          3.54         9.21 o                         
  -7   8  11         64.95         59.84         8.36 o                         
  -6   8  11        155.36        169.32        33.65 o                         
  -5   8  11        339.64        333.00        13.48 o                         
  -4   8  11          2.22         -6.30         6.84 o                         
  -3   8  11        177.49        157.68        10.53 o                         
  -2   8  11        348.05        361.79        16.03 o                         
  -1   8  11        326.16        366.73        18.09 o                         
   0   8  11        289.00        249.54        15.86 o                         
   1   8  11        490.06        475.69        20.76 o                         
   2   8  11        120.48        108.71        14.74 o                         
   3   8  11        943.51        934.23        62.87 o                         
   4   8  11         84.18         75.95        12.45 o                         
   5   8  11        728.49        675.25        26.76 o                         
   7   8  11          0.86          9.09        15.72 o                         
  -6   9  11        100.69        105.61        18.67 o                         
  -5   9  11        112.98        101.38        14.58 o                         
  -4   9  11        453.47        517.09        31.31 o                         
  -3   9  11        842.69        862.82        24.16 o                         
  -2   9  11         11.68         16.46        11.05 o                         
  -1   9  11         45.63         28.50        11.91 o                         
   0   9  11          3.99         10.92        10.32 o                         
   1   9  11        366.55        325.88        20.23 o                         
   2   9  11         28.12         24.11        20.14 o                         
   3   9  11        609.43        601.75        29.10 o                         
   5   9  11          2.04          2.46        16.21 o                         
   6   9  11         10.49         22.10        13.51 o                         
  -3  10  11         78.02        106.34        18.67 o                         
  -2  10  11        114.13         99.71        17.93 o                         
  -1  10  11         36.32         43.47        16.46 o                         
   0  10  11         41.05         25.79        19.16 o                         
   1  10  11          2.96         30.45        16.70 o                         
   2  10  11        215.36        177.08        23.58 o                         
   3  10  11          2.92        -15.47        15.47 o                         
 -10   0  12         31.25         11.78        11.43 o                         
  -8   0  12        666.82        646.98        22.66 o                         
  -6   0  12        983.92        975.57        25.27 o                         
  -4   0  12       1541.60       1386.48        23.98 o                         
  -2   0  12       1193.76       1177.49        21.57 o                         
   0   0  12       3122.36       2983.92       149.03 o                         
   2   0  12        332.70        319.34        11.54 o                         
   4   0  12       1259.60       1306.62        28.15 o                         
   6   0  12        190.71        185.11         9.22 o                         
   8   0  12          2.41         -5.09         6.77 o                         
  10   0  12         18.19          4.30        10.32 o                         
 -11   1  12        218.99        253.90        46.76 o                         
 -10   1  12        247.02        227.38        13.98 o                         
  -9   1  12        424.50        418.66        15.02 o                         
  -8   1  12        413.65        384.29        12.90 o                         
  -7   1  12       1001.64        991.65        21.80 o                         
  -6   1  12        214.76        226.29         8.99 o                         
  -5   1  12        152.12        169.33         6.63 o                         
  -4   1  12       5080.45       5031.65        55.19 o                         
  -3   1  12         32.57         25.62         3.14 o                         
  -2   1  12        745.58        746.66        10.52 o                         
  -1   1  12        227.57        265.98         5.83 o                         
   0   1  12       2476.87       2506.92        26.38 o                         
   1   1  12         10.66          8.45         2.52 o                         
   2   1  12       4581.21       4692.85        64.41 o                         
   3   1  12       1342.76       1383.13        20.33 o                         
   4   1  12        246.79        243.70         7.07 o                         
   5   1  12          1.00          4.60         3.39 o                         
   6   1  12       1351.83       1418.64        18.43 o                         
   7   1  12         79.38         79.51         5.22 o                         
   8   1  12        267.80        282.58        15.31 o                         
   9   1  12         30.54         34.59         6.45 o                         
  10   1  12         44.42         49.31         7.78 o                         
  11   1  12        240.29        246.62        14.64 o                         
 -11   2  12         85.39         58.86        15.14 o                         
 -10   2  12          2.28        -10.63        10.63 o                         
  -9   2  12       2226.77       2202.12        48.66 o                         
  -8   2  12        572.85        525.51        18.54 o                         
  -7   2  12       1111.54       1141.64        20.59 o                         
  -6   2  12         92.84         86.87         5.81 o                         
  -5   2  12        204.18        222.37         7.43 o                         
  -4   2  12       1156.51       1135.03        16.55 o                         
  -3   2  12       1080.23       1066.29        18.09 o                         
  -2   2  12         25.85         21.70         3.02 o                         
  -1   2  12          1.34         -2.39         2.39 o                         
   0   2  12        566.74        550.24         8.46 o                         
   1   2  12         19.82         29.19         2.84 o                         
   2   2  12         99.55        109.90         6.31 o                         
   3   2  12         11.47          8.61         2.86 o                         
   4   2  12        105.76        118.30         5.55 o                         
   5   2  12        762.12        759.68        12.98 o                         
   6   2  12         84.76         93.24         5.26 o                         
   7   2  12       1207.58       1210.13        17.19 o                         
   8   2  12        144.12        151.41         7.97 o                         
   9   2  12          0.15          7.44         6.89 o                         
  10   2  12        620.29        636.48        20.91 o                         
  11   2  12         83.15         95.43        12.75 o                         
 -11   3  12        682.33        731.43       102.78 o                         
 -10   3  12         40.41         74.55        41.38 o                         
  -9   3  12         46.80         48.51        17.68 o                         
  -8   3  12        270.65        269.29        18.21 o                         
  -7   3  12          8.62          5.02         4.39 o                         
  -6   3  12        137.53        129.91        11.69 o                         
  -5   3  12       2357.44       2319.73        28.59 o                         
  -4   3  12          1.68         -0.50         2.95 o                         
  -3   3  12          0.23          3.29         2.90 o                         
  -2   3  12        382.27        374.39         8.14 o                         
  -1   3  12         88.38         84.80         4.53 o                         
   0   3  12        353.68        350.82         7.85 o                         
   1   3  12        530.56        524.28        10.82 o                         
   2   3  12          5.72          1.28         2.97 o                         
   3   3  12        439.76        432.77         9.70 o                         
   4   3  12         24.44         29.13         3.70 o                         
   5   3  12        907.82        901.70        14.44 o                         
   6   3  12       1596.84       1651.34        22.53 o                         
   7   3  12         19.04         14.84         6.19 o                         
   8   3  12        135.61        130.95         8.88 o                         
   9   3  12        817.92        862.01        22.86 o                         
  10   3  12         21.65         17.80         9.68 o                         
  11   3  12        310.25        271.21        26.53 o                         
 -10   4  12         63.34         40.42        13.63 o                         
  -9   4  12        317.78        328.80        27.14 o                         
  -8   4  12          0.72          4.47         5.56 o                         
  -7   4  12        276.52        273.80        15.69 o                         
  -6   4  12          1.95          4.98         3.95 o                         
  -5   4  12        903.57        913.17        17.34 o                         
  -4   4  12         43.00         41.46         3.82 o                         
  -3   4  12       1485.55       1479.96        19.50 o                         
  -2   4  12        441.00        427.10         7.60 o                         
  -1   4  12        533.39        506.96         8.36 o                         
   0   4  12        126.43        113.78         5.06 o                         
   1   4  12       1428.46       1438.31        23.82 o                         
   2   4  12         66.25         58.32         5.00 o                         
   3   4  12       1940.10       1921.83        27.21 o                         
   4   4  12         19.10         21.17         3.34 o                         
   5   4  12         22.14         17.87         4.07 o                         
   6   4  12          4.42          7.19         4.55 o                         
   7   4  12        612.45        632.48        13.02 o                         
   8   4  12        319.23        336.60        15.84 o                         
   9   4  12          3.20         -8.30         8.30 o                         
  10   4  12          0.75         14.98        20.14 o                         
 -10   5  12         15.10         -4.64        21.49 o                         
  -9   5  12         44.58         54.32        12.50 o                         
  -8   5  12        298.98        302.98        13.70 o                         
  -7   5  12        417.00        413.29        14.07 o                         
  -6   5  12       1011.26       1009.04        29.14 o                         
  -5   5  12        869.93        864.66        17.60 o                         
  -4   5  12         23.07         20.64         4.38 o                         
  -3   5  12       1139.14       1130.76        19.22 o                         
  -2   5  12       1068.00       1040.52        18.04 o                         
  -1   5  12       4600.05       4656.84        66.76 o                         
   0   5  12       1743.07       1686.66        23.77 o                         
   1   5  12       1237.42       1201.87        21.61 o                         
   2   5  12        652.58        657.75        12.74 o                         
   3   5  12        165.62        178.83         7.99 o                         
   4   5  12        159.64        155.03         8.14 o                         
   5   5  12       1951.63       1942.27        33.89 o                         
   6   5  12        631.84        613.41        17.20 o                         
   7   5  12         63.10         57.79         6.71 o                         
   8   5  12         81.15         77.14         9.08 o                         
   9   5  12         27.47         22.39         9.84 o                         
  10   5  12         16.55        -13.79        13.79 o                         
  -9   6  12         31.69          5.68        13.01 o                         
  -8   6  12         11.47          8.32         7.44 o                         
  -7   6  12         40.01         39.13         7.66 o                         
  -6   6  12        168.16        173.33        12.29 o                         
  -5   6  12          5.80          2.32         5.96 o                         
  -4   6  12         14.84         15.70         4.29 o                         
  -3   6  12        580.86        576.72        13.17 o                         
  -2   6  12         18.18         16.71         5.36 o                         
  -1   6  12        224.40        224.42        10.45 o                         
   0   6  12         50.35         47.44         8.42 o                         
   1   6  12         99.64         83.23         9.89 o                         
   2   6  12          4.18         -4.18         7.27 o                         
   3   6  12        346.10        355.52        16.36 o                         
   4   6  12       1255.85       1248.89        24.20 o                         
   5   6  12         78.85         73.60         6.70 o                         
   6   6  12          8.16          7.16         5.99 o                         
   7   6  12        110.93        108.27        15.45 o                         
   8   6  12        429.10        430.85        17.51 o                         
   9   6  12          0.26         -5.69        10.72 o                         
  -8   7  12        398.11        405.33        38.05 o                         
  -7   7  12        232.07        231.70        13.77 o                         
  -6   7  12        730.03        801.51        16.87 o                         
  -5   7  12         36.07         40.31         8.67 o                         
  -4   7  12        399.86        391.59        12.65 o                         
  -3   7  12        122.09        121.37        10.03 o                         
  -2   7  12         72.78         81.12         7.42 o                         
  -1   7  12        408.72        381.02        13.55 o                         
   0   7  12        234.23        214.78        15.06 o                         
   1   7  12         80.61         60.16        11.30 o                         
   2   7  12         93.98         75.26        10.59 o                         
   3   7  12        302.54        282.76        24.19 o                         
   4   7  12         94.22         92.89        13.39 o                         
   5   7  12        386.48        357.09        10.58 o                         
   6   7  12       1604.39       1641.58        36.87 o                         
   7   7  12         78.19         75.89        15.96 o                         
   8   7  12        780.99        749.48        30.21 o                         
  -7   8  12          6.66          1.14        10.53 o                         
  -6   8  12        763.62        797.58        25.42 o                         
  -5   8  12          0.13         -6.34         6.87 o                         
  -4   8  12        332.60        306.18        19.65 o                         
  -3   8  12        844.12        874.75        25.17 o                         
  -2   8  12        332.34        322.08        16.93 o                         
  -1   8  12          9.24        -13.34        14.86 o                         
   0   8  12        155.93        116.90        13.45 o                         
   1   8  12        180.89        154.82        14.40 o                         
   2   8  12        365.11        354.04        20.31 o                         
   3   8  12         79.72         82.58        15.96 o                         
   4   8  12         95.48         98.01        17.56 o                         
   5   8  12        119.58         89.15        19.89 o                         
   6   8  12         14.28         16.46        12.03 o                         
   7   8  12         37.41         20.14        16.46 o                         
  -5   9  12          8.99         -0.98        10.81 o                         
  -4   9  12       1189.21       1202.92       121.33 o                         
  -3   9  12         45.66         31.19        12.53 o                         
  -2   9  12        169.59        127.47        20.38 o                         
  -1   9  12        572.82        558.00        32.66 o                         
   0   9  12        121.13        106.84        19.16 o                         
   1   9  12        271.91        284.40        26.52 o                         
   2   9  12       1250.12       1175.19        50.35 o                         
   4   9  12          3.09        -13.02        13.02 o                         
   5   9  12         50.05         11.54        17.68 o                         
  -2  10  12         67.07         73.68        18.67 o                         
  -1  10  12          0.19         -3.93        14.24 o                         
   0  10  12        215.31        185.67        24.07 o                         
   1  10  12       1094.45       1217.92        52.07 o                         
   2  10  12        402.03        452.39        33.89 o                         
 -11   0  13        638.25        524.60        40.77 o                         
  -9   0  13         81.86         82.44        16.58 o                         
  -7   0  13        324.97        309.07        16.45 o                         
  -5   0  13       2030.55       1912.07        40.20 o                         
  -3   0  13        524.61        474.56        14.83 o                         
  -1   0  13       1150.50       1179.29        20.99 o                         
   1   0  13        164.81        185.98         9.21 o                         
   3   0  13       4660.22       4816.12        82.44 o                         
   5   0  13       2104.58       2118.41        34.74 o                         
   7   0  13        413.99        410.00        13.92 o                         
   9   0  13        802.69        776.52        25.46 o                         
  11   0  13        174.64        169.37        16.61 o                         
 -11   1  13         26.83         35.42        14.23 o                         
 -10   1  13          1.91          4.17         9.57 o                         
  -9   1  13        291.06        318.19        14.78 o                         
  -8   1  13       1003.94       1019.11        20.53 o                         
  -7   1  13        686.37        708.96        16.35 o                         
  -6   1  13        734.45        730.88        19.95 o                         
  -5   1  13        453.98        452.24        11.83 o                         
  -4   1  13        529.34        505.81        10.39 o                         
  -3   1  13        535.32        522.91        10.29 o                         
  -2   1  13       1637.97       1530.59        28.61 o                         
  -1   1  13        381.86        357.62         7.56 o                         
   0   1  13       1985.53       1998.92        22.43 o                         
   1   1  13       3593.46       3615.82        44.63 o                         
   2   1  13        941.52        958.34        17.19 o                         
   3   1  13        411.11        453.47        12.50 o                         
   4   1  13        201.64        210.86         6.99 o                         
   5   1  13       1067.02       1080.65        16.58 o                         
   6   1  13         26.48         28.40         4.16 o                         
   7   1  13       2815.25       2880.47        32.59 o                         
   8   1  13        242.25        244.92         9.77 o                         
   9   1  13         67.13         70.12         7.80 o                         
  10   1  13         44.73         38.58         7.80 o                         
  11   1  13        155.35        151.60        11.39 o                         
 -11   2  13        589.78        503.73        30.58 o                         
 -10   2  13         96.01        107.20        12.02 o                         
  -9   2  13         52.81         30.17         9.02 o                         
  -8   2  13       1520.76       1502.42        26.03 o                         
  -7   2  13        542.66        561.34        14.35 o                         
  -6   2  13          9.79          9.35         4.13 o                         
  -5   2  13         53.48         57.65         5.48 o                         
  -4   2  13       1950.02       1971.05        25.29 o                         
  -3   2  13         57.39         51.68         4.25 o                         
  -2   2  13       3344.59       3266.71        37.50 o                         
  -1   2  13        393.62        410.87         9.94 o                         
   0   2  13        459.06        430.57         7.64 o                         
   1   2  13        297.36        315.61         9.57 o                         
   2   2  13       1887.95       1869.84        25.67 o                         
   3   2  13        106.69        105.62         5.25 o                         
   4   2  13        532.19        520.51        10.34 o                         
   5   2  13        731.28        740.75        13.18 o                         
   6   2  13         97.14         98.86         6.13 o                         
   7   2  13        324.88        303.73         9.35 o                         
   8   2  13         14.31         11.74         5.41 o                         
   9   2  13        551.91        589.51        21.79 o                         
  10   2  13        333.12        346.14        19.85 o                         
  11   2  13          3.06          3.97        11.13 o                         
 -10   3  13        203.29        225.62        52.93 o                         
  -9   3  13        384.03        412.94        20.82 o                         
  -8   3  13        538.01        549.91        31.19 o                         
  -7   3  13         17.02         21.00         4.91 o                         
  -6   3  13       1716.16       1744.46        23.89 o                         
  -5   3  13        936.67        931.03        16.86 o                         
  -4   3  13         72.60         70.16         4.95 o                         
  -3   3  13       3177.59       3236.07        37.50 o                         
  -2   3  13       2800.99       2837.70        33.39 o                         
  -1   3  13         88.67         72.59         4.57 o                         
   0   3  13        579.40        596.44        12.43 o                         
   1   3  13         32.43         30.85         4.10 o                         
   2   3  13        173.95        170.63         7.47 o                         
   3   3  13        110.45        102.59         4.85 o                         
   4   3  13        935.23        906.29        14.12 o                         
   5   3  13         18.67         18.77         4.34 o                         
   6   3  13         73.37         74.43        10.03 o                         
   7   3  13         99.87        101.52         6.46 o                         
   8   3  13        305.75        307.49        11.22 o                         
   9   3  13         83.86         90.97         8.42 o                         
  10   3  13         97.95        108.51        10.21 o                         
 -10   4  13        449.13        434.48        80.31 o                         
  -9   4  13        176.01        164.20        15.72 o                         
  -8   4  13        904.24        895.31        28.08 o                         
  -7   4  13         33.06         37.61         5.64 o                         
  -6   4  13        339.34        341.48         9.21 o                         
  -5   4  13        991.92        998.11        18.84 o                         
  -4   4  13       2344.57       2337.81        28.77 o                         
  -3   4  13         93.66         94.58         5.42 o                         
  -2   4  13       1051.19       1042.49        15.66 o                         
  -1   4  13       1060.50       1072.53        16.18 o                         
   0   4  13        640.56        625.79        10.93 o                         
   1   4  13        912.53        914.69        15.85 o                         
   2   4  13       2572.17       2583.24        34.63 o                         
   3   4  13        377.93        354.07        10.54 o                         
   4   4  13        129.69        132.56         7.65 o                         
   5   4  13        260.70        247.24         8.31 o                         
   6   4  13        801.97        805.43        14.90 o                         
   7   4  13        127.69        130.64         7.90 o                         
   8   4  13        912.35        937.80        17.93 o                         
   9   4  13         61.56         62.98         8.84 o                         
  10   4  13        102.21         85.27        10.49 o                         
  -9   5  13          9.44          8.93        12.06 o                         
  -8   5  13        169.19        187.13        15.45 o                         
  -7   5  13        221.06        227.37        12.40 o                         
  -6   5  13        304.74        289.28        12.75 o                         
  -5   5  13        208.35        212.26         9.92 o                         
  -4   5  13          2.47          4.30         4.53 o                         
  -3   5  13        189.84        180.75         9.32 o                         
  -2   5  13       2461.26       2467.27        34.28 o                         
  -1   5  13         15.86         20.51         2.43 o                         
   0   5  13        196.51        179.55         5.95 o                         
   1   5  13        328.76        322.35         8.77 o                         
   2   5  13       1143.68       1148.38        33.24 o                         
   3   5  13        398.85        361.26        10.70 o                         
   4   5  13       1915.85       1978.35        33.98 o                         
   5   5  13        237.97        248.06        11.45 o                         
   6   5  13        694.97        653.62        16.62 o                         
   7   5  13        123.47        130.91        11.01 o                         
   8   5  13        271.13        266.74        12.07 o                         
   9   5  13         97.71         79.62        11.15 o                         
  -9   6  13        112.33        128.04        64.96 o                         
  -8   6  13        118.90        118.54        14.61 o                         
  -7   6  13        507.49        540.92        17.79 o                         
  -6   6  13        135.16        125.16         9.45 o                         
  -5   6  13        172.50        159.60        10.08 o                         
  -4   6  13        111.58        106.21         7.83 o                         
  -3   6  13          0.44          0.86         5.85 o                         
  -2   6  13         10.20         14.88         5.43 o                         
  -1   6  13       1842.47       1873.83        61.79 o                         
   0   6  13        644.70        556.67        20.49 o                         
   1   6  13         80.96         64.97        10.16 o                         
   2   6  13          2.91          2.86         3.01 o                         
   3   6  13          1.25         -1.59         4.75 o                         
   4   6  13          3.64          7.68         5.26 o                         
   5   6  13          9.14         11.63         5.93 o                         
   6   6  13       1197.93       1185.75        47.89 o                         
   7   6  13        180.50        170.02        16.32 o                         
   8   6  13        402.67        393.05        24.92 o                         
  -8   7  13         65.48         40.31        10.52 o                         
  -7   7  13        143.05        139.11         9.78 o                         
  -6   7  13        124.47        119.08        10.20 o                         
  -5   7  13        413.24        432.04        15.53 o                         
  -4   7  13         83.24         69.73         7.74 o                         
  -3   7  13        971.48        996.71        26.54 o                         
  -2   7  13        279.71        258.71        12.84 o                         
  -1   7  13        195.49        233.56        12.30 o                         
   0   7  13         46.45         19.45         9.65 o                         
   1   7  13        682.27        652.16        24.12 o                         
   2   7  13         87.64         86.92        12.65 o                         
   3   7  13         72.74         65.37        11.40 o                         
   4   7  13        206.90        189.33        14.57 o                         
   5   7  13          2.83         -2.50         6.34 o                         
   6   7  13          7.14          6.40        11.17 o                         
   7   7  13        289.22        221.77        26.28 o                         
  -6   8  13         24.81         13.55        10.80 o                         
  -5   8  13       1468.79       1582.14        51.08 o                         
  -4   8  13        201.36        255.71        15.86 o                         
  -3   8  13         91.29         82.98        10.45 o                         
  -2   8  13         47.83         45.25         8.68 o                         
  -1   8  13        414.86        396.64        25.30 o                         
   0   8  13         71.69         53.05        15.96 o                         
   1   8  13       1090.40       1102.08        35.26 o                         
   2   8  13         21.98         39.54        12.53 o                         
   3   8  13        174.31        165.04        21.61 o                         
   4   8  13         20.45          9.09        14.49 o                         
   6   8  13          1.04         15.96        12.28 o                         
  -4   9  13        120.71         90.38        19.40 o                         
  -3   9  13       1256.71       1354.52        34.48 o                         
   2   9  13         86.54         63.61        17.19 o                         
   3   9  13        764.16        761.84        41.51 o                         
   4   9  13        535.74        521.90        35.86 o                         
 -10   0  14        776.06        900.61        43.23 o                         
  -8   0  14        243.07        208.49        16.30 o                         
  -6   0  14       3844.67       3801.60        78.96 o                         
  -4   0  14       1504.66       1488.83        26.25 o                         
  -2   0  14        213.66        208.47         8.47 o                         
   0   0  14       1009.66       1016.35        26.21 o                         
   2   0  14          0.62         -2.89         5.07 o                         
   4   0  14        301.10        316.16        13.80 o                         
   6   0  14        283.27        276.08        12.35 o                         
   8   0  14       2833.68       3022.20        59.84 o                         
  10   0  14        297.25        317.33        21.98 o                         
 -10   1  14        550.12        661.59        39.84 o                         
  -9   1  14          6.65          6.20        13.51 o                         
  -8   1  14        114.86        130.06         9.66 o                         
  -7   1  14        182.89        180.67         9.84 o                         
  -6   1  14        242.23        246.08        10.44 o                         
  -5   1  14          5.70          4.76         3.87 o                         
  -4   1  14        780.47        755.88        13.34 o                         
  -3   1  14        561.62        556.89        11.05 o                         
  -2   1  14         65.45         73.56         4.06 o                         
  -1   1  14       2458.04       2444.77        29.71 o                         
   0   1  14         18.97         20.06         2.97 o                         
   1   1  14          7.14          9.27         3.59 o                         
   2   1  14         49.25         56.19         5.03 o                         
   3   1  14         30.08         33.33         4.67 o                         
   4   1  14         25.52         31.41         4.18 o                         
   5   1  14       1392.05       1422.29        22.64 o                         
   6   1  14        553.78        567.63        11.52 o                         
   7   1  14        277.87        269.20         9.61 o                         
   8   1  14        242.76        239.38        10.94 o                         
   9   1  14         24.91         14.60         7.14 o                         
  10   1  14        168.32        163.95        15.28 o                         
 -10   2  14        311.91        334.80        26.65 o                         
  -9   2  14         47.36         33.97        14.86 o                         
  -8   2  14          3.82         16.69         7.52 o                         
  -7   2  14          0.54         -5.71         5.91 o                         
  -6   2  14         62.22         69.29         5.66 o                         
  -5   2  14        154.18        156.86         7.50 o                         
  -4   2  14        297.45        263.26         8.35 o                         
  -3   2  14        583.32        584.78        12.76 o                         
  -2   2  14        446.84        428.30        10.73 o                         
  -1   2  14        628.56        596.48        22.95 o                         
   0   2  14        880.25        894.82        12.43 o                         
   1   2  14        976.72        972.14        15.81 o                         
   2   2  14        477.98        492.55        15.92 o                         
   3   2  14       1765.20       1774.83        25.26 o                         
   4   2  14       1533.54       1542.30        21.04 o                         
   5   2  14          0.65          0.42         4.72 o                         
   6   2  14         21.41         23.65         5.34 o                         
   7   2  14        761.36        791.93        15.32 o                         
   8   2  14        138.63        158.26        14.07 o                         
   9   2  14        157.49        172.82        16.55 o                         
  10   2  14         28.98         22.84        10.39 o                         
 -10   3  14         23.18         27.75        19.16 o                         
  -9   3  14          0.83         20.00        13.75 o                         
  -8   3  14          0.28          0.47         8.38 o                         
  -7   3  14       1132.77       1158.17        24.86 o                         
  -6   3  14        288.60        296.58        12.44 o                         
  -5   3  14         21.77         23.41         4.59 o                         
  -4   3  14          9.25          8.91         3.93 o                         
  -3   3  14       1491.71       1479.48        20.69 o                         
  -2   3  14       1007.91        984.54        15.55 o                         
  -1   3  14       1679.98       1666.09        22.30 o                         
   0   3  14       2196.63       2175.15        30.51 o                         
   1   3  14         21.61         15.39         4.34 o                         
   2   3  14        706.78        686.27        14.09 o                         
   3   3  14       2542.48       2573.52        32.70 o                         
   4   3  14        682.57        673.86        12.16 o                         
   5   3  14       1875.95       1974.53        34.72 o                         
   6   3  14         83.56         76.32         6.19 o                         
   7   3  14         42.35         46.45         6.33 o                         
   8   3  14        503.57        517.49        14.99 o                         
   9   3  14       1026.89       1087.97        22.65 o                         
  10   3  14          9.74         10.79        10.71 o                         
 -10   4  14          6.09         15.13        27.14 o                         
  -9   4  14        696.91        753.99        33.28 o                         
  -8   4  14          1.74         -0.49        11.54 o                         
  -7   4  14        871.74        906.80        17.43 o                         
  -6   4  14        153.46        154.52         7.89 o                         
  -5   4  14         10.17         12.72         4.22 o                         
  -4   4  14          1.05          4.28         4.24 o                         
  -3   4  14       3890.46       4011.14        51.76 o                         
  -2   4  14        399.67        416.33         9.75 o                         
  -1   4  14        741.36        721.64        11.41 o                         
   0   4  14         93.49         92.91         5.35 o                         
   1   4  14        671.86        688.73        19.14 o                         
   2   4  14         79.87         67.27         5.67 o                         
   3   4  14        686.88        717.38        15.03 o                         
   4   4  14         38.67         39.63         5.88 o                         
   5   4  14        126.69        146.75         9.25 o                         
   6   4  14        706.40        766.74        20.26 o                         
   7   4  14        654.15        660.89        16.15 o                         
   8   4  14        207.96        210.07        10.69 o                         
   9   4  14          4.39         -3.52         8.30 o                         
  -9   5  14         27.99         29.94        28.98 o                         
  -8   5  14        245.40        213.80        13.46 o                         
  -7   5  14        570.72        568.21        23.30 o                         
  -6   5  14        110.38        104.83         8.58 o                         
  -5   5  14       1045.06       1084.53        29.80 o                         
  -4   5  14         24.82         24.09         5.69 o                         
  -3   5  14        235.81        228.56        10.39 o                         
  -2   5  14       1174.39       1165.61        20.56 o                         
  -1   5  14       1692.95       1764.34        31.69 o                         
   0   5  14         29.09         25.82         3.53 o                         
   1   5  14         43.48         41.96         5.38 o                         
   2   5  14          4.81          8.25         5.10 o                         
   3   5  14        166.89        146.87         8.27 o                         
   4   5  14        214.96        202.12        18.86 o                         
   5   5  14         50.84         35.50         6.22 o                         
   6   5  14        133.86        123.62        11.80 o                         
   7   5  14        124.73        124.41        12.01 o                         
   8   5  14          7.55         -7.01         8.69 o                         
   9   5  14       1085.23       1110.58        36.64 o                         
  -8   6  14          7.24          4.97        12.90 o                         
  -7   6  14        149.56        125.88        14.04 o                         
  -6   6  14        488.77        499.81        16.87 o                         
  -5   6  14         27.62         35.09         7.28 o                         
  -4   6  14          5.87          7.89         5.90 o                         
  -3   6  14        273.36        283.70        11.95 o                         
  -2   6  14        658.41        654.03        18.17 o                         
  -1   6  14        132.92        125.43         9.48 o                         
   0   6  14        661.79        626.83        22.54 o                         
   1   6  14         97.71         66.76        10.66 o                         
   2   6  14        107.45        102.83         6.13 o                         
   3   6  14         86.97         70.15         7.21 o                         
   4   6  14        579.81        569.08        23.20 o                         
   5   6  14        246.53        222.14        15.52 o                         
   6   6  14         90.85         98.57        15.15 o                         
   7   6  14         87.87         73.43        18.91 o                         
   8   6  14         38.30         37.23        11.33 o                         
  -7   7  14         32.43         36.95         9.65 o                         
  -6   7  14         15.07          2.79        11.10 o                         
  -5   7  14         27.61         23.64         8.73 o                         
  -4   7  14        297.25        292.96        19.85 o                         
  -3   7  14          0.05          5.54         6.49 o                         
  -2   7  14         65.90         74.95         9.72 o                         
  -1   7  14         53.56         49.37        11.30 o                         
   0   7  14        653.12        607.00        23.54 o                         
   1   7  14         17.87          8.87        12.65 o                         
   2   7  14       1921.29       2064.77       161.97 o                         
   3   7  14        212.39        187.64        22.35 o                         
   4   7  14         14.74          3.93        10.32 o                         
   5   7  14         92.98         95.29        17.68 o                         
   6   7  14        404.06        382.15        37.09 o                         
   7   7  14         31.85         28.24        17.44 o                         
  -5   8  14          0.11         -1.77         9.62 o                         
  -4   8  14         61.59         51.77        11.74 o                         
  -3   8  14          2.46         -4.42        12.53 o                         
  -2   8  14        307.77        307.21        20.88 o                         
  -1   8  14          3.90          5.65        12.03 o                         
   0   8  14        966.58       1001.79        42.24 o                         
   1   8  14         25.91         -9.58        12.53 o                         
   2   8  14        220.45        164.80        20.63 o                         
   4   8  14        424.65        232.58        33.16 o                         
   5   8  14        476.61        409.66        33.40 o                         
  -3   9  14         26.56         56.11        20.14 o                         
  -2   9  14        298.50        291.77        27.26 o                         
  -1   9  14        269.87        284.40        28.00 o                         
   0   9  14        164.69        146.87        19.89 o                         
   1   9  14         28.38         28.98        17.44 o                         
   2   9  14        307.85        195.50        25.05 o                         
   3   9  14         97.41         93.08        19.40 o                         
  -9   0  15         12.01         16.70        16.46 o                         
  -7   0  15        684.82        735.06        25.23 o                         
  -5   0  15       4331.35       4235.30        77.89 o                         
  -3   0  15        944.73        945.92        23.13 o                         
  -1   0  15       2880.46       2780.54        42.51 o                         
   1   0  15       3810.98       3970.23        70.03 o                         
   3   0  15        737.95        708.93        20.23 o                         
   5   0  15        151.14        143.97        11.65 o                         
   7   0  15          0.56          5.01         7.74 o                         
   9   0  15         12.28          8.90        23.82 o                         
 -10   1  15        276.01        298.72        23.79 o                         
  -9   1  15        420.36        439.70        19.95 o                         
  -8   1  15          0.62          1.14        12.19 o                         
  -7   1  15         30.42         20.19         6.67 o                         
  -6   1  15        996.67       1015.51        20.32 o                         
  -5   1  15        363.06        377.44        10.47 o                         
  -4   1  15        174.01        165.69         8.31 o                         
  -3   1  15       1395.49       1394.34        20.46 o                         
  -2   1  15         36.17         38.02         3.61 o                         
  -1   1  15         22.62         19.93         3.32 o                         
   0   1  15         20.87         16.57         3.42 o                         
   1   1  15       2856.96       2933.82        54.10 o                         
   2   1  15         50.75         57.44         5.25 o                         
   3   1  15        162.28        152.91         7.95 o                         
   4   1  15        322.31        312.07        10.02 o                         
   5   1  15          8.39          7.12         4.57 o                         
   6   1  15         11.94         15.40         4.66 o                         
   7   1  15        933.08        970.49        19.44 o                         
   8   1  15        502.89        542.49        15.91 o                         
   9   1  15         26.19         21.20         9.38 o                         
  10   1  15        489.09        519.47        17.55 o                         
 -10   2  15        328.14        375.15        24.49 o                         
  -9   2  15        112.09         96.79        11.97 o                         
  -8   2  15        692.78        710.00        21.22 o                         
  -7   2  15        650.92        662.76        19.46 o                         
  -6   2  15         33.71         39.78         5.34 o                         
  -5   2  15        144.13        142.57         8.07 o                         
  -4   2  15        180.50        171.81         7.66 o                         
  -3   2  15          4.40          7.39         4.35 o                         
  -2   2  15        225.02        216.28         7.81 o                         
  -1   2  15       1678.50       1685.40        24.30 o                         
   0   2  15       2195.52       2140.23        24.24 o                         
   1   2  15        781.03        777.56        16.02 o                         
   2   2  15         31.96         33.20         4.48 o                         
   3   2  15        297.45        288.23         8.39 o                         
   4   2  15        430.52        428.32        12.50 o                         
   5   2  15        170.71        162.80         7.84 o                         
   6   2  15       1536.16       1526.33        23.02 o                         
   7   2  15          0.64         -4.46         5.20 o                         
   8   2  15        225.76        211.02        11.02 o                         
   9   2  15        508.75        518.32        18.58 o                         
  10   2  15        212.67        216.62        14.88 o                         
  -9   3  15        342.93        372.16        23.27 o                         
  -8   3  15         79.90         80.22        10.09 o                         
  -7   3  15         36.74         33.54         6.30 o                         
  -6   3  15        405.08        421.50        14.56 o                         
  -5   3  15         18.04         21.85         5.17 o                         
  -4   3  15        128.46        116.79         6.51 o                         
  -3   3  15         44.28         44.96         5.08 o                         
  -2   3  15       1993.82       1973.33        27.67 o                         
  -1   3  15         68.28         61.13         5.22 o                         
   0   3  15        785.76        788.59        16.21 o                         
   1   3  15         31.93         26.68         5.28 o                         
   2   3  15       1304.67       1323.96        21.96 o                         
   3   3  15         35.83         41.12         6.98 o                         
   4   3  15       2895.32       2887.46        34.41 o                         
   5   3  15        581.10        573.93        14.92 o                         
   6   3  15        140.13        131.13         8.34 o                         
   7   3  15        230.45        239.14        12.91 o                         
   8   3  15       1014.44       1054.84        21.70 o                         
   9   3  15        197.29        199.27        11.61 o                         
  -9   4  15          1.15         -5.94        13.69 o                         
  -8   4  15        527.94        550.76        32.05 o                         
  -7   4  15         61.06         57.63         7.44 o                         
  -6   4  15        519.66        523.11        14.96 o                         
  -5   4  15        168.58        173.15        10.50 o                         
  -4   4  15        950.70        962.51        17.78 o                         
  -3   4  15        361.18        340.67        11.24 o                         
  -2   4  15        529.65        530.09        12.69 o                         
  -1   4  15        385.52        396.41         8.89 o                         
   0   4  15         68.75         70.83         5.19 o                         
   1   4  15         40.06         47.86         6.95 o                         
   2   4  15       1367.27       1352.70        22.39 o                         
   3   4  15         45.54         59.53         6.61 o                         
   4   4  15          9.20          0.45         6.74 o                         
   5   4  15        151.65        130.07        11.09 o                         
   6   4  15         11.02          9.15         8.11 o                         
   7   4  15        200.88        228.64        17.42 o                         
   8   4  15        111.95        105.60        11.55 o                         
   9   4  15         17.05         27.90         9.69 o                         
  -8   5  15        660.24        679.18        21.58 o                         
  -7   5  15          4.39          4.90         7.38 o                         
  -6   5  15        712.71        729.57        20.15 o                         
  -5   5  15         44.60         33.77         7.05 o                         
  -4   5  15        175.55        175.45        12.97 o                         
  -3   5  15         15.09          8.84         5.37 o                         
  -2   5  15       1084.37       1072.93        14.11 o                         
  -1   5  15         62.72         63.97         5.78 o                         
   0   5  15       1653.91       1605.94        23.73 o                         
   1   5  15         55.15         49.33         5.52 o                         
   2   5  15         41.36         46.98         5.83 o                         
   3   5  15        176.89        187.29        11.35 o                         
   4   5  15        938.40        963.46        21.96 o                         
   5   5  15          0.81         -3.39         7.25 o                         
   6   5  15        271.15        264.79        23.09 o                         
   7   5  15          3.29          1.77         9.58 o                         
   8   5  15         40.32         37.14        14.81 o                         
  -7   6  15        439.16        447.98        18.58 o                         
  -6   6  15        106.92        111.42        10.58 o                         
  -5   6  15        379.79        392.62        16.19 o                         
  -4   6  15        663.85        642.97        23.01 o                         
  -3   6  15        135.53        125.79         9.11 o                         
  -2   6  15        461.90        453.89        18.75 o                         
  -1   6  15         68.22         65.07         8.18 o                         
   0   6  15       1353.36       1306.89        34.95 o                         
   1   6  15        294.64        303.42        18.40 o                         
   2   6  15        437.05        407.69        27.51 o                         
   3   6  15        381.53        331.31        24.81 o                         
   4   6  15         10.98          7.96         7.07 o                         
   5   6  15        345.62        335.69        16.00 o                         
   6   6  15         61.55         48.64        18.05 o                         
   7   6  15        189.36        164.56        20.63 o                         
  -6   7  15         40.38         33.17        11.99 o                         
  -5   7  15         14.89          2.26        10.51 o                         
  -4   7  15         77.97         94.60         9.33 o                         
  -3   7  15         83.07         91.85        15.96 o                         
  -2   7  15         10.56         11.37        10.19 o                         
  -1   7  15         71.72         90.63        16.70 o                         
   0   7  15        152.89        144.17        19.40 o                         
   1   7  15        874.24        769.21        37.09 o                         
   2   7  15        407.29        402.29        28.73 o                         
   3   7  15         10.26        -13.26        14.00 o                         
   4   7  15          1.95         -8.10        12.53 o                         
   6   7  15         48.41         47.40        18.67 o                         
  -4   8  15          7.96          7.19        11.03 o                         
  -3   8  15        140.41        156.83        17.07 o                         
   4   8  15        124.26         79.82        20.38 o                         
   0   9  15        714.18        662.87        37.82 o                         
  -8   0  16         39.76         34.38        16.21 o                         
  -6   0  16         42.92         33.91         9.99 o                         
  -4   0  16       1387.93       1345.50        25.76 o                         
  -2   0  16          5.42          4.40         4.79 o                         
   0   0  16        851.78        865.73        22.19 o                         
   2   0  16        237.80        233.99        15.60 o                         
   4   0  16         46.01         48.51         8.91 o                         
   6   0  16       1088.88       1083.51        28.67 o                         
   8   0  16         26.77         29.08        10.63 o                         
  -9   1  16        574.13        600.64        35.58 o                         
  -8   1  16        398.91        412.86        19.92 o                         
  -7   1  16         70.25         78.48         9.61 o                         
  -6   1  16          5.76          1.20         7.91 o                         
  -5   1  16         25.40         28.21         5.41 o                         
  -4   1  16        430.80        440.09        11.17 o                         
  -3   1  16        852.23        767.36        14.13 o                         
  -2   1  16         62.14         59.37         4.84 o                         
  -1   1  16        948.50        911.21        30.33 o                         
   0   1  16        866.97        848.91        14.77 o                         
   1   1  16        158.89        148.53         8.05 o                         
   2   1  16       2630.42       2690.51        36.22 o                         
   3   1  16        416.75        419.84        16.77 o                         
   4   1  16        346.50        360.30        10.24 o                         
   5   1  16         42.90         42.43         5.74 o                         
   6   1  16       1188.61       1228.24        22.10 o                         
   7   1  16        162.57        184.86        10.19 o                         
   8   1  16       1066.07       1123.10        26.14 o                         
   9   1  16         20.90          5.79         8.27 o                         
  -9   2  16        363.33        404.98        37.33 o                         
  -8   2  16        116.80         83.45        11.44 o                         
  -7   2  16          2.06         -7.64         7.64 o                         
  -6   2  16        657.87        675.66        17.65 o                         
  -5   2  16       1225.78       1194.78        19.44 o                         
  -4   2  16         32.49         35.67         5.13 o                         
  -3   2  16        724.28        734.66        14.13 o                         
  -2   2  16        362.31        334.06        10.98 o                         
  -1   2  16        276.27        270.23         9.25 o                         
   0   2  16        843.16        862.53        25.52 o                         
   1   2  16       1018.91       1003.25        17.72 o                         
   2   2  16         34.21         33.02         5.25 o                         
   3   2  16        106.60        108.21         6.96 o                         
   4   2  16        748.12        739.19        16.79 o                         
   5   2  16          0.63          8.66         5.65 o                         
   6   2  16         65.05         75.17         7.60 o                         
   7   2  16         57.68         57.06         7.47 o                         
   8   2  16         66.82         75.08         8.30 o                         
   9   2  16         25.19         36.50         9.04 o                         
  -9   3  16        118.94        140.77        16.15 o                         
  -8   3  16        334.04        313.91        21.35 o                         
  -7   3  16        504.04        517.63        18.26 o                         
  -6   3  16        227.79        242.97        11.31 o                         
  -5   3  16        488.09        472.79        13.19 o                         
  -4   3  16        209.60        198.72         8.68 o                         
  -3   3  16        423.49        403.39        10.72 o                         
  -2   3  16       1207.83       1219.53        21.36 o                         
  -1   3  16       2224.21       2275.82        32.88 o                         
   0   3  16         35.32         30.80         7.79 o                         
   1   3  16        107.51        100.56         6.92 o                         
   2   3  16          9.31          4.94         5.36 o                         
   3   3  16       1165.79       1169.05        36.48 o                         
   4   3  16         34.65         34.58         6.47 o                         
   5   3  16        873.49        858.90        21.76 o                         
   6   3  16          5.61         -7.98         7.98 o                         
   7   3  16          3.21         10.49        10.51 o                         
   8   3  16         90.28         86.13         9.55 o                         
   9   3  16        916.50        958.86        34.99 o                         
  -8   4  16        104.62        121.46        15.58 o                         
  -7   4  16        240.21        240.73        13.88 o                         
  -6   4  16        187.73        182.91        11.31 o                         
  -5   4  16        467.18        487.14        16.20 o                         
  -4   4  16         10.41          5.71         6.68 o                         
  -3   4  16        529.32        529.74        12.11 o                         
  -2   4  16          0.15         -0.14         4.73 o                         
  -1   4  16        102.87         82.44         6.34 o                         
   0   4  16         20.61         15.94         6.51 o                         
   1   4  16        722.44        756.02        16.03 o                         
   2   4  16         90.04         77.04         6.70 o                         
   3   4  16        102.87         99.60         9.75 o                         
   4   4  16        478.00        490.18        21.11 o                         
   5   4  16        373.33        381.68        16.20 o                         
   6   4  16        209.26        195.04        12.93 o                         
   7   4  16        210.54        235.20        30.72 o                         
   8   4  16         85.73         62.54        12.22 o                         
  -8   5  16        218.38        192.12        18.57 o                         
  -7   5  16        175.24        169.85        18.42 o                         
  -6   5  16         25.90         24.36         8.19 o                         
  -5   5  16         38.23         47.14         8.26 o                         
  -4   5  16         80.00         81.64         8.82 o                         
  -3   5  16          4.26         -1.39         6.38 o                         
  -2   5  16         98.18         86.34        10.03 o                         
  -1   5  16        568.23        560.16        14.66 o                         
   0   5  16        135.54        127.42         7.83 o                         
   1   5  16          0.74          0.34         5.02 o                         
   2   5  16         25.79         25.71         6.50 o                         
   3   5  16       2307.09       2268.26        46.80 o                         
   4   5  16         29.97         29.46         7.51 o                         
   5   5  16        798.61        808.21        22.30 o                         
   6   5  16         46.24         37.78         9.30 o                         
   7   5  16        101.07        106.34        21.61 o                         
  -7   6  16        171.21        176.87        13.69 o                         
  -6   6  16       1124.33       1082.26        31.63 o                         
  -5   6  16         37.49         48.64         8.89 o                         
  -4   6  16        586.49        616.11        18.25 o                         
  -3   6  16          1.66         -1.81         5.64 o                         
  -2   6  16        631.71        699.40        34.14 o                         
  -1   6  16         10.25         13.46         9.58 o                         
   0   6  16        424.67        370.12        25.79 o                         
   1   6  16        490.01        316.33        11.30 o                         
   2   6  16        189.10        186.59         9.62 o                         
   3   6  16        208.98        171.18        21.61 o                         
   4   6  16         50.93         38.20         9.81 o                         
   5   6  16         75.51         56.13        11.63 o                         
   6   6  16          8.40          8.03        13.49 o                         
  -5   7  16         20.88          8.33         9.67 o                         
  -4   7  16       1870.15       2025.38        44.81 o                         
  -3   7  16          0.04          2.56         8.79 o                         
  -2   7  16         37.59         33.70        11.54 o                         
  -1   7  16         89.00         62.87        15.72 o                         
   0   7  16         35.40         48.38        15.72 o                         
   1   7  16          5.22         17.19        11.30 o                         
   2   7  16       1330.59       1305.60        51.33 o                         
   4   7  16          5.10         -3.93        18.91 o                         
   5   7  16         29.81        -15.72        15.72 o                         
  -3   8  16        159.25        148.86        15.45 o                         
  -2   8  16        142.65        128.94        20.88 o                         
  -1   8  16        725.51        691.36        36.10 o                         
   0   8  16        805.60        803.84        41.51 o                         
   1   8  16        283.31        275.07        24.56 o                         
   2   8  16         43.68         61.65        18.67 o                         
   3   8  16         57.88         39.79        18.91 o                         
  -9   0  17          5.89         13.26        18.91 o                         
  -7   0  17       2562.22       2863.87       141.71 o                         
  -5   0  17       1113.59       1203.32        33.16 o                         
  -3   0  17         62.68         62.59         7.13 o                         
  -1   0  17         16.14         23.45         5.51 o                         
   1   0  17        768.99        746.25        21.54 o                         
   3   0  17        135.63        146.03        12.50 o                         
   5   0  17        389.91        380.29        25.79 o                         
   7   0  17         37.95         50.07        10.70 o                         
   9   0  17        573.82        582.19        27.11 o                         
  -9   1  17       1684.86       1725.72        46.78 o                         
  -8   1  17          4.89         17.09        10.73 o                         
  -7   1  17        184.16        179.15        13.18 o                         
  -6   1  17         51.19         52.87         8.75 o                         
  -5   1  17        968.40        989.82        18.06 o                         
  -4   1  17        495.28        481.23        12.29 o                         
  -3   1  17       1380.36       1370.45        20.94 o                         
  -2   1  17        106.87        120.16         5.97 o                         
  -1   1  17          5.94          8.12         3.79 o                         
   0   1  17         50.74         54.13         5.09 o                         
   1   1  17       1334.93       1342.22        28.32 o                         
   2   1  17       1450.60       1507.78        23.64 o                         
   3   1  17         16.56         19.75         5.67 o                         
   4   1  17          1.80          3.33         5.29 o                         
   5   1  17       1045.80       1065.47        20.13 o                         
   6   1  17          0.60         11.84         5.82 o                         
   7   1  17        231.99        245.05        12.06 o                         
   8   1  17         25.35         25.41         7.94 o                         
   9   1  17         21.25         10.33        10.47 o                         
  -9   2  17        144.58        135.32        23.33 o                         
  -8   2  17         58.27         49.48        23.58 o                         
  -7   2  17        341.02        288.80        17.32 o                         
  -6   2  17        276.66        277.94        14.07 o                         
  -5   2  17         28.27         14.64         7.02 o                         
  -4   2  17        498.27        490.09        12.63 o                         
  -3   2  17          5.17          6.99         5.17 o                         
  -2   2  17         19.60         17.16         4.92 o                         
  -1   2  17       1354.38       1335.80        20.55 o                         
   0   2  17       2256.10       2267.79        28.42 o                         
   1   2  17        356.38        352.90        10.29 o                         
   2   2  17       1475.40       1467.11        28.63 o                         
   3   2  17        286.34        285.45         9.59 o                         
   4   2  17         92.73         98.10         7.40 o                         
   5   2  17        757.44        793.13        17.07 o                         
   6   2  17        842.64        872.57        18.46 o                         
   7   2  17         93.35         84.19         8.51 o                         
   8   2  17        143.01        145.10        10.52 o                         
  -8   3  17         67.37         70.86        15.84 o                         
  -7   3  17          9.59         17.46        34.14 o                         
  -6   3  17         57.03         60.13         7.85 o                         
  -5   3  17         96.32         93.80         7.78 o                         
  -4   3  17        514.02        500.73        14.07 o                         
  -3   3  17          8.70          7.44         5.15 o                         
  -2   3  17        407.14        409.62        11.32 o                         
  -1   3  17        393.63        388.37        11.04 o                         
   0   3  17        577.73        573.82        16.34 o                         
   1   3  17        448.86        424.23        12.99 o                         
   2   3  17        652.79        617.86        15.60 o                         
   3   3  17         96.27         99.13         9.24 o                         
   4   3  17       1899.83       1942.17        35.50 o                         
   5   3  17        141.76        131.31        16.13 o                         
   6   3  17         61.79         58.52        11.21 o                         
   7   3  17         62.02         54.07        10.18 o                         
   8   3  17        327.86        351.30        29.21 o                         
  -8   4  17        683.86        723.36        30.56 o                         
  -7   4  17         63.19         44.04        10.27 o                         
  -6   4  17          0.42          8.66         7.63 o                         
  -5   4  17         97.26         99.02         8.18 o                         
  -4   4  17       1029.63       1022.69        28.48 o                         
  -3   4  17        143.51        139.60        11.56 o                         
  -2   4  17        186.90        187.42         9.61 o                         
  -1   4  17         40.17         26.05         6.42 o                         
   0   4  17          5.20          0.62         5.49 o                         
   1   4  17          5.30         14.41         5.98 o                         
   2   4  17        701.02        734.88        18.70 o                         
   3   4  17         28.87         35.42         8.28 o                         
   4   4  17        218.49        199.21        15.28 o                         
   5   4  17        153.68        135.61        11.26 o                         
   6   4  17        358.78        352.56        26.31 o                         
   7   4  17         25.78         46.46        10.33 o                         
  -7   5  17         69.41         62.87        10.95 o                         
  -6   5  17       1235.71       1233.35        35.60 o                         
  -5   5  17          4.02         -0.90         7.44 o                         
  -4   5  17        192.50        188.27        11.78 o                         
  -3   5  17        782.49        792.29        20.38 o                         
  -2   5  17        325.97        277.89        10.99 o                         
  -1   5  17          1.37         -1.41         6.24 o                         
   0   5  17         28.55         25.31         6.23 o                         
   1   5  17          7.13         -4.95         5.62 o                         
   2   5  17        232.25        224.56        14.96 o                         
   3   5  17        121.84        129.07        13.92 o                         
   4   5  17        110.48         81.14        11.95 o                         
   5   5  17         59.51         58.60        10.72 o                         
   6   5  17        293.16        269.12        20.27 o                         
   7   5  17         40.96         42.22        13.84 o                         
  -6   6  17         14.61         18.81         9.77 o                         
  -5   6  17         75.28         61.20        11.13 o                         
  -4   6  17        300.11        309.05        17.15 o                         
  -3   6  17         33.93         31.54        10.03 o                         
  -2   6  17        491.40        509.28        26.52 o                         
  -1   6  17        538.62        537.37        30.70 o                         
   0   6  17          6.25         15.96        12.28 o                         
   1   6  17        162.58        168.23        21.61 o                         
   2   6  17        119.80         94.17        13.75 o                         
   3   6  17        123.44        106.82        11.71 o                         
   4   6  17         99.78         80.59        21.74 o                         
   6   6  17        139.87        158.41        32.91 o                         
  -4   7  17        128.42        113.36        14.56 o                         
  -3   7  17        656.72        733.85        38.07 o                         
  -2   7  17         92.79         88.66        17.93 o                         
   3   7  17       1177.55       1098.81        48.63 o                         
   4   7  17        112.91         92.34        21.37 o                         
  -8   0  18        105.71         72.21        19.65 o                         
  -6   0  18       2604.96       2769.36        83.50 o                         
  -4   0  18         12.44          8.53        10.81 o                         
  -2   0  18       1815.65       1886.34        33.27 o                         
   0   0  18       2584.25       2671.29        60.42 o                         
   2   0  18         28.05         24.41         8.54 o                         
   4   0  18       2913.77       3114.67        81.29 o                         
   6   0  18          5.44         -0.63         9.79 o                         
   8   0  18         36.21         39.56        12.50 o                         
  -8   1  18        573.71        530.26        27.17 o                         
  -7   1  18        136.40        127.18        12.70 o                         
  -6   1  18        261.06        270.96        15.71 o                         
  -5   1  18         42.17         49.72         7.22 o                         
  -4   1  18       1150.06       1219.83        20.55 o                         
  -3   1  18          9.64          9.33         7.29 o                         
  -2   1  18        404.71        391.59         9.80 o                         
  -1   1  18        300.63        304.11        11.01 o                         
   0   1  18        416.59        433.58        10.75 o                         
   1   1  18        355.26        346.29        14.00 o                         
   2   1  18       2362.76       2382.44        33.94 o                         
   3   1  18        127.32        122.95         9.16 o                         
   4   1  18         32.51         40.18         6.58 o                         
   5   1  18        163.10        154.02        10.31 o                         
   6   1  18        327.11        348.78        13.58 o                         
   7   1  18       1511.99       1531.75        27.07 o                         
   8   1  18        148.33        134.83        10.76 o                         
  -8   2  18        162.42        108.18        17.93 o                         
  -7   2  18        731.44        703.00        27.95 o                         
  -6   2  18        397.13        384.88        14.55 o                         
  -5   2  18          1.98         -5.94         5.94 o                         
  -4   2  18         23.03         33.53         6.30 o                         
  -3   2  18         74.04         75.97         7.17 o                         
  -2   2  18        395.19        394.69        17.76 o                         
  -1   2  18        586.63        561.40        13.23 o                         
   0   2  18        731.36        698.12        19.44 o                         
   1   2  18        737.50        706.76        19.88 o                         
   2   2  18          0.70          2.99         5.95 o                         
   3   2  18         15.92         20.29        10.67 o                         
   4   2  18        690.66        715.77        16.31 o                         
   5   2  18        549.10        562.43        40.52 o                         
   6   2  18        244.40        263.16        14.14 o                         
   7   2  18        741.26        755.81        19.96 o                         
   8   2  18         38.16         28.12        12.19 o                         
  -7   3  18         36.11         40.49        14.98 o                         
  -6   3  18          8.21          9.33         7.74 o                         
  -5   3  18        196.41        169.95        10.07 o                         
  -4   3  18          1.24         -2.41         6.04 o                         
  -3   3  18        312.44        287.85        11.88 o                         
  -2   3  18        180.74        186.62        10.04 o                         
  -1   3  18        143.26        144.84        10.11 o                         
   0   3  18         52.88         49.74        14.00 o                         
   1   3  18          1.49         21.84        11.46 o                         
   2   3  18        316.12        265.61        13.64 o                         
   3   3  18       1296.91       1328.67        27.53 o                         
   4   3  18        447.33        460.47        17.49 o                         
   5   3  18          3.00         -0.10         9.01 o                         
   6   3  18        452.79        448.18        22.03 o                         
   7   3  18        127.64        138.57        12.51 o                         
  -7   4  18        235.69        242.94        18.69 o                         
  -6   4  18         17.34         24.35        10.37 o                         
  -5   4  18        541.88        594.46        19.50 o                         
  -4   4  18        263.68        263.96        14.34 o                         
  -3   4  18       1321.62       1360.57        53.01 o                         
  -2   4  18        278.58        267.05        13.20 o                         
  -1   4  18         10.96          5.13         6.07 o                         
   0   4  18        208.69        214.51        11.81 o                         
   1   4  18        594.24        620.37        19.97 o                         
   2   4  18         63.98         82.13        25.79 o                         
   3   4  18        627.23        587.83        19.07 o                         
   4   4  18          2.05         -5.74         8.32 o                         
   5   4  18        191.10        169.69        13.25 o                         
   6   4  18        100.48        100.48        14.04 o                         
   7   4  18        308.81        413.42        44.94 o                         
  -6   5  18        137.84        140.03        12.56 o                         
  -5   5  18         68.37         88.38        13.99 o                         
  -4   5  18        140.90        154.07        17.98 o                         
  -3   5  18        886.25        929.18        23.84 o                         
  -2   5  18        206.41        184.16        10.83 o                         
  -1   5  18        319.54        315.57        17.69 o                         
   0   5  18        295.27        305.28        23.33 o                         
   1   5  18         70.52         51.84         8.50 o                         
   2   5  18         55.17         48.94         8.92 o                         
   3   5  18        169.94        160.22        13.57 o                         
   4   5  18         50.30         67.01        12.05 o                         
   5   5  18        230.73        226.35        17.34 o                         
   6   5  18        236.53        209.86        29.35 o                         
  -5   6  18        422.65        409.28        19.26 o                         
  -4   6  18         68.60         72.76        10.02 o                         
  -3   6  18        757.28        734.09        37.82 o                         
  -2   6  18        529.23        560.42        23.10 o                         
  -1   6  18        118.28        110.52        18.67 o                         
   0   6  18         19.91         14.98        10.81 o                         
   1   6  18       1126.00       1263.60        50.35 o                         
   2   6  18        133.08        123.04        18.17 o                         
   4   6  18        326.74        284.65        29.72 o                         
  -1   7  18        412.83        372.08        28.73 o                         
   0   7  18        290.58        328.61        28.73 o                         
   1   7  18          4.78          5.65        12.53 o                         
   2   7  18        347.70        369.62        30.95 o                         
  -7   0  19       1114.46       1057.79        49.61 o                         
  -5   0  19        124.95        123.54        18.67 o                         
  -3   0  19       1226.47       1281.23        29.22 o                         
  -1   0  19        661.05        682.62        18.85 o                         
   1   0  19        272.64        267.34        16.09 o                         
   3   0  19       2635.95       2646.07        70.98 o                         
   5   0  19       1470.76       1541.50        36.89 o                         
   7   0  19        262.86        291.37        45.68 o                         
  -7   1  19        174.44        153.30        16.84 o                         
  -6   1  19        177.42        173.83        16.41 o                         
  -5   1  19        479.85        470.59        45.51 o                         
  -4   1  19          6.73         16.26        10.60 o                         
  -3   1  19         15.82         10.98        10.63 o                         
  -2   1  19          2.41         -1.50         5.16 o                         
  -1   1  19        230.63        235.41        11.04 o                         
   0   1  19        269.56        300.03        20.69 o                         
   1   1  19        192.19        188.77        10.81 o                         
   2   1  19         74.83         77.66         8.45 o                         
   3   1  19        350.91        348.50        23.09 o                         
   4   1  19          0.51         -6.30        10.98 o                         
   5   1  19        638.21        637.43        26.43 o                         
   6   1  19        129.94        135.80        13.29 o                         
   7   1  19        528.94        563.09        17.50 o                         
  -7   2  19        558.91        472.54        27.06 o                         
  -6   2  19         58.71         78.53        23.05 o                         
  -5   2  19        370.68        370.39        14.61 o                         
  -4   2  19       1034.98       1087.13        28.39 o                         
  -3   2  19        375.25        427.13        14.12 o                         
  -2   2  19        171.79        175.29        10.13 o                         
  -1   2  19       1288.34       1279.92        30.70 o                         
   0   2  19        101.67        109.02        11.89 o                         
   1   2  19        105.60         98.70        12.12 o                         
   2   2  19        124.08        122.30        10.24 o                         
   3   2  19        175.60        166.96        12.00 o                         
   4   2  19        303.21        325.29        30.95 o                         
   5   2  19        269.21        289.26        29.47 o                         
   6   2  19         25.47         20.91         9.76 o                         
   7   2  19        129.91        110.40        15.16 o                         
  -7   3  19          2.16        -14.00        19.65 o                         
  -6   3  19        728.22        773.53        22.86 o                         
  -5   3  19          8.35         12.21        10.90 o                         
  -4   3  19         16.88          8.27         9.68 o                         
  -3   3  19        480.46        509.51        15.50 o                         
  -2   3  19        857.62        889.94        24.25 o                         
  -1   3  19         62.04         75.13         9.04 o                         
   0   3  19         26.20         22.37        10.13 o                         
   1   3  19         78.27         85.68        12.15 o                         
   2   3  19         41.16         60.27         9.37 o                         
   3   3  19         11.99          4.16         7.99 o                         
   4   3  19        253.46        225.94        15.51 o                         
   5   3  19          9.06         10.16        10.97 o                         
   6   3  19          8.56          1.84        11.27 o                         
  -6   4  19         90.14        102.51        13.98 o                         
  -5   4  19         71.71         81.12        10.22 o                         
  -4   4  19        890.39        911.91        23.82 o                         
  -3   4  19         33.85         45.33         8.77 o                         
  -2   4  19         28.25         17.62         6.32 o                         
  -1   4  19         21.77          9.42         6.64 o                         
   0   4  19        327.15        322.08        14.91 o                         
   1   4  19        130.35        121.57        13.38 o                         
   2   4  19       1549.00       1618.49        36.06 o                         
   3   4  19         60.90         55.36         9.95 o                         
   4   4  19        461.65        462.10        19.39 o                         
   5   4  19        303.09        303.43        20.62 o                         
   6   4  19        388.27        329.59        38.07 o                         
  -5   5  19          4.66          9.29         9.31 o                         
  -4   5  19         18.37         23.70        18.79 o                         
  -3   5  19        148.57        136.15        11.67 o                         
  -2   5  19        204.11        200.02        18.42 o                         
  -1   5  19          1.18         -1.88        15.23 o                         
   0   5  19         16.28          1.43        21.86 o                         
   1   5  19        591.40        628.73        34.14 o                         
   2   5  19       1059.33       1058.28        44.70 o                         
   3   5  19          0.64         15.95        10.66 o                         
   4   5  19        983.10       1000.32        43.96 o                         
  -3   6  19         72.32         44.63        21.00 o                         
  -2   6  19          5.01         22.08        21.37 o                         
   2   6  19        161.88        156.45        23.09 o                         
   3   6  19        264.39        198.69        23.58 o                         
  -6   0  20       3334.69       3516.72       103.40 o                         
  -4   0  20        117.15        161.36        20.63 o                         
  -2   0  20       1375.25       1421.98        33.43 o                         
   0   0  20        423.36        409.90        22.35 o                         
   2   0  20        207.60        219.07        19.65 o                         
   4   0  20       1547.46       1514.11        48.14 o                         
   6   0  20         65.47         61.42        30.45 o                         
  -6   1  20         14.96        -14.00        14.00 o                         
  -5   1  20        174.30        144.26        15.28 o                         
  -4   1  20        913.70        943.54        23.21 o                         
  -3   1  20        211.84        204.15        17.62 o                         
  -2   1  20         86.69         78.05         7.90 o                         
  -1   1  20        489.94        512.50        15.33 o                         
   0   1  20        259.19        255.42        17.31 o                         
   1   1  20        145.38        156.79        11.72 o                         
   2   1  20         51.15         47.47         8.79 o                         
   3   1  20        167.59        188.52        11.52 o                         
   4   1  20         20.87         20.15         7.85 o                         
   5   1  20        789.49        786.99        22.72 o                         
   6   1  20       1038.01       1075.89        22.82 o                         
  -6   2  20        407.00        435.34        27.00 o                         
  -5   2  20        291.83        315.42        15.65 o                         
  -4   2  20         88.51         85.09        12.23 o                         
  -3   2  20        421.22        424.09        22.94 o                         
  -2   2  20        774.37        836.54        19.36 o                         
  -1   2  20        565.19        569.48        18.92 o                         
   0   2  20        292.29        262.45        36.84 o                         
   1   2  20        601.24        661.21        77.36 o                         
   2   2  20         50.97         52.47        10.58 o                         
   3   2  20        245.77        245.91        25.79 o                         
   4   2  20        169.39        147.05        13.81 o                         
   5   2  20         10.87         20.37        12.20 o                         
   6   2  20        138.55        116.01        15.84 o                         
  -5   3  20        354.07        379.35        17.40 o                         
  -4   3  20          0.75         -5.76        11.37 o                         
  -3   3  20        130.66        139.91        12.69 o                         
  -2   3  20          6.01          1.12         6.92 o                         
  -1   3  20        589.31        616.20        19.84 o                         
   0   3  20        111.57        116.55        11.23 o                         
   1   3  20        341.78        316.87        16.34 o                         
   2   3  20        591.54        600.42        30.61 o                         
   3   3  20        747.96        740.23        23.54 o                         
   4   3  20         22.16         46.48        13.51 o                         
   5   3  20        288.19        285.88        21.59 o                         
  -5   4  20        157.74        167.98        24.56 o                         
  -4   4  20          0.64          8.88         8.88 o                         
  -3   4  20        806.66        799.53        22.67 o                         
  -2   4  20         14.30         16.95        16.15 o                         
  -1   4  20         50.58         42.24        14.49 o                         
   0   4  20         21.69         31.66        14.12 o                         
   1   4  20        144.49        187.17        17.93 o                         
   2   4  20          7.59          4.39        10.03 o                         
   3   4  20        247.90        231.94        40.89 o                         
   4   4  20        154.41        154.79        32.42 o                         
  -3   5  20          4.21         10.43        11.40 o                         
  -2   5  20          3.88         28.49        18.42 o                         
  -1   5  20        118.94        107.08        18.42 o                         
   0   5  20        147.35        129.68        19.89 o                         
   1   5  20         27.71         15.25        21.24 o                         
   3   5  20        267.59        288.58        34.14 o                         
  -5   0  21        254.62        279.49        32.66 o                         
  -3   0  21        772.43        784.08        24.60 o                         
  -1   0  21       1240.83       1304.62        41.75 o                         
   1   0  21         17.89         20.38        12.28 o                         
   3   0  21         79.44         80.56        15.47 o                         
   5   0  21       1467.69       1459.07       106.96 o                         
  -5   1  21        490.64        527.45        27.00 o                         
  -4   1  21        301.82        354.09        30.17 o                         
  -3   1  21        414.43        452.77        24.98 o                         
  -2   1  21         37.52         44.54         8.30 o                         
  -1   1  21        261.37        283.28        12.46 o                         
   0   1  21          4.13         11.98         8.14 o                         
   1   1  21        891.86        958.81        36.84 o                         
   2   1  21          7.53          6.49         8.66 o                         
   3   1  21         18.51         28.32        13.27 o                         
   4   1  21        203.79        197.75        15.93 o                         
   5   1  21        194.09        192.12        14.20 o                         
  -5   2  21         72.13         54.64        12.49 o                         
  -4   2  21         73.36         66.69        17.16 o                         
  -3   2  21        130.34        127.27        10.34 o                         
  -2   2  21        199.64        207.62        28.86 o                         
  -1   2  21        216.62        203.71        17.92 o                         
   0   2  21        348.67        391.97        25.30 o                         
   1   2  21          2.23          9.33        13.26 o                         
   2   2  21          4.13        -12.28        12.28 o                         
   3   2  21        157.73        151.44        21.24 o                         
   4   2  21         54.03         66.30        12.69 o                         
  -4   3  21        364.26        336.26        29.92 o                         
  -3   3  21          8.16         13.07        13.24 o                         
  -2   3  21        662.43        680.45        26.65 o                         
  -1   3  21         20.33         28.00        14.24 o                         
   0   3  21         45.44         46.98        10.20 o                         
   1   3  21          0.89          0.47        11.05 o                         
   2   3  21         29.39         28.26        11.00 o                         
   3   3  21         75.50         85.26        13.69 o                         
   4   3  21        164.74        180.50        16.38 o                         
  -3   4  21         15.95          8.29        13.63 o                         
  -2   4  21          1.67         -2.17        10.76 o                         
  -1   4  21        187.81        166.95        20.51 o                         
   0   4  21        420.77        426.50        21.11 o                         
   1   4  21         88.62        127.49        22.23 o                         
   2   4  21        797.93        802.23        34.63 o                         
  -2   0  22        226.68        201.43        33.16 o                         
   0   0  22         20.89         28.73        13.02 o                         
   2   0  22        859.15        858.36        34.14 o                         
  -3   1  22         28.11         29.36         9.43 o                         
  -2   1  22          4.90          8.85        14.13 o                         
  -1   1  22        579.58        592.14        29.47 o                         
   0   1  22        955.21       1027.83        38.31 o                         
   1   1  22          4.39          1.47        12.28 o                         
   2   1  22        121.74        126.48        18.42 o                         
   3   1  22          5.60         -6.08        11.48 o                         
  -3   2  22       1475.86       1567.56        62.50 o                         
  -2   2  22        717.12        793.78        26.72 o                         
  -1   2  22          0.13         -3.93        11.79 o                         
   0   2  22        245.88        247.32        22.35 o                         
   1   2  22        587.25        625.55        23.81 o                         
   2   2  22        130.63        130.47        16.70 o                         
  -1   3  22        803.43        821.79        36.96 o                         
   0   3  22          0.38        -12.32        18.67 o                         
   1   3  22          4.35        -11.50        11.50 o                         
                                                                                
